# Supplementary material for: Evolution of Neuropeptide Precursors in Polyneoptera (Insecta)
Source: Front Endocrinol (Lausanne). 2020 Apr 15;11:197. doi: 10.3389/fendo.2020.00197 (PMC7179676; doi:10.3389/fendo.2020.00197)
Supplement: Supplementary file 1 [file Table_1.XLSX]

## Sheet: Tabelle1
Additional File 1: Coverage of neuropeptide precursors.
ACP	complete	partial	missing
Blattodea	7	14	20
Dermaptera	0	0	16
Embioptera	1	1	3
Grylloblattodea	2	4	0
Mantodea	0	18	34
Mantophasmatodea	4	0	0
Orthoptera: Caelifera	10	5	12
Orthoptera: Ensifera	3	6	7
Phasmatodea	1	4	32
Plecoptera	1	3	11
Zoraptera	0	1	0
Overall	29	56	135
Overall percentages	13.1818	25.4545	61.3636
AST-C	complete	partial	missing
Blattodea	24	12	5
Dermaptera	11	4	1
Embioptera	5	1	0
Grylloblattodea	2	3	1
Mantodea	37	14	1
Mantophasmatodea	4	0	0
Orthoptera: Caelifera	18	6	3
Orthoptera: Ensifera	4	6	6
Phasmatodea	16	12	9
Plecoptera	10	3	2
Zoraptera	1	0	0
Overall	132	61	28
Overall percentages	59.7285	27.6018	12.6697
AST-CC	complete	partial	missing
Blattodea	4	22	15
Dermaptera	5	7	4
Embioptera	2	2	1
Grylloblattodea	1	3	2
Mantodea	16	24	12
Mantophasmatodea	3	1	0
Orthoptera: Caelifera	1	9	17
Orthoptera: Ensifera	1	10	5
Phasmatodea	3	19	15
Plecoptera	7	7	1
Zoraptera	1	0	0
Overall	44	104	72
Overall percentages	20	47.2727	32.7273
AT	complete	partial	missing
Blattodea	33	6	2
Dermaptera	3	7	6
Embioptera	4	1	0
Grylloblattodea	3	3	0
Mantodea	21	22	9
Mantophasmatodea	4	0	0
Orthoptera: Caelifera	16	8	3
Orthoptera: Ensifera	4	6	6
Phasmatodea	19	14	4
Plecoptera	5	5	5
Zoraptera	1	0	0
Overall	113	72	35
Overall percentages	51.3636	32.7273	15.9091
CCAP	complete	partial	missing
Blattodea	29	11	1
Dermaptera	12	3	1
Embioptera	5	0	0
Grylloblattodea	1	4	1
Mantodea	20	20	12
Mantophasmatodea	4	0	0
Orthoptera: Caelifera	7	12	8
Orthoptera: Ensifera	2	9	5
Phasmatodea	13	14	10
Plecoptera	6	6	3
Zoraptera	0	1	0
Overall	99	80	41
Overall percentages	45	36.3636	18.6364
CCHamide-1	complete	partial	missing
Blattodea	10	26	5
Dermaptera	1	6	9
Embioptera	3	0	2
Grylloblattodea	0	3	3
Mantodea	1	19	32
Mantophasmatodea	4	0	0
Orthoptera: Caelifera	1	12	14
Orthoptera: Ensifera	0	0	16
Phasmatodea	3	15	19
Plecoptera	2	8	5
Zoraptera	1	0	0
Overall	26	89	105
Overall percentages	11.8182	40.4545	47.7273
CCHamide-2	complete	partial	missing
Blattodea	22	16	3
Dermaptera	4	10	2
Embioptera	4	1	0
Grylloblattodea	4	2	0
Mantodea	16	21	15
Mantophasmatodea	4	0	0
Orthoptera: Caelifera	5	15	7
Orthoptera: Ensifera	0	9	7
Phasmatodea	16	17	4
Plecoptera	7	6	2
Zoraptera	1	0	0
Overall	83	97	40
Overall percentages	37.7273	44.0909	18.1818
CNMamide	complete	partial	missing
Blattodea	29	8	4
Dermaptera	13	3	0
Embioptera	3	1	1
Grylloblattodea	3	3	0
Mantodea	46	3	3
Mantophasmatodea	4	0	0
Orthoptera: Caelifera	18	9	0
Orthoptera: Ensifera	8	5	3
Phasmatodea	20	13	4
Plecoptera	4	7	4
Zoraptera	1	0	0
Overall	149	52	19
Overall percentages	67.7273	23.6364	8.63636
Corazonin	complete	partial	missing
Blattodea	17	21	3
Dermaptera	3	8	5
Embioptera	1	4	0
Grylloblattodea	1	4	1
Mantodea	5	20	27
Mantophasmatodea	4	0	0
Orthoptera: Caelifera	3	4	20
Orthoptera: Ensifera	6	5	5
Phasmatodea	10	8	19
Plecoptera	6	7	2
Zoraptera	0	0	1
Overall	56	81	83
Overall percentages	25.4545	36.8182	37.7273
CRF-DH	complete	partial	missing
Blattodea	22	15	4
Dermaptera	5	9	2
Embioptera	4	1	0
Grylloblattodea	3	3	0
Mantodea	20	29	3
Mantophasmatodea	4	0	0
Orthoptera: Caelifera	3	12	12
Orthoptera: Ensifera	6	7	3
Phasmatodea	14	17	6
Plecoptera	4	7	4
Zoraptera	0	1	0
Overall	85	101	34
Overall percentages	38.6364	45.9091	15.4545
CT-DH	complete	partial	missing
Blattodea	36	5	0
Dermaptera	9	6	1
Embioptera	4	1	0
Grylloblattodea	5	1	0
Mantodea	35	12	5
Mantophasmatodea	4	0	0
Orthoptera: Caelifera	14	6	7
Orthoptera: Ensifera	8	7	1
Phasmatodea	23	14	0
Plecoptera	7	6	2
Zoraptera	1	0	0
Overall	146	58	16
Overall percentages	66.3636	26.3636	7.27273
Elevenin	complete	partial	missing
Blattodea	25	14	2
Dermaptera	5	10	1
Embioptera	2	1	2
Grylloblattodea	2	1	3
Mantodea	12	24	16
Mantophasmatodea	4	0	0
Orthoptera: Caelifera	5	9	13
Orthoptera: Ensifera	3	6	7
Phasmatodea	6	21	10
Plecoptera	5	8	2
Zoraptera	1	0	0
Overall	70	94	56
Overall percentages	31.8182	42.7273	25.4545
HanSolin	complete	partial	missing
Blattodea	20	15	6
Dermaptera	10	5	1
Embioptera	2	2	1
Grylloblattodea	1	1	4
Mantodea	2	9	41
Mantophasmatodea	4	0	0
Orthoptera: Caelifera	16	7	4
Orthoptera: Ensifera	2	7	7
Phasmatodea	15	13	9
Plecoptera	7	6	2
Zoraptera	1	0	0
Overall	80	65	75
Overall percentages	36.3636	29.5455	34.0909
NPF-1	complete	partial	missing
Blattodea	40	1	0
Dermaptera	11	4	1
Embioptera	2	2	1
Grylloblattodea	5	1	0
Mantodea	40	7	5
Mantophasmatodea	4	0	0
Orthoptera: Caelifera	12	6	9
Orthoptera: Ensifera	7	4	5
Phasmatodea	15	12	10
Plecoptera	7	4	4
Zoraptera	1	0	0
Overall	144	41	35
Overall percentages	65.4545	18.6364	15.9091
NPF-2	complete	partial	missing
Blattodea	22	13	6
Dermaptera	12	4	0
Embioptera	4	0	1
Grylloblattodea	1	3	2
Mantodea	35	10	7
Mantophasmatodea	4	0	0
Orthoptera: Caelifera	12	8	7
Orthoptera: Ensifera	5	5	6
Phasmatodea	8	11	18
Plecoptera	7	7	1
Zoraptera	1	0	0
Overall	111	61	48
Overall percentages	50.4545	27.7273	21.8182
MS	complete	partial	missing
Blattodea	32	7	2
Dermaptera	9	7	0
Embioptera	4	0	1
Grylloblattodea	3	1	2
Mantodea	25	17	10
Mantophasmatodea	4	0	0
Orthoptera: Caelifera	11	8	8
Orthoptera: Ensifera	9	5	2
Phasmatodea	21	12	4
Plecoptera	10	3	2
Zoraptera	1	0	0
Overall	129	60	31
Overall percentages	58.6364	27.2727	14.0909
Proctolin	complete	partial	missing
Blattodea	35	5	1
Dermaptera	0	0	16
Embioptera	3	1	1
Grylloblattodea	6	0	0
Mantodea	45	5	2
Mantophasmatodea	4	0	0
Orthoptera: Caelifera	18	7	2
Orthoptera: Ensifera	9	3	4
Phasmatodea	22	4	11
Plecoptera	11	3	1
Zoraptera	1	0	0
Overall	154	28	38
Overall percentages	70	12.7273	17.2727
SIFamide	complete	partial	missing
Blattodea	25	4	12
Dermaptera	11	3	2
Embioptera	3	0	2
Grylloblattodea	6	0	0
Mantodea	10	11	31
Mantophasmatodea	4	0	0
Orthoptera: Caelifera	6	1	20
Orthoptera: Ensifera	6	7	3
Phasmatodea	8	12	17
Plecoptera	10	4	1
Zoraptera	1	0	0
Overall	90	42	88
Overall percentages	40.9091	19.0909	40
SMYamide	complete	partial	missing
Blattodea	9	4	28
Dermaptera	0	0	16
Embioptera	2	0	3
Grylloblattodea	0	0	6
Mantodea	19	4	29
Mantophasmatodea	0	0	4
Orthoptera: Caelifera	4	2	21
Orthoptera: Ensifera	7	1	8
Phasmatodea	10	2	25
Plecoptera	0	0	15
Zoraptera	0	0	1
Overall	51	13	156
Overall percentages	23.1818	5.90909	70.9091
sNPF	complete	partial	missing
Blattodea	31	10	0
Dermaptera	13	3	0
Embioptera	2	2	1
Grylloblattodea	6	0	0
Mantodea	26	21	5
Mantophasmatodea	4	0	0
Orthoptera: Caelifera	14	9	4
Orthoptera: Ensifera	8	4	4
Phasmatodea	21	13	3
Plecoptera	12	1	2
Zoraptera	1	0	0
Overall	138	63	19
Overall percentages	62.7273	28.6364	8.63636
RFLamide	complete	partial	missing
Blattodea	9	26	6
Dermaptera	1	9	6
Embioptera	3	0	2
Grylloblattodea	0	2	4
Mantodea	7	17	28
Mantophasmatodea	3	0	1
Orthoptera: Caelifera	7	13	7
Orthoptera: Ensifera	3	7	6
Phasmatodea	3	17	17
Plecoptera	1	5	9
Zoraptera	0	1	0
Overall	37	97	86
Overall percentages	16.8182	44.0909	39.0909
Trissin	complete	partial	missing
Blattodea	8	17	16
Dermaptera	0	0	16
Embioptera	2	1	2
Grylloblattodea	0	3	3
Mantodea	3	25	24
Mantophasmatodea	4	0	0
Orthoptera: Caelifera	3	8	16
Orthoptera: Ensifera	3	3	10
Phasmatodea	2	5	30
Plecoptera	2	5	8
Zoraptera	0	0	1
Overall	27	67	126
Overall percentages	12.2727	30.4545	57.2727
Overall	complete	partial	missing		Overall %	complete	partial	missing
Blattodea	489	272	140		Blattodea	54.273	30.1887	15.5383
Dermaptera	138	108	105		Dermaptera	39.3162	30.7692	29.9145
Embioptera	65	22	24		Embioptera	58.5586	19.8198	21.6216
Grylloblattodea	55	45	31		Grylloblattodea	41.9847	34.3511	23.6641
Mantodea	441	352	339		Mantodea	38.9576	31.0954	29.947
Mantophasmatodea	82	1	5		Mantophasmatodea	93.1818	1.13636	5.68182
Orthoptera: Caelifera	204	176	206		Orthoptera: Caelifera	34.8123	30.0341	35.1536
Orthoptera: Ensifera	104	122	121		Orthoptera: Ensifera	29.9712	35.1585	34.8703
Phasmatodea	269	269	266		Phasmatodea	33.4577	33.4577	33.0846
Plecoptera	131	111	85		Plecoptera	40.0612	33.945	25.9939
Zoraptera	15	4	3		Zoraptera	68.1818	18.1818	13.6364
Overall	1993	1482	1325		Overall	41.5208	30.875	27.6042
Overall percentages	41.5208	30.875	27.6042
