# Supplementary material for: Evolution of Neuropeptide Precursors in Polyneoptera (Insecta)
Source: Front Endocrinol (Lausanne). 2020 Apr 15;11:197. doi: 10.3389/fendo.2020.00197 (PMC7179676; doi:10.3389/fendo.2020.00197)
Supplement: Supplementary file 3 [file Data_Sheet_2.ZIP]

Archive with 21 entries (21 files):
- Additional File 2A_ACP.fas
- Additional File 2B_AST-CC.fas
- Additional File 2C_AST-CCC.fas
- Additional File 2D_AT.fas
- Additional File 2E_CCAP.fas
- Additional File 2F_CCHamide-1.fas
- Additional File 2G_CCHamide-2.fas
- Additional File 2H_CNMamide.fas
- Additional File 2I_Corazonin.fas
- Additional File 2J_CRF-DH.fas
- Additional File 2K_CT-DH.fas
- Additional File 2L_Elevenin.fas
- Additional File 2M_HanSolin.fas
- Additional File 2N_MS.fas
- Additional File 2O_NPF-1.fas
- Additional File 2P_NPF-2.fas
- Additional File 2Q_Proctolin.fas
- Additional File 2R_RFLa.fasta
- Additional File 2S_SIFamide.fas
- Additional File 2T_sNPF.fas
- Additional File2U_Trissin.fas
