# Supplementary material for: Evolution of Neuropeptide Precursors in Polyneoptera (Insecta)
Source: Front Endocrinol (Lausanne). 2020 Apr 15;11:197. doi: 10.3389/fendo.2020.00197 (PMC7179676; doi:10.3389/fendo.2020.00197)
Supplement: Supplementary file 3 [file Data_Sheet_2.ZIP › Additional File 2A_ACP.fas]

>Blattodea_Anallacta_ACP
------------------------------------------------------------
------------------------------------------------------
>Blattodea_Asiablatta_ACP
------------------------------------------------------------
------------------------------------------------------
>Blattodea_Balta_ACP
MVQRPVYESALWSVLLFLAVLSYVSLSTLGQVTFSRDWNAGKRSGTPEIQCGAVLKSVDE
ICRIVVEEFRQLAACEAKTILRIQREFDDKQAGVFLDGQDGR------------
>Blattodea_Blaberus_ACP
------------------------------------------------------------
------------------------------------------------------
>Blattodea_Blattella_ACP
------------------------------------------------------------
------------------------------------------------------
>Blattodea_Cariblatta_ACP
-------------------------------VTFSRDWNAGKRTGAADLQCGAILKSANE
MCRVVVEEFRQLAACEAKAVLCLQREFEDKQPGMFLEGQDGR------------
>Blattodea_Catara_ACP
------------------------------------------------------------
------------------------------------------------------
>Blattodea_Cryptocercus_ACP
------------------------------------------------------------
------------------------------------------------------
>Blattodea_Ectobius_ACP
------------------------------------------------------------
------------------------------------------------------
>Blattodea_Ellipsidion_ACP
MVQRPVFESALWSVMLFLAVLSYVSLSTLGQVTFSRDWNAGKRSGTPEIQCGPVLKSIDE
VCRIMVEEFRQLAVCEAKTILRIQREFDDK------------------------
>Blattodea_Episymploce_ACP
-------------MALFLTILSCLSCRTLGQVTFSRDWNAGKRSGPPDLQCSTVLKSVDE
ICKVMVEEFRQLAACETKSLLRFQREYD--------------------------
>Blattodea_Ergaula_ACP
------------------------------------------------------------
------------------------------------------------------
>Blattodea_Eucorydia_ACP
C------KRILWSVFLFLTVASCMRSRTSGQVTFSRDWNAGKRS-ATDMQCNVVYKSIDE
ICKVLVDEFRQLAACETKALLRFQRDYE--------------------------
>Blattodea_Euryoctis_ACP
M----IHRV-LS-WMLLLVVFSCLHSRTLAQVTFSRDWNAGKRSPPPDVQCNAD------
------------------------------------------------------
>Blattodea_Euthlastoblatta_ACP
MVNRPVYENALWSVLLFLAVLSYVSISTLGQVTFSRDWNAGKRSGTAEVQCGAVLKSVDE
ICRVMVEEFRQLAACEAKTFLRFQREFDDKQAGVFLEGQEGR------------
>Blattodea_Ischnoptera_ACP
---------------LFLAILSCLNYRTLGQVTFSRDWNAGKRSGTPDLQCSAVLKSADE
ICKVMVEEFRQLAACETKSILRFQRDFDEKHTDMFLEG----------------
>Blattodea_Lamproblatta_ACP
------------------------------------------------------------
------------------------------------------------------
>Blattodea_Loboptera_ACP
M-----IEKVSWSVVLFLTILSCLSCRTLGQVTFSRDWNAGKRSGSPDLQCSAILKSVDE
ICKVMVEEFRQLAVCESKSLLRFQREYDDKQADMFLEGQDGR------------
>Blattodea_Lobopterella_ACP
------------------------------------------------------------
------------------------------------------------------
>Blattodea_Methana_ACP
M----VHRM-LW-WLLVLVVFSCLQSRAWAQVTFSRDWNAGKRSPPPDMQCSAALKAVDQ
ICKVLVNEFRQLA-----------------------------------------
>Blattodea_Nauphoeta_ACP
------------------------------------------------------------
------------------------------------------------------
>Blattodea_Nocticola_ACP
--------------MLFLVLFSCLCSRASAQVTFSRDWNAGKRS-ANDLQCNNVIKSVDE
VCKLIVDEFRQLAACETKSMLRFQRELDDKQAEIFLEGQDGR------------
>Blattodea_Panchlora_ACP
------------------------------------------------------------
------------------------------------------------------
>Blattodea_Paratemnopteryx_ACP
------------------------------------------------------------
------------------------------------------------------
>Blattodea_Periplaneta_ACP
M----VHRA-LC-WLLFLAVLSCLHPRALAQVTFSRDWNAGKRSPPADMQCGAALKAVDQ
ICKVLVDEFRQLAVCETKSLLRFQREIDNKQAEIFLEGQEGR------------
>Blattodea_Polyphaga_ACP
------------------------------------------------------------
------------------------------------------------------
>Blattodea_Princisia_ACP
------------------------------------------------------------
------------------------------------------------------
>Blattodea_Schultesia_ACP
------------------------------------------------------------
------------------------------------------------------
>Blattodea_Shelfordella_ACP
--------G-LC-WLLFLVVLSCLHSRALAQVTFSRDWNAGKRSPPPDMQCGAALKAVDQ
ICKVLVDEFRQLAVCETKSLLRFQREIDNKQAEIFLEGQDG-------------
>Blattodea_Sundablatta_ACP
MVNRPMYEGTLWSMMLFLVVLSYVSLSTLGQVTFSRDWNAGKRSGTPEVQCGTVLKSVDE
ICRVMMEEFRQLAACEAKTILR--------------------------------
>Blattodea_Supella_ACP
MLNRPVYESALWSVVLFLAILSYVSFSTLGQVTFSRDWNAGKRSGAPELQCGAVLKSVDE
MCRVMVEEFRQLAVCEAKTVLRFQREFDNKQAGVFLDGQDGR------------
>Blattodea_Symploce_ACP
------------------------------------------------------------
------------------------------------------------------
>Blattodea_Therea_ACP
-------------VFLFLTVASCMRSRTSGQVTFSRDWNAGKRS-GNDLQCNVVYRSIDE
ICKVLVDEFRQLAACETKAFLRFQRDYEDKQGEIFLEGQDGR------------
>Blattodea_Tivia_ACP
------------------------------------------------------------
--------FRQLAACETKALLRFQRSYDGKEGEIFLEAQEGR------------
>Blattodea_Tryonicus_ACP
M----IYRVLLW-WVWLLLVLGCLHSRTLAQVTFSRDWNAGKRSPPPDLQCSAAIKSVGE
LCKVLVDEFRQLAACETKSLLRFQREYDDKQTEIFLEGQDGR------------
>Isoptera_Coptotermes_ACP
------------------------------------------------------------
------------------------------------------------------
>Isoptera_Incisitermes_ACP
M----THRALCERALLFLAVLCCLHSRMSGQVTFSKDWTTGKRS-PPDLQCNPVVKSADE
MCRLFLNEVR--------------------------------------------
>Isoptera_Mastotermes_ACP
M----THRALCQRALLFVGVLSCLYSRTSGQVTFSRDWNAGKRS-PADLQCNAV-RSADE
ICKAFLDEFRHLAA----------------------------------------
>Isoptera_Zootermopsis_ACP
M----TSRRLCGRALLLVAVLNCLHFRTWGQVTFSRDWNAGKRS-PADLQCSAIIKSADE
FCRVLIEEFRQLAACETKSLLRFLKDYDDSQADIFMESQNGRQTPTNDLHQRNF
>Isoptera_Prorhinotermes_ACP
------------------------------------------------------------
------------------------------------------------------
>Isoptera_Reticulitermes_ACP
------------------------------------------------------------
------------------------------------------------------
>Embioptera_Antipaluria_urichi_ACP
------------------------------------------------------------
---------------------------------------------------
>Embioptera_Aposthonia_japonica_ACP
MGDRSFGTLLCTFVLVTFVLRIPSASSQITFSRDWT--AGKRDSPQTSPIPLQCASYARA
SATLCHSLTDVLHQLVVCEMKTIFKN----EIEDLGIP-------------
>Embioptera_Haploembia_palaui_ACP
------------------------------------------------------------
---------------------------------------------------
>Embioptera_Ptilocerembia_catherinae_ACP
------------------------------------------------------------
---------------------------------------------------
>Embioptera_Rhagadochir_virgo_ACP
MNYRYLGKMICLLSVMTFVAWMPYISAQVTFSRDWTAGAGKRSGSSSQQLPVHCMPYAKA
SASLCHTLLDVLQQLVSCEMKTVFKNFNAEEVID--IPQQPPFDIDSARGK
>Grylloblattodea_Galloisiana_nipponensis_ACP
---------------LLLASLCVLQTSGQVTFSRDWNAGKRSPTTDNHCTSVKSAIAISE
ILMNELRQLAACEMRSLLRYQTSENDNLQTLYVDP----
>Grylloblattodea_Galloisiana_sinensis_ACP
MMDRVTVKVYSWTLILLLASLCVLQTSGQVTFSRDWNAGKRSPTTDNHCTSVKSAIAISE
ILMNELRQLAACEMRSLLRYQTNENDNLQTLYVDP----
>Grylloblattodea_Galloisiana_yuasai_ACP
--DRVTVKVCGWTLVLLLASLCALQTSGQVTFSRDWNAGKRSPTTDNHCTSVKSAIAISE
ILMNELRQLAACEMRSLLRYQTSENDNLQTLYVDPHPGE
>Grylloblattodea_Grylloblatta_bifratrilecta_ACP
MSCRVTDKVYGCTLVLLLATLSVLQASGQVTFSRDWTAGKRSPTADNHCTSVKSAIAISE
ILMTELRQLAACEMRS-LRYQTNDNDNLQELYVDPHPGK
>Grylloblattodea_Grylloblattella_sp._ACP
--------------------MSVLQTSGQVTFSRDWNAGKRSPTTENHCTSVKSAIAISE
ILMTELRQLAACEMRS-LRYQTNDNDNLQEIYVD-----
>Grylloblattodea_Grylloblattina_djakonovi_ACP
MTNRVTCKVYGCMLVLLLATLGVLRTSGQVTFSRDWNAGKRSPTTENHCTSVKSAIAISE
ILMNELRQLAACEMRSLLRYQTNENDNLQTLYVDPHPGE
>Mantodea_Acanthops_sp._ACP
PCCKFKDFEYR-TVGFF--PHLLLILLCGQGVCWLLVALAVLATSWGQVTFSRDWNPGKR
SQFDPPCNAVFRSAEEVCKVLVDEFRQVAACEMRSLLRYQKDF-EEKHPDMFLERPEGR
>Mantodea_Acontista_multicolor_ACP
-------------LRYL---RANFFSLCEQSICWLLVALALVASSWGQVTFSRDWNPGKR
SQLEPPCNAVFRSAEED------------------------------------------
>Mantodea_Acromantis_sp._ACP
------------------------------------------------------------
-----------------------------------------------------------
>Mantodea_Ameles_decolor_ACP
-------------------------------------ALAVLATSWGQVTFSRDWNPGKR
SQVEPPCNAVFRSAEEVCKVLLDEFRQVATCEMRSLLRYQKEF-EEKHGDVFLE-----
>Mantodea_Amorphoscelis_pulchra_ACP
--------------------MLAASRLCERSLCWLLVALAILATSWGQVTFSRDWNPGKR
SPLEPPCNAVLRSAEEVCKLLVGEFRQISACELRS------------------------
>Mantodea_Brunneria_borealis_ACP
------------------------------------------------------------
-----------------------------------------------------------
>Mantodea_Chaeteessa_sp._ACP
------------------------------------------------------------
-----------------------------------------------------------
>Mantodea_Cheddikulama_straminea_ACP
------------------------------------------------------------
-----------------------------------------------------------
>Mantodea_Choeradodis_rhombicollis_ACP
------------------------------------------------------------
-----------------------------------------------------------
>Mantodea_Creobroter_pictipennis_ACP
------------------------------------------------------------
-----------------------------------------------------------
>Mantodea_Danuria_thunbergi_ACP
------------------------------------------------------------
-----------------------------------------------------------
>Mantodea_Deroplatys_lobata_ACP
------------------------------------------------------------
-----------------------------------------------------------
>Mantodea_Empusa_pennata_ACP
------------------------------------------------------------
-----------------------EFRQVAACEMRSLLRYQKEF-EEKHGDMFLERPEGR
>Mantodea_Ephestiasula_pictipes_ACP
----------------------LSSRLSERTLCWLLVALAVLASSCGQVTFSRDWNPGKR
SQPEPPCNVAFRSAEEVCKVLVDEFRQVA------------------------------
>Mantodea_Eremiaphila_braueri_ACP
---------------------QANVRFSGRTLSWLLVALAVVASSWGQVTFSRDWNPGKR
SQLEPPCNAVFRSAEEVCRVLMDEFRQVATCEMRSLLRYQKEF-EEKHGDVFLERPDGR
>Mantodea_Euchomenella_sp._ACP
------------------------------------------------------------
-----------------------------------------------------------
>Mantodea_Gonatista_grisea_ACP
MNSR-TNFMYRNLQTSWTKTPLNDCVFCERTICWLLVALAVLATSWGQVTFSRDWNPGKR
SQLEP------------------------------------------------------
>Mantodea_Hagiotata_hofmanni_ACP
------------------------------------------------------------
--------------TMICIKQQDEFRQVAACEMRSLLRYHKEF-EEKHGDMFLERPEGR
>Mantodea_Harpagomantis_tricolor_ACP
------------------------------------------------------------
-----------------------------------------------------------
>Mantodea_Heterochaeta_occidentalis_ACP
------------------------------------------------------------
-----------------------------------------------------------
>Mantodea_Hierodula_patellifera_ACP
------------MANVW---CSAPLGFSERTLCWLLVALAVLATTWGQVTFSRDWNPGKR
SQAEPPCNAAFRS----------------------------------------------
>Mantodea_Humbertiella_sp._ACP
------------------------------------------------------------
-----------------------------------------------------------
>Mantodea_Hymenopus_coronatus_ACP
------------------------------------------------------------
-----------------------------------------------------------
>Mantodea_Idolomantis_diabolica_ACP
------------------------------------------------------------
-----------------------------------------------------------
>Mantodea_Liturgusa_sp._ACP
????????????????????????????????????????????????????????????
???????????????????????????????????????????????????????????
>Mantodea_Mantis_religiosa_ACP
------------------------------------------------------------
-----------------------------------------------------------
>Mantodea_Mantoida_sp._ACP
------------------------------------------------------------
-----------------------------------------------------------
>Mantodea_Metallyticus_splendidus_ACP
------------------------------------------------------------
-----------------------------------------------------------
>Mantodea_Miomantis_binotata_ACP
------------------------------------------------------------
-----PCNAVFRSAEEVCKVLVDEFRQVAACEMRSLLRYQKEFLEEKHGDLFLERPEGR
>Mantodea_Miomantis_brunni_ACP
------------------------------------------------------------
-----------------------------------------------------------
>Mantodea_Nilomantis_floweri_ACP
------------------------------------------------------------
-----------------------------------------------------------
>Mantodea_Omomantis_zebrata_ACP
----------------------QRQRFSERTLCWLLVALAVLATSWGQVTFSRDWNPGKR
SQSEPPCNAAFRSAEEVCKVLVDELRQVAACEMRSLLRYQKEF-EEK------------
>Mantodea_Orthodera_novaezealandiae_ACP
--------------------------------------------------FSRDWNPGKR
SQSEPPCNAAFRSAEEVCKVLVDEFRQIAACEMRSLLHYQKEF-EEKHGDMFLERPEG-
>Mantodea_Orthoderella_ornata_ACP
------------------------------------------------------------
-----------------------------------------------------------
>Mantodea_Oxyopsis_gracilis_ACP
------------------------------------------------------------
-----------------------------------------------------------
>Mantodea_Oxyothespis_dumonti_ACP
------------------------------------------------------------
-----------------------------------------------------------
>Mantodea_Paraoxypilus_sp._ACP
------------------------------------------------------------
-----------------------------------------------------------
>Mantodea_Parasphendale_sp._ACP
--------------------------FSERTICWLLVAFAVLASSWGQVTFSRDWNPGKR
SQVEPPCNAVFKSAEEVCKVLVDEFRQVAACEMRSLLRYQKEFVEEKHGDMFLERPEGR
>Mantodea_Phasmomantis_sumichrasti_ACP
-------------------------RFSEKTLCWLLVALAVLATTWGQVTFSRDWNPGKR
SQSERPCNAAFRSAEEVCKVLVDEFRQVAACEMRSLLRYQKEF-EEKH-----------
>Mantodea_Phyllocrania_paradoxa_ACP
--------------------------FSERTLCWLLVALAVLATSWGQVTFSRDWNPGKR
SQSEPPCNAAFRSAEEVCKVLVDEIRQIAACEMRSLLSYQKEF-EEKHSEMFLERPEGR
>Mantodea_Phyllothelys_werneri_ACP
------------------------------------------------------------
-----------------------------------------------------------
>Mantodea_Popa_spurca_ACP
------------------------------------------------------------
-----------------------------------------------------------
>Mantodea_Pseudempusa_pinnapavonis_ACP
------------------------------------------------------------
-----------------------------------------------------------
>Mantodea_Pseudogalepsus_nigricoxa_ACP
------------------------------------------------------------
-----------------------------------------------------------
>Mantodea_Rhombodera_basalis_ACP
------------------------------------------------------------
-----------------------------------------------------------
>Mantodea_Sibylla_pretiosa_ACP
------------------------------------------------------------
-----------------------------------------------------------
>Mantodea_Sphodromantis_lineola_ACP
------------------------------------VALAVLATTWGQVTFSRDWNPGKR
SQSEPPCNAAFRSAEEVCKVLVDEFRQVAACEMRSLLRYQKEF-EEKHG----------
>Mantodea_Stagmatoptera_biocellata_ACP
------------------------------------------------------------
-----------------------------------------------------------
>Mantodea_Telomantis_lamperti_ACP
------------TATFL----QNQCRLCERTLCWLLVALAVLATSWGQVTFSRDWNPGKR
SPLEPPCNASFRSAEEVCKVLVDEFRQVAACELTSLLRYQKEF-EEKHGD---------
>Mantodea_Theopropus_elegans_ACP
------------------------------------------------------------
-----------------------------------------------------------
>Mantodea_Thesprotia_graminis_ACP
------------------------------------------------------------
-----------------------------------------------------------
>Mantodea_Tropidomantis_tenera_ACP
------------------------------------------------------------
-----------------------------------------------------------
>Mantophasmatodea_Mantophasma_kudubergense_ACP
MANSLPVLALAL-FAVGVSAQVTFSRDWNAGKRGAAGDSPCGGGAVQSATAVCQVLVKEL
RKMAACEAASIRFEASDVGPPEIFVDGRAGR
>Mantophasmatodea_Tyrannophasma_gladiator_ACP
MANRWLVLALAL-LALEVSAQVTFSRDWNAGKRS-AGEAHC-NAAVQSTSAVCQVLVKEL
RKLAACEAALIRFEAPDAEPPEIFVDGRAGR
>Mantophasmatodea_Pachyphasma_brandbergense_ACP
MANSLPVLVLAL-FAVCVAAQVTFSRDWNAGKRSAAGDSPC-GAAVQSASAVCQVLVKEL
RKVAACEAAAVRFEASDVGPPEIFVDGRAGR
>Mantophasmatodea_Namaquaphasma_ookiepense__ACP
MANRLPLIAIFLFFALSVSAQVTFSRDWNAGKRS-AGDTHC-GAAVQSASAMCQVLVKEL
RKVAACEAASVRFEAPDVEPPEIFVEGRAGR
>Orthoptera_Caelifera_Atractomorpha_sp._ACP
------------------------------------------------------------
-------------------------------------------
>Orthoptera_Caelifera_Aularches_miliaris_ACP
------------------------------------------------------------
-------------------------------------------
>Orthoptera_Caelifera_Dictyophorus_griseus_ACP
------------------------------------------------------------
-------------------------------------------
>Orthoptera_Caelifera_Dictyophorus_spumans_ACP
------------------------------------------------------------
-------------------------------------------
>Orthoptera_Caelifera_Haplotropis_brunneriana_ACP
------------------------------------------------------------
-------------------------------------------
>Orthoptera_Caelifera_Locusta_migratoria_1_ACP
MI-------ARLLLTLTVTAWCCYLVASQVTFSR-----DWSPGKRS-PEPACAKHAATI
CQLLLNELRQLAACEVKSLLRYHAEEVNVP-------------
>Orthoptera_Caelifera_Locusta_migratoria_2_ACP
MI-------ARLLLTLTVTAWCCYLVASQVTFSR-----DWSPGKRS-PEPACAKHAATI
CQLLLNELRQLAACEVKSLLRYHAEEVNVPVPQEIYIDGNGGR
>Orthoptera_Caelifera_Monistria_consobrina_ACP
------------------------------------------------------------
-------------------------------------------
>Orthoptera_Caelifera_Monistria_discrepans_ACP
------------------------------------------------------------
-------------------------------------------
>Orthoptera_Caelifera_Omura_congrua_ACP_1
MT-------ARLLLVLTLMTCCYYFVASQVTFSR-----DWSPGKRS-PEPTCAKHAASI
CQLLINELRQLAAC-----------------------------
>Orthoptera_Caelifera_Omura_congrua_ACP_2
--------------------------------------------IRK------ALHLNNV
LFMFQNELRQLAACEVKNLLRYHAEDVNVP--QDIFIDGNGGR
>Orthoptera_Caelifera_Omura_congrua_ACP_3
YTR---------------------------TFQRFVKLSGWPSGLRR--------QTQGK
TLPTLNELRQLAACEVKNLLRYHAEDVNVP--QDIFIDGNGGR
>Orthoptera_Caelifera_Parapetasia_femorata_ACP
------------------------------------------------------------
-------------------------------------------
>Orthoptera_Caelifera_Phymateus_viridipes_ACP
MN-------ARLVFAVVVMACYFYFAASQVTFSR-----DWSPGKRS-AESACAKHAASI
CQLLINELRQLAACEVKSLLRYHAEDINVP--QEIFIDGNGGR
>Orthoptera_Caelifera_Pielomastax_soochowensis_ACP
------------------------------------------------------------
---IMNELRQLASCEVKSMYHLQAEDLNIP--QELYVDG----
>Orthoptera_Caelifera_Poekilocerus_pictus_ACP
----------RLAFAVVVMGCYFYFAASQVTFSR-----DWSPGKRS-AESTCTKHAASV
CQLLINELRQLAACEVKSLLRYH--------------------
>Orthoptera_Caelifera_Propsednura_eyrei_ACP
MT-------FRLVLALTVMAWCCHLAASQVTFSR-----DWSPGKRS-PEPACAKHAASV
CQILLNELRQLAACEVKSFLRYHAEDVNVP--QEIFIDGNGGR
>Orthoptera_Caelifera_Prosarthria_teretrirostris_ACP
MASAAS---RRVLLYLAVVSWCCYIAESQVTFSR-----DWHPGKRS-PDPGCAKHAATV
CQILVNELRQLASCEVSAALRYQTEDMNTP--QELYLDSQGGR
>Orthoptera_Caelifera_Psedna_nana_ACP
-----------LILALTVMAWSCHLAASQVTFSR-----DWSPGKRS-PEPACAKHAASV
CQILLNELRQLAACEVKSLLRYHAEDVNVP--QEIFIDGNGGR
>Orthoptera_Caelifera_Stenobothrus_lineatus_ACP
MA-------ARFFLTLTVTAWCCYLVASQVTFSR-----DWSPGKRS-PEPSCAKHAASI
CQLLLNELRQLAACEVKALLRYHAEEMNVP--QEIYIDGNGGR
>Orthoptera_Caelifera_Stenocepa_sp._ACP
MN-------ARLVVAIVVMACCAYLAASQVTFSR-----DWSPGKRS-SESSCAKHAASI
CQLLINELRQLAACEVKSLLRYHAEDVNVP--QEIFIDSNGGR
>Orthoptera_Caelifera_Systella_rafflesii_ACP
MV-------ARLVIALTLMSWCCYLVASQVTFSR-----DWSPGKRS-PEPVCAKHAASI
CQILVNELRQLAACEVKSLLRFHSEDVNVP--QEIYIDGNGGR
>Orthoptera_Caelifera_Tetrix_subulata_ACP
MA---C---RFLFVVMVVVSWCCFLAAAQITFSR-----DWSPGKRS-TDPVCGKHAATL
CQIIMNELRQLAACEVKSVLHYQSDDSNVQ--PELFMDSHGGR
>Orthoptera_Caelifera_Tropidacris_collaris_ACP
MIHFDCSWKIRLVLALTVAAWCCYVVASQVTFSR-----DWSPGKRS-PEPGCAKHAASV
CQILMNELRQLAACEVKALLRYHAEDVNVP--Q----------
>Orthoptera_Caelifera_Xya_japonica_ACP
M--------QMVAVLLLFLSLMIWRGDCQVTFSR-----DWTPGKRALNEPPCAKPA---
CQMLMNELRQMIACEVRSLMRYPVDEIASP--QEIFMDAHGGR
>Orthoptera_Caelifera_Xya_variegata_ACP
---------QKVAVLLVILSLMIWPGDCQVTFSR-----DWTPGKRALNEPPCAKPA---
CQMLMNELRQMIACEVRSLMRYPVDELASP--QEIFMDAHGGR
>Orthoptera_Caelifera_Zonocerus_elegans_1_ACP
------------------------------------------------------------
-------------------------------------------
>Orthoptera_Caelifera_Zonocerus_elegans_2_ACP
------------------------------------------------------------
-------------------------------------------
>Orthoptera_Caelifera_Zonocerus_variegatus_ACP
------------------------------------------------------------
-------------------------------------------
>Orthoptera_Caelifera_Zubovskia_(Zubovskya)_sp._ACP
------------------------------------------------------------
-------------------------------------------
>Orthoptera_Ensifera_Acheta_domesticus_ACP
------ALLCG-AAVLLVLACAARAQITFSRDWNAGKRAGPAPGPAPAPPLGDQCGPVTK
SASALCQMLLSEIRQMASCELRSLLHYPSDENSNPSELFMDLHGRR
>Orthoptera_Ensifera_Anostostoma_australasiae_ACP
------------------------------------------------------------
----------------------------------------------
>Orthoptera_Ensifera_Ceuthophilus_sp._ACP
------------------------------------------------------------
----------------------------------------------
>Orthoptera_Ensifera_Comicus_calcaris_ACP
------------------------------------------------------------
----------------------------------------------
>Orthoptera_Ensifera_Cyphoderris_sp._ACP
----CRLFLGALLLALALLSFQADAQVTFSRDWNAGKRSPT-----------EQCGATVK
SAATVCQMLMNELRQMAACEVRSLLRYQADDVGNP-----------
>Orthoptera_Ensifera_Diestrammena_asynamora_ACP
MTCCCRVALCA-LLLVALLALQGTAQVTFSRDWNAGKRSPA-----------DLCTPSAK
SAAAVCQMLMNELRQMAACEVRTLLRYPTEDVGNTPELFIDPHGRR
>Orthoptera_Ensifera_Gryllotalpa_sp._ACP
MACWWRL-----FLYALVLVGAAHAQITFSRDWNAGKRAGP--------PPVEQCAAAAK
SATALCQMLLSEFRQMASCELRSMLHTPAEEAPNAQDLFLDMHGRR
>Orthoptera_Ensifera_Hemiandrus_sp._ACP
------------------------------------------------------------
----------------------------------------------
>Orthoptera_Ensifera_Hemideina_thoracica_ACP
------------------------------------------------------------
----------------------------------------------
>Orthoptera_Ensifera_Mecopoda_elongata_ACP
--------------------------VTFSRDWNAGKRSPP-----------EQCAVPLK
SAFTACQMLVNELRQMAACEMRSVLRFQPEDMGNPQDLFIDTHGRR
>Orthoptera_Ensifera_Myrmecophilus_sp._ACP
----------------------------------------------------------AK
SATALCQMLLTELRQMAACEARGALHFPPEEAA-PQDLFLDLHGRR
>Orthoptera_Ensifera_Neonetus_sp._ACP
--------------------------VTFSRDWNAGKRSPT-----------DVCAPGAK
SAAAVCQMLMNELRQMAACEVRTLLRYPSDDVGNPQDLFIDTHGRR
>Orthoptera_Ensifera_Nippancistroger_testaceus_ACP
MACCCRLAL---LLSLLMMAYQVESQVTFSRDWNAGKRSPQ-----------DSC---AK
SATAVCQMLMNELRQMAACEIRSIMRYSADDIGNPQELFLDTHG--
>Orthoptera_Ensifera_Phaeophilacris_bredoides_ACP
RPLGCVLVWCA-ALLLLLGPSVARAQITFSRDWNAGKRAAP--AAVPPAPIVDQCGPVAK
SASALCQMLLSEIRQMASCELRSLLHYTPEDNANPSDLFVDLHGRR
>Orthoptera_Ensifera_Phaneroptera_falcata_75_2_ACP
------------------------------------------------------------
----------------------------------------------
>Orthoptera_Ensifera_Stenopelmatus_sp._ACP
------------------------------------------------------------
----------------------------------------------
>Phasmatodea_Abrosoma_johorensis_ACP
------------------------------------------------------------
-----------------------------------------
>Phasmatodea_Achrioptera_fallax_ACP
------------------------------------------------------------
-----------------------------------------
>Phasmatodea_Agamemnon_cornutus_ACP
------------------------------------------------------------
-----------------------------------------
>Phasmatodea_Aretaon_asperrimus_ACP
------------------------------------------------------------
-----------------------------------------
>Phasmatodea_Bacillus_rossius_ACP
VFARKWCYFKGTQLVRLALLVATCAPLAAGQVTFSRDWNAGKRDDATKRCAPPAQATAAL
RDVIVKYLGHITYCHLKSFTGDHYEDNDSVQRLFDDFDRGK
>Phasmatodea_Carausius_morosus_ACP
------------RGSQLVLLAAMCCLLVCGQVTFSRDWNAGKRSDNNAHCLPPPKTTAAL
CSVLAEYLAEITRCQIKSFIRYQNENSDNFQQLFDDLHRRK
>Phasmatodea_Clitarchus_hookeri_ACP
------------------------------------------------------------
-----------------------------------------
>Phasmatodea_Creoxylus_spinosus_ACP
------------------------------------------------------------
-----------------------------------------
>Phasmatodea_Diapherodes_gigantea_ACP
------------------------------------------------------------
-----------------------------------------
>Phasmatodea_Dimorphodes_sp._ACP
------------------------------------------------------------
-----------------------------------------
>Phasmatodea_Epidares_nolimetangere_ACP
------------------------------------------------------------
-----------------------------------------
>Phasmatodea_Eurycantha_calcarata_ACP
------------------------------------------------RCVIQPKTTAAL
CTVLAEYLGEIASCQMKSFIQYQNDNVDNIHQLFDELHRRK
>Phasmatodea_Extatosoma_tiaratum_ACP
------------------------------------------------------------
-----------------------------------------
>Phasmatodea_Gratidia_madagassa_ACP
------------------------------------------------------------
-----------------------------------------
>Phasmatodea_Heteropteryx_dilatata_ACP
------------------------------------------------------------
-----------------------------------------
>Phasmatodea_Libethra_strigiventris_ACP
------------------------------------------------------------
-----------------------------------------
>Phasmatodea_Medauroidea_extradentata_ACP
------------------------------------------------------------
-----------------------------------------
>Phasmatodea_Megacrania_phelaus_ACP
------------------------------------------------------------
-----------------------------------------
>Phasmatodea_Metriophasma_diocles_ACP
------------------------------------------------------------
-----------------------------------------
>Phasmatodea_Neohirasea_fruhstorferi_ACP
------------------------------------------------------------
-----------------------------------------
>Phasmatodea_Oreophoetes_peruana_ACP
------------------------------------------------------------
-----------------------------------------
>Phasmatodea_Orestes_mouhotii_ACP
-----MSTSRASRLAHLVLMAVTYGLLVCGQVTFSRDWNAGKRSD--LRCAPTAKTTAAL
CSVLAEYLGEITTCEMKAFALYQNEDTESVQQLFENLHRRK
>Phasmatodea_Orthomeria_sp._ACP
------------------------------------------------------------
-----------------------------------------
>Phasmatodea_Orxines_xiphias_ACP
------------------------------------------------------------
-----------------------------------------
>Phasmatodea_Paranisacantha_sp._ACP
------------------------------------------------------------
-----------------------------------------
>Phasmatodea_Peruphasma_schultei_ACP
------------------------------------------------------------
-----------------------------------------
>Phasmatodea_Phyllium_philippinicum_ACP
----------------------------------------GKRSP-PASCEPPAQATSAL
CNVLAEYLAVITTCQMKLFMRYQDEDSDSVQRLFRDVRREE
>Phasmatodea_Pseudophasma_velutinum_ACP
------------------------------------------------------------
-----------------------------------------
>Phasmatodea_Pseudosermyle_phalangiphora_ACP
------------------------------------------------------------
-----------------------------------------
>Phasmatodea_Ramulus_artemis_ACP
------------------------------------------------------------
-----------------------------------------
>Phasmatodea_Sipyloidea_biplagiata_ACP
------------------------------------------------------------
-----------------------------------------
>Phasmatodea_Spathomorpha_lancettifer_ACP
------------------------------------------------------------
-----------------------------------------
>Phasmatodea_Spinotectarchus_acornutus_ACP
------------------------------------------------------------
-----------------------------------------
>Phasmatodea_Timema_cristinae_ACP
------------------------------------------------------------
-----------------------------------------
>Phasmatodea_Tirachoidea_westwoodii_ACP
------------------------------------------------------------
-----------------------------------------
>Phasmatodea_Trachyaretaon_brueckneri_ACP
------------------------------------------------------------
-----------------------------------------
>Phasmatodea_Xenophasmina_simile_ACP
------------------------------------------------------------
-----------------------------------------
>Plecoptera_Acroneuria_stigmatica_ACP
------------------------------------------------------------
-----------------------------------------------------
>Plecoptera_Apteroperla_tikumana_ACP
---------------FMAVVVFCMYTSTSAQVTFSKDWNAGKR-SMAASTASGASVPEIT
QC-RSIKSTTTLCQVLINEIRQMAACELGILMQNRNKHFEKSQEFLMNVADDI
>Plecoptera_Brachyptera_vera_ACP
MIGSNSLKSISASILVAMIVLSCILESTEAQVTFSKDWNGGKR-A--------VSHPDVP
HC-RSFKTTLTMCQMIIDEMRQMAA----------------------------
>Plecoptera_Cosmioperla_kuna_ACP
MQRGISCQTTLGLLLLLMVVYSCLHTTTSAQVTFSKDWNGGKRTAAPP-----DAPRTEQ
SCQAALSSTLRICQMIIDELHHMASCETRLQMDSRNQGRSKGNP--TRIPKIM
>Plecoptera_Cryptoperla_japonica_ACP
-----------WMLLLLVLVSSCLHPTTSAQVTFSKDWNGGKR-ADPP-----TRNPPAS
SC---------------------------------------------------
>Plecoptera_Eusthenia_lacustris_ACP
------------------------------------------------------------
-----------------------------------------------------
>Plecoptera_Isoperla_sp._ACP
------------------------------------------------------------
-----------------------------------------------------
>Plecoptera_Leuctra_sp._ACP
------------------------------------------------------------
-----------------------------------------------------
>Plecoptera_Nemoura_sp._ACP
------------------------------------------------------------
-----------------------------------------------------
>Plecoptera_Perla_marginata_ACP
------------------------------------------------------------
-----------------------------------------------------
>Plecoptera_Pteronarcys_sp._ACP
------------------------------------------------------------
-----------------------------------------------------
>Plecoptera_Scopura_montana_ACP
------------------------------------------------------------
-----------------------------------------------------
>Plecoptera_Siphonoperla_torrentium_ACP
------------------------------------------------------------
-----------------------------------------------------
>Plecoptera_Sweltsa_sp._ACP
------------------------------------------------------------
-----------------------------------------------------
>Plecoptera_Trinotoperla_montana_ACP
------------------------------------------------------------
-----------------------------------------------------
>Zoraptera_Zorotypus_ACP
MLMQLHAQVTFSKDWTPGKRAVADKNCMETSKNLSFLLQIFMDKLQQLKTCDFRSANEME
EHQIYPGVWLNKVIR
