# Supplementary material for: Evolution of Neuropeptide Precursors in Polyneoptera (Insecta)
Source: Front Endocrinol (Lausanne). 2020 Apr 15;11:197. doi: 10.3389/fendo.2020.00197 (PMC7179676; doi:10.3389/fendo.2020.00197)
Supplement: Supplementary file 3 [file Data_Sheet_2.ZIP › Additional File 2B_AST-CC.fas]

>Blattodea_Anallacta_AST-CC
------------------------------------------------------------
------------------------------------------------------------
------------------------------------------------------------
---------------------------
>Blattodea_Asiablatta_AST-CC
------------------------------------------------------------
------------------------------------------------------------
------LQKAVDDEK-GGRSYTPD--------LAES-------KM-DLQRRGQPKGRVYW
RC-YFNAV------------TCF----
>Blattodea_Balta_AST-CC
------------------------------------------------------------
------------------------------------------------------------
------------------------------------------------------------
---------------------------
>Blattodea_Blaberus_AST-CC
------------------------------------------------------------
------------------------------------------------------------
-----------EDRM-TWRNLIRK--------SMDH-------T--DLWRRGVSTIRVYW
RALYFNNCIQHCNTSALLTASTF----
>Blattodea_Blattella_AST-CC
--M----GHRPS-----QHHPCTILHPSPISSTTL----ASFLWLLVLALV----TLFSL
A-GTTDAA-P-SSVSQHQIYKRSVTEGNMG-AADYP-DYQSGVRYDEYPVVVPKRTALLL
DRIMVALQKAVEEEKGGGRNYAPD--------LAES-------KM-DLQRRGQTKGRVYW
RC-YFNAV------------TCF----
>Blattodea_Cariblatta_AST-CC
------------------------------------------------------------
------------------------------------------------------------
------------------------------------------------------------
---------------------------
>Blattodea_Catara_AST-CC
------------------------------------------------------------
------------------------------------------------------------
------------------------------------------------------------
---------------------------
>Blattodea_Cryptocercus_AST-CC
------------------------------------------------------------
---------------------------------------------------FPIRITDLG
NSIHESSEYEVDRAR-VRHRTRFD--------VTKKTTIPRTFKM-DLQRRGQQKGRVYW
RC-YFNAV------------TCFKRK-
>Blattodea_Ectobius_AST-CC_1
-------------------------------------------------------TLLSI
ATCSP-----------------TLTEGSM---ADYP-DYQTGVRYDEYPVVVPKRTALLL
DRIMVALQKAVEDEK-GTRSFAPD------------------------------------
---------------------------
>Blattodea_Ectobius_AST-CC_2
------------------------------------------------------------
------------------------------------------------------------
------------------------------------------------QRRGQQKGRVYW
RC-YFNAV------------TCFKRK-
>Blattodea_Ellipsidion_AST-CC
------------------------------------------------------------
------------------------------------------------------------
------------------------------------------------------------
---------------------------
>Blattodea_Episymploce_AST-CC
------------------------------------------------------------
------------------------------------------------------------
------------------------------------------------------------
---------------------------
>Blattodea_Ergaula_AST-CC
------------------------------------------------------------
------------------------------------------------------------
-------------ED-GRRRAGID-------------------KM-DLQRRGQQKGRVYW
RC-YFNAV------------TCFKRK-
>Blattodea_Eucorydia_AST-CC
-----------------------------MSNTTLSFSSATCLWLLVLVFVTCSGTFFTL
AEGKSLMDLS-SSAERHEVFKRSASEGSLG-ASDYP-DYQSGVRYDEYPVVVPKRTALLL
DRIMVALQKAVEDEK-GDRAYPNG--------LAEN-------KM-DLQRRGQQKGRVYW
RC-YFNAV------------TCFKRK-
>Blattodea_Euryoctis_AST-CC
------------------------MHR------------------VALVL----GALFAA
ATPAQVLDA----------------------QPDYS-DDAQGVHYDEYPVVVPKRTALLL
DRIMVALQKAVEDEK-GVRAFPDQ--------LADN-------KM-DLQRRGQQKGRVYW
RC-YFNAV------------TCFRRKK
>Blattodea_Euthlastoblatta_AST-CC
------------------------------------------------------------
------------------------------------------------------------
------------------------------------------------------------
---------------------------
>Blattodea_Ischnoptera_AST-CC
MGL-----------RPPQHHFCTLLHSSPISSTTL----TSFLWLLLVVLV----ALFSI
MGA---TDAAPSSVDHHQLLKRSVTEGNSA-AADYP-DYQMGVRYDEYPVVVPKRTALLL
DRIMVALQKAVDDEK-GGRSLAPD--------LADS-------KM-DLQRRGQPKGRVYW
RC-YFNAV------------TCF----
>Blattodea_Lamproblatta_AST-CC
MLQ----NHQRRRERH-QHHHCTVIHSPPISSTTLPFSNTSYLWLLILILVSCSGTLFTV
TEGKSLPD-T-SSVEHHEVFKRSATEGSLG-ASDYP-DYQSGVRYDEYPVVVPKRTALLL
DRIMVALQKAVDDEK-GGRSFAPD--------IAEN-------KM-DLQRRGQQKGRVYW
RC-YFNAV------------TCFKRK-
>Blattodea_Loboptera_AST-CC
MG-----------HRPSQHHPCTILHPSPISCTTL----ASFLWLLVLVLV----ALFSL
AGA---TD----TVSQHQIFKRSVTEGNMG-ASDYP-DYQSGVRYDEYPVVGPKRTALLL
DR----------------------------------------------------------
---------------------------
>Blattodea_Lobopterella_AST-CC
------------------------------------------------------------
------------------------------------------------------------
------------------------------------------------------------
---------------------------
>Blattodea_Methana_AST-CC
------------------------------------------------------------
------------------------------------------------------------
------------------------------------------------------------
---------------------------
>Blattodea_Nauphoeta_AST-CC
-----------------------MLHPTPFSNTGV----NTLLWLLLLVCI----TLLTA
TEG---TDVT-SSAQPHRVSKRSATEGTMGAASDYP-DYQTGVRYDEYPVVVPKRTALLL
DRIMVALQKAVDDEK-GRSSYTPTS-------PTPP-------TL---------------
---------------------------
>Blattodea_Nocticola_AST-CC
-----------------------------MCNTLIPV-NISYLWCVILVFITCSGAVFNV
ADGKSLPEKT-SSIDHHLIYKRSATEGSLG-ASDYP-DYQTGVRYDEYPVVVPKRT----
------------------------------------------------------------
---------------------------
>Blattodea_Panchlora_AST-CC
------------------------------------------------------------
------------------------------------------------------------
------------------------------------------------------------
---------------------------
>Blattodea_Paratemnopteryx_AST-CC
------------------------------------------------------------
----------------HQLIKRSVTEGNMG-AADYP-DYQSGVRYDEYPVVVPKRTALLL
DRIMVALQKAVDDEK-GGRSYPTD--------MAES-------KM-DLQRRGQPKGRVYW
RC-YFNAV------------TCF----
>Blattodea_Periplaneta_AST-CC
------------------------MHH------------------VALVL----GALFAV
ATPTQVLDA----------------------APDYP-DDGQGVHYDEYPVVVPKRTALLL
DRIMVALQKAVEDEK-GARAFPDQ--------LADS-------KM-DLQRRGQQKGRVYW
RC-YFNAV------------TCFRRRK
>Blattodea_Polyphaga_AST-CC
------------------------------------------------------------
------------------------------------------------------------
------------------------------------------------------------
---------------------------
>Blattodea_Princisia_AST-CC
------------------------------------------------------------
-----------------KVSRRSAADGTMGAASDYP-DYQTGVRYDEYPVVVPKRTALLL
DRIMVALQKAVDDEK-GRSSYTPE--------MVEN-------KM-DLQRR---------
---------------------------
>Blattodea_Schultesia_AST-CC
-----------------------MLHPTPFPNT--------LLWLLVLVCI----TLLTV
SEG---TDVT-SSVEPHKVFKRSATEGSMGAAADYP-DYQTGVRYDEYPVVVPKRTALLL
DRIMVALQKAVDDEK--GQSYAPD--------LMEN-------KM-DLQRRGQQKGRVYW
RC-YFNAV------------TCFKRK-
>Blattodea_Shelfordella_AST-CC
------------------------------------------------------------
------------------------------------------------------------
------------------------------------------------------------
---------------------------
>Blattodea_Sundablatta_AST-CC
------------------------------------------------------------
-------------------------EGSIG-AADYP-DYQTGVRYDEYPVVVPKRTALLL
DKIMVALQKAVEDEK-GSRSFTPD--------IMEN-------KM-DLQRRGQQKGRVYW
RC-YFNAV------------TCFKRK-
>Blattodea_Supella_AST-CC
-----------------------MLHPAPISSTTL----ASFLWLLVLVLV----ALFTV
TEA--------AAVAQHRVHKRSATEGSLG-AADYP-DYQTGVRYDEYPVVVPKRTALLL
------------------------------------------------------------
---------------------------
>Blattodea_Symploce_AST-CC_1
-----------------------MLHPSPISSTAL----VSFLWLLVLALV----TLLTV
AGA---TDAAPSSVDHHQIFKRSVTEGNMG-AADYP-DYQSGVRYDEYPVVVPKRTALLL
DRIMVALQKAVDDEK-GGRNYAP-------------------------------------
---------------------------
>Blattodea_Symploce_AST-CC_2
------------------------------------------------------------
------------------------------------------------------------
-------------------------------------------------RRGQTKGRVYW
RC-YFNAV------------TCF----
>Blattodea_Therea_AST-CC
------------------------------------------------------------
------------------------------------------------------------
------------------------------------------------------------
---------------------------
>Blattodea_Tivia_AST-CC
------------------------------------------------------------
------------------------------------------------------------
------------------------------------------------------------
---------------------------
>Blattodea_Tryonicus_AST-CC
------------------------------------------------------------
-------------------------------EGDYPDDYQAGVRYDEYPVVVPKRTALLL
DRIMVALQKAVDDEK-GGQYLPSH--------PLDH-------KITSRDRPQQQQGRNYW
RC-YFNAV------------TCFKRK-
>Isoptera_Coptotermes_AST-CC
------------------------------------------------------------
-----------------------ATE-----ASDYP-DYQAGVRYDEYPVIVPKRTALLL
DRIMAALQKAVEDDK-GGPNFAPA--------MAEN-------KM-GLQRRGQEKG----
---------------------------
>Isoptera_Incisitermes_AST-CC
MGQ----PDQRRGLQYNHHQHCTALRFPLISYTTLRFSSTSYLWLLVLVFVICSGTLFSV
AEGKTLTDMT-SSVEHHQVIKRSATDGSLP-APDYP-EYQSGVRYDEYPVVVPKRTALLL
DRIMVALQKAVEDEK-GGRNFAPG--------PVEN-------KM-DLQRRGQEKGRVYW
RC-YFNAV------------TCFKRK-
>Isoptera_Mastotermes_AST-CC_1
MGQWTWLLHQRRRHLYSHHQRCTVLHSLPVSSATLPFISASYLWLIILVFVTC-GTLFTV
AEGKPLTDVT-SSVERHQVLKRGVTDGSVE-GSGYA-DYQSGVRYDEYPVVVPKRTALLL
DRIMSALQKAVEDDN-TGRNFAPD--------TVEN-------KM-DLQRRGQQKGRVYW
RC-YFNAV------------TCFKRK-
>Isoptera_Mastotermes_AST-CC_2
------------------------------------------------------------
------------------------------------------------------------
-------------------------------------------EM-DLQRRGQQKGRVYW
RC-YFNAV------------TCFKRK-
>Isoptera_Zootermopsis_AST-CC
MGQRTLRLHQRRLHANTPHTPCALLHSPPISNASLPFRNTSYLWLFALVFVSCSGTFLAS
AEG---NPVT-SPVE-QRVFKRSPSEGEIA-VADYP-DYQAGVRYDEYPVVVPKRTALLL
DKIMVALQKAVEDGK-GDRNFASN--------VAEN-------KM-DLQRRGQQKGRVYW
RC-YFNAV------------TCFKRK-
>Isoptera_Prorhinotermes_AST-CC
-------------------------HSPPIPNTTLPVSHIAYLWILALLCVTCSATLFTV
AEGKTLTDVA-SSAEHQQVFKRSATEGGLG-ASGYP-DYQAGVRYDEYPVIVPKRTALLL
DRIMTAIQKAVEDEK-GGPNIAPD--------PTEN-------KM-DLQRRGQQKGRVYW
RC-YFNAV------------TCFKRK-
>Isoptera_Reticulitermes_AST-CC
------------------------------------------------------------
------------------------------------------------------------
------------------------------------------------------------
---------------------------
>Dermaptera_Allostethus_burri_AST-CC
MMLFYLFGASLWLLMLLPFKITYASLIVSASDLASADYPDFQAGIRYDEYPVVVPKRAAQ
LLDKILVALSNSVEQEAG-GGG-------VRGRPDLATMDMQRRGTLKGRTYWRCYFNAV
SCFK
>Dermaptera_Anataelia_canariensis_AST-CC
-MLFYLFGVSLWLLMLLPLKITHASLIVSASDLA-ADYPDFQAGIRYDEYPVVVPKRAAQ
LLDKILVALSNSVEQEAG-GGNRV------RGRSDLATMDMQRRGTLKGRTYWRSYFNAV
SCFK
>Dermaptera_Anechura_harmandi_AST-CC
------------------------------------------------------------
------------------------------------------------------------
----
>Dermaptera_Apachyus_charteceus_AST-CC
---------------------------VSTSDLSSADYPDFQAGIRYDEYPVVVPKRAAQ
LLDKILVALTNSVEQEVG-GGGGG-------RRSDITTMDMQRRGTLKGRTYWRCYFN--
----
>Dermaptera_Apterygida_media_AST-CC
------------------------------------------------------------
------------------------------------------------------------
----
>Dermaptera_Cranopygia_sp._AST-CC_1
MLLFYLFGVSLWILMLLPFKITHASLIVSGSDLSSADYPDFQAGIRYDEYPVVVPKR---
------------------------------------------------------------
----
>Dermaptera_Cranopygia_sp._AST-CC_2
------------------------------------------------------------
--------LTNSVEQESG-GGGGS---GRIRGRSDLATMDMQRRGTLKGRTYWRCYFNAV
SCFK
>Dermaptera_Diplatys_flavicollis_AST-CC
-MLFTLFGISLWFLMVLPFKITHASLIVSASDLASADYPDFQAGIRYDEYPVVVPKRAAQ
LLDKILVALSNSVEPESG-GGR-------VRGRSDI-SMDMQRRGTLKGRTYWRCYFNAV
SCFK
>Dermaptera_Diplatys_sp._AST-CC
------------------------------------------------------------
------------------------------------------------------------
----
>Dermaptera_Forficula_auricularia_AST-CC
------------------------------------------------------------
------------------------------------------------------------
----
>Dermaptera_Gonolabis_marginalis_AST-CC
MMLFYLLGASLWILLLLPYKITEASLIVSSSDLA-ADYPDFQAGIRYDEYPVVVPKRAAQ
LLDKILVALSNSVDQEGG------------------------------------------
----
>Dermaptera_Hemimerus_sp._AST-CC
------------------------------------------------------------
--------------------------------------MDMQRRGTLKGRTYWRCYFNAV
SCFK
>Dermaptera_Labia_minor_AST-CC_1
-MLFYLLGVYIWIL-LFPFKTTNASMIVSASDLA-ADYPDFQAGIRYDEYP---------
------------------------------------------------------------
----
>Dermaptera_Labia_minor_AST-CC_2
------------------------------------------------EYPVVVPKRAAQ
LLDKILVALSNG--EHEG-GGGGT------RRRSSDFPMDMQRRGTLKGRTYWRCYFNAV
SCFK
>Dermaptera_Labidura_riparia_AST-CC
-----------------------ASLIVSTSDIA-ADYPDFQAGIRYDEYPVVVPKRAAQ
LLDKILVALSNSVEHESA-GGGGG----CTRRRSSDFP----------------------
----
>Dermaptera_Nesogaster_amoenus_AST-CC
MMLFYLLGVYLWIL-LLPIKISNASMIVSASDLA-ADYPDFQAGIRYDEYPVVVPKRAAQ
LLDKILVALSNV--EEGGSGGGGT------RRRSSDFPMDMQRRGTLKGRTYWRCYFNAV
SCFK
>Dermaptera_Parapsalis_infernalis_AST-CC
------------------------------------------------------------
---KILVALSNSVEQENG-GGGGGGGGGNIRGRSDLATMDMQRRGTHKGHTYWRCYFNAV
SCFK
>Dermaptera_Proreus_simulans_AST-CC
-MFFYFLGVYLWILLLLPLKITNASMIVSASDLA-ADYPDFQAGIRYDEYPVVVPKRA--
------------------------------------------------------------
----
>Embioptera_Antipaluria_urichi_AST-C
----------TCLVSLFICLLSLGFLQGADTGGVS-SKIEKRSTTIAERGTSDYPDYQPG
VHYDEYPVVVPKRTALLLDKIMVALQKAVDEDNSVAPIPPDMPDTTMDLQRRGNQKGRIY
WR-CYFNAVTCFKK
>Embioptera_Aposthonia_japonica_AST-C
MRSSTSMRTTACWVSLCVCLTLFAFFQCVDSGGIPPTRLEKRFATLADGRPSDYSDYTPG
VHYDECPVVVPKRTALLLDKIMVALQKAVDEDNSAAPIAPDMPDTTMDLQRRGNQKGRVY
WR-CYFNAVTCF--
>Embioptera_Haploembia_palaui_AST-C
------------------------------------------------------------
------------------------------------------------------------
--------------
>Embioptera_Ptilocerembia_cAST-Cherinae_AST-C
------MSSTKLMIAALLALVALSLAMANPLGQ---AGEKERILNDMDLGDDDGSVETAL
MNY------------LFAKQLVNRLRSQMD---------------VTDLQRK-----RSY
WRQCAFNAVSCFGK
>Embioptera_Rhagadochir_virgo_AST-C
MRTHSAMTAASCWVSLCVCLLALGFLQGANTEQVPYSRLEKRSSTTLT-GASDYPDYQPG
VHYDEYPVVVPKRTALLLDKIMVALQKAVDEDNAVAPIPADMPDTTMDLQRRGNQKGRIY
WR-CYFNAVTCF--
>Grylloblattodea_Galloisiana_nipponensis_AST-CC
------------------------------------------------------------
------------------------------------------------------------
-------------------------------------------
>Grylloblattodea_Galloisiana_sinensis_AST-CC
MAGAGEQDPVTS---LQDSHTRARPW---TLTVVWLLVLACCCSPGVQAAVVGDTVIDSP
AL--------RSLTAGRFGTSDYPDYQSGVRYDEYPVVVPKRTALLLDKIMVALQKAVDE
DSGVSSIP-----------------------------------
>Grylloblattodea_Galloisiana_yuasai_AST-CC
MAGAGDQDSATSQPDAEDSHTRALPWLPPTLSVVWLLLLA-CVSPCVQAGVVGDTVIDSP
ALV---SVAKRSLTAGRFGTSDYPDYQTGVRYDEYPVVVPKRTALLLDKIMVALQKAVDE
DSGVSSVPPDVPDATMDLQRRGQQKGRVYWRCYFNAVTCFKRK
>Grylloblattodea_Grylloblatta_bifratrilecta_AST-CC
-------------------------------------------------GIVSDTVIDSP
SLLHSPGIGKRSLTAGRFGTSDYPDYQTGVRYDEYPVVVPKRTALLLDKIMVALQKAVDE
DNGVSSIPPDVPDA-----------------------------
>Grylloblattodea_Grylloblattella_sp._AST-CC
------------------------------------------------------------
------------------------------------------------------------
-------------------------------------------
>Grylloblattodea_Grylloblattina_djakonovi_AST-CC
------------------------------------------------------------
------------------------------------------------------------
-----------------------QKGRVYWRCYFNAVTCFKRK
>Mantodea_Acanthops_sp._AST-CC_1
-----MGYPQH--HDQ--HHICLSYSMLYCLLLVILSC-TS-ASLAERHKRSATAASLGT
DYPDYQ------------------------------------------------------
------------------------------------------------------------
---------------
>Mantodea_Acanthops_sp._AST-CC_2
------------------------------------------------------------
------------------------------------------------------------
---------------------------------QQK---GRVYWR-CYF-------NAVT
CFKRK----------
>Mantodea_Acontista_multicolor_AST-CC
-----MGYQHH--ND--HHHICLPYSLLYCLLLIILSC-TS-ASLAERHKRSATTASLGT
DYPDYQT-GVRFDEYP-------------------------------VVVPKRTAMLLDR
IMVALQKAVDEEKSGRTYPAELVEAKMDLQRRGQQK---GRVYWR-CYF-------NAVT
CFKRK----------
>Mantodea_Acromantis_sp._AST-CC
------------------------------------------------------------
------------------------------------------------------------
------------------------------------------------------------
---------------
>Mantodea_Ameles_decolor_AST-CC_1
----------------------------------------S-ASLTERHKRSATAPSLGS
DYPDYQR-GVRYDEYP-------------------------------VVVPKRTAMLLDR
IMVALQKAVDDEKSGRTYPSELAEAKMDLQ------------------------------
---------------
>Mantodea_Ameles_decolor_AST-CC_2
------------------------------------------------------------
------------------------------------------------------------
-------------------------------RGQQK---GRVYWR-CYF-------NAVT
CFKRK----------
>Mantodea_Amorphoscelis_pulchra_AST-CC
-----MGYEHH--YD-----SCL----LYCLLLLLVSCSSS-ASPTERHKRSATAASLGA
DYPDYQT-EVRYDEYP-------------------------------VVVPKRTAMLLDR
IMVALQKAVDDEKTGRTYPSELAEAKMELQRRGQQK---GRVYWR-CYF-------NAVT
CFKRK----------
>Mantodea_Brunneria_borealis_AST-CC
-----MGYQHH--YDQHHHHICLSYSMLCCLLLVILSC-TS-ASLADRHKRSATAPSLGA
DYPDYQT-GVRYDEYP-------------------------------VVVPKRTAMLLDR
IMVALQKAVDDEKSGRTYPSELAEAKMDLQRRGQQK---GRVYWR-CYF-------NAVT
CFKRK----------
>Mantodea_Chaeteessa_sp._AST-CC_1
-----MGPHHE-----RASHSCLFCNLLCCLALILLSC-TS-AALVDRHKRSATAPSLGS
DYP---------------------------------------------------------
------------------------------------------------------------
---------------
>Mantodea_Chaeteessa_sp._AST-CC_2
------------------------------------------------------------
---------------------------------------------------------LDR
IMVALQKAVVDEKPGRSYPSDLEEAKMDLQRRGQQK---GRVYWR-CYF-------NAVT
CFKRK----------
>Mantodea_Cheddikulama_straminea_AST-CC_1
-----MGYLHH--FDQRQQHSCLLYSMLYCLLFLLVSC-TS-ASLTERHKRSATASSMLS
DYPDYQNGGVRYDEYP-------------------------------VVVPKRTAMLLDR
IMVALQKAVDDEKTGRTYPSELAEAKMDLQRRGQQK---GRVYWR-CYF-------NAVT
CFKRK----------
>Mantodea_Cheddikulama_straminea_AST-CC_2
-----MGYLHH--FDQRQQHSCLLYSMLYCLLFLLVSC-TS-ASLTERHKRSATASSMLS
DYPDYQNGGVRYDEYPGWFNKRDRNGREGGTVAPKNNVENNVENSQKVVVPKRTAMLLDR
IMVALQKAVDDEKTGRTYPSELAEAKMDLQRRGQQK---GRVYWR-CYF-------NAVT
CFKRK----------
>Mantodea_Choeradodis_rhombicollis_AST-CC
-----MRYQ--------QHHSCLLYSMLYCILLLLISC-TS-TA----------------
---DYQA-GVRYDEYP-------------------------------VVVPKRTAMLLDR
IMVALQKAVDDEKTGRTYPSELAEAKMDLQRRGQQK---GRVYWR-CYF-------NAVT
CFKRK----------
>Mantodea_Creobroter_pictipennis_AST-CC
------------------------------------------------------------
------------------------------------------------------------
------------------------------------------------------------
---------------
>Mantodea_Danuria_thunbergi_AST-CC
------------------------------------------------------------
------------------------------------------------------------
------------------------------------------------------------
---------------
>Mantodea_Deroplatys_lobata_AST-CC
----------------------------------------S-ASL----KRSATAPSLGA
DYPDYQT-GVRYDEYP-------------------------------VVVPKRTAMLLDR
IMVALQKAVDDEKSGRAYPSELAESKMDLQRRGQQK---GRVYWR-CYF-------NAVT
CFKRQ----------
>Mantodea_Empusa_pennata_AST-CC
-----MGYQH---------NCCLLYSVLYCTLFLLVSC-TS-ASLTERHKRSATAPSLGA
DYPDYQS-GIRYDEYP-------------------------------VVVPKRTAMLLDR
IMVALQKAVDDEKTGRTYPSELAEAKMDLQRRGQQK---GRVYWR-CYF-------NAVT
CFKRK----------
>Mantodea_Ephestiasula_pictipes_AST-CC
-----MGYQH---------HCCLLYSLVYVALFLVVSS-TT-SSLTERHKRTATAPSLGA
DYPDYQT-GVRYDEYP-------------------------------VVVPKRTAMLLDR
IMVALQKAVDDEKTGRTYPSELAEAKMDLQRRGQQK---GRVYWR-CYF-------NAVT
CFKRK----------
>Mantodea_Eremiaphila_braueri_AST-CC
-----MGYHHHHHHDQRHHTSCLLYSLLYCLLFLLVSC-TS-TSPAERHKRSATAPSLAA
DYPDYQT-GVRYDEYP-------------------------------VVVPKRT------
------------------------------------------------------------
---------------
>Mantodea_Euchomenella_sp._AST-CC
-----MGYQHH-------HHSCL----LYCILFLLVSC-TS-ASLTERHKRSATAPSLGA
DYPDYQT-GVRYDEYP-------------------------------VVVPKRTAMLLDR
IMVALQKAVDDEKSGRAYPSDLAEAKMDL-------------------------------
---------------
>Mantodea_Gonatista_grisea_AST-CC
------------------------------------------------------------
------------------------------------------------------------
------------------------------------------------------------
---------------
>Mantodea_Hagiotata_hofmanni_AST-CC
-----MGYNQF------QHSCCLLYSLLFCILFLVLVCSTS-ASLSERHRRSATAPSLGA
DYPDYQS-GVRYDEYP-------------------------------VVVPKRTAMLLDR
IMVALQKAVDDEKT----------------------------------------------
---------------
>Mantodea_Harpagomantis_tricolor_AST-CC
-----MVYQHQ--YDQHYQHSCLLYSMLYCILFLLVSC-TS-ASLTERHMRSATAPSLGA
DYPDYQT-GVRYDEYP-------------------------------VVVPKRTAMLLDR
IMVALQKAVDDEKSVRTYPSELAEAKMDLQRRGQQK---GRVYWR-CYF-------NAVT
CFKRK----------
>Mantodea_Heterochaeta_occidentalis_AST-CC
-----MGYLRH--SDQRHQHSCLLYSMLYCLLFLLVSC-TS-ASLTERHKRSATAASMGT
DYPDYQS-GVRYDEYP-------------------------------VVVPKRTAMLLDR
IMVALQKAVDDEKSGRTYPSELAEAKMDLQRRGQQK---GRVYWR-CYF-------NAVT
CFK------------
>Mantodea_Hierodula_patellifera_AST-CC
-----INYLFA-------------------------------KQMVNR------------
------------------------------------------------------------
----LRNQMDIS---------------DLQRK--------RSYWRQCAF-------NAVS
CFGK-----------
>Mantodea_Humbertiella_sp._AST-CC
-----MGYQHH--YDQHHHHSCLLSSVLYCLLLLLVSC-TS-ASLTERQKRSATAPSLGA
DYPDYQT-GVRYDEYP-------------------------------VVVPKRTAMLLDR
IMVALQKAVDDEKTGRTYPTELAEAKMDLQRRGQQK---GRVYWR-CYF-------NAVT
CFKRK----------
>Mantodea_Hymenopus_coronatus_AST-CC
-----MGY-----------HSCLLYSMLYFILFLLVSC-TS-----ERHTRSATATSLGA
DYPDYQT-GVRYDEYP-------------------------------VVVPKRTAMLLDR
IMVALQKAVDDEKTGRSYPSELAEAKMDLQRRGQQK---GRVYWR-CYF-------NAVT
CFKRK----------
>Mantodea_Idolomantis_diabolica_AST-CC
------------------------------------------------------------
------------------------------------------------------------
------------------------------------------------------------
---------------
>Mantodea_Liturgusa_sp._AST-CC
-----MGYQHH--YDQHHHHICLSYSMLYCLLLILLSC-SS-ASLAERHKRSATAASLGS
DYPDYQT-GVRYDEYP-------------------------------VVVPKRTAMLLDR
IMVALQKAVDDEKS----------------------------------------------
---------------
>Mantodea_Mantis_religiosa_AST-CC
------------------------------------------------------------
------------------------------------------------------------
------------------------------------------------------------
---------------
>Mantodea_Mantoida_sp._AST-CC
-----MGYRHH--HDQHHQHSCLAYSLLYCLMFLLLTC-SS-ASLVERHKRTATATSLGT
DYPDYQT-GVHFDEYP-------------------------------VVVPKRTAMLLDR
IMVALQKAVDDEKTGRTYPSELAEAKMDLQRRGQQK---G--------------------
---------------
>Mantodea_Metallyticus_splendidus_AST-CC
-----------------------TYSLLYCLLFLLLSC-TS-ASLVERHKRSATAPSLGT
DYPDYQT-GVRYDEYP-------------------------------VVVPKRTAMLLDR
IMVALQKAVDDEKSGKTYPSELAEAKMDLQRRGQQK---GRVYWR-CYF-------NAVT
CFKRK----------
>Mantodea_Miomantis_binotata_AST-CC
-----MGYQHH--YDHHHQHSCLLYSLLYCLLFLLVSC-TS-ASLTERHKRSATAPSLGA
DYPDYQT-GVRYDEYP-------------------------------VVVPKRTAMLLDR
IMVALQKAVDDEKTGRTYPSELAEAKMDLQRRGQQ-------------------------
---------------
>Mantodea_Miomantis_brunni_AST-CC
-----MGYQHH--YDHHHQHSCLLYSLLYCLLFLLVSC-TS-ASLTERHKRSATAPSLGA
DYPDYQT-GVRYDEYP-------------------------------VVVPKRTAMLLDR
IMVALQKAVDDEKTGRTYPSELAEAKMDLQRRGQQK---GRVYW----------------
---------------
>Mantodea_Nilomantis_floweri_AST-CC
----------H--YD-----SCLSYSLIYCLLLLLVCC-SA-ASPTDRHKRSATAASLGT
DYPDYQT-GVRYDEYP-------------------------------VVVPKRTAMLLDR
IMVALQKAVDDE------------------------------------------------
---------------
>Mantodea_Omomantis_zebrata_AST-CC
--------------------------LLYCVLFLLVCC-TS-TSLTERHRRSATA----A
DYPDYQT-GVRYDEYP-------------------------------VVVPKRTAMLLDR
IMVALQKAVDDEKTGRTYPSELAEAKMDLQRRGQQK---GRVYWR-CYF-------NAVT
CFKRK----------
>Mantodea_Orthodera_novaezealandiae_AST-CC
------------------------------------------------------------
------------------------------------------------------------
------------------------------------------------------------
---------------
>Mantodea_Orthoderella_ornata_AST-CC
-----MGYQHH--YDQHHHHICLSYSMLCCLLLIILSC-TS-ASLAERHKRSATAPSLGT
DYPDYQT-GVRYDEYP-------------------------------VVVPKRTAMLLDR
IMVALQKAVDDEKSGRTYPSELAEAKMDLQRRGQQK---GRVYWR-CYF-------NAVT
CFKRK----------
>Mantodea_Oxyopsis_gracilis_AST-CC
------------------------------------------------------------
------------------------------------------------------------
------------------------------------------------------------
---------------
>Mantodea_Oxyothespis_dumonti_AST-CC
------------------------------------------------------------
--------GVRYDEYP-------------------------------VVVPKRTAMLLDR
IMVALQKAVDDEKTGRTYPTDLAEAKMDLQRRGQQK---GRVYWR-CYF-------NAVT
CFKRK----------
>Mantodea_Paraoxypilus_sp._AST-CC
---------------------------------------ST-ASPTERHKRSATTASLGV
DYPDYQT-GVRYDEYP-------------------------------VVVPKRTAMLLDR
IMVALQKAVDDEKPGRTYPSELAEAKMDLQRRGQQK---GRVYWR-CYF-------NAVT
CFKRK----------
>Mantodea_Parasphendale_sp._AST-CC
-------------------HSCLLYSLLYCLLFLLVSC-TS-ASLTERHKRSATAPSLGA
DYPDYQT-GVRYDEYP-------------------------------VVVPKRTAMLLDR
IMVALQKAVDDEKS----------------------------------------------
---------------
>Mantodea_Phasmomantis_sumichrasti_AST-CC
------------------------------------------------------------
-----------------------------------------------------TAMLLDR
IMVALQKAVDDEKTGRTYPSELAEAKMDLQRRGQQK---GRVYWR-CYF-------NAVT
CFKRK----------
>Mantodea_Phyllocrania_paradoxa_AST-CC
------------------------------------------------------------
------------------------------------------------------------
------------------------------------------------------------
---------------
>Mantodea_Phyllothelys_werneri_AST-CC
-----MGY-----------HSCLLYSVVYCIVLVLASC-TSAASPSERHKRTATA-----
DYPDYQT-GIRYDEYP-------------------------------VVVPKRTAMLLDR
IMVALQKAVDDEKTGRTYPSELAEAKMDLQRRGQQK---GRVYWR-CYF-------NAVT
CFKKK----------
>Mantodea_Popa_spurca_AST-CC
------------------------------------------------------------
------------------------------------------------------------
------------------------------------------------------------
---------------
>Mantodea_Pseudempusa_pinnapavonis_AST-CC
------------------------------------------------------------
------------------------------------------------------------
------------------------------------------------------------
---------------
>Mantodea_Pseudogalepsus_nigricoxa_AST-CC
-----MGYLHH--YDQRHQHSCLLYSMLYCLLFLLVSC-TS-ASLSERHKRSATASSMVS
DYPDYQN-GVRYDEYP-------------------------------VVVPKRTAMLLDR
IMVALQKAVDDEKSGRTYPSELAEAKMDLQRRGQQK---GRVYWR-CYF-------NAVT
CFKRK----------
>Mantodea_Rhombodera_basalis_AST-CC
------------------------------------------------------------
------------------------------------------------------------
------------------------------------------------------------
---------------
>Mantodea_Sibylla_pretiosa_AST-CC
-----MGYQHH--Y----QHSCLLYSMLYCILFLLVSC-TS-ASLAERHKRSATATSLGA
DYPDYQT-GIRYDEYP-------------------------------VVVPKRTAMLLDR
IMVALQKAVDDEKTGRTYPSELAESKMDLQRRGQQK---GRVYWR-CYF-------NAVT
CFKRK----------
>Mantodea_Sphodromantis_lineola_AST-CC
------------------------------------------------------------
------------------------------------------------------------
-------------------SELAEAKMDLQRRGQQK---GRVYWR-CYF-------NAVT
CFKRK----------
>Mantodea_Stagmatoptera_biocellata_AST-CC
MSAQRMGYHHD------QHSCCLLYSLLYCILFLLLVCCTS-ASLSERHRRSATAPSLGA
DYPDYQT-GVRYDEYP-------------------------------VVVPKRTAMLLDR
IMVALQKAVDDEKTGRTYPSELAEAKMELQRRGQQK---GRVYWR-CYF-------NA--
---------------
>Mantodea_Telomantis_lamperti_AST-CC
-----MGYQHH--YDQHKQHGCLSFSLLYCLLFLLVSC-TS-ASLTERHKRSATAASLGA
DYPDYQT-GVRYDEYP-------------------------------VVVPKRTAMLLDR
IMVALQKAVDDEKSGRTYPSELAEAKMDLQRRGQQK---GRVYWR-CYF-------NAVT
CFKRK----------
>Mantodea_Theopropus_elegans_AST-CC
-----MGY-----------HSCLLYSMLYFILLLLVSC-TS-----ERHTRSATATSLGA
DYPDYQT-GVRYDEYP-------------------------------VVVPKRTAMLLDR
IMVALQKAVDDEKTGRSYPSELAEAKMDLQRRGQQK---GRVYWR-CYF-------NAVT
CFKRK----------
>Mantodea_Thesprotia_graminis_AST-CC
----------------HHQHSCLSYIILYCLLLLLVCC-TS-A---ERHKRSATAPSLGS
DYPDYQS-GVRYDEYP-------------------------------VVVPKRTAMLLDR
IMVALQKAVDDEKTGRTYPSELAEAKMDLQRRGQQK---GRVYWR-CYF-------NAVT
CFKRK----------
>Mantodea_Tropidomantis_tenera_AST-CC
-----MGYEHH--YD-----SCLSYSLVYCLLLLLVCC-SS-ASPTDRHKRSATAASLGA
DYPDYQT-GVRYDEYP-------------------------------VVVPKRTAMLLDR
IMVALQKAVDDEKTGRTYPSELAEAKMDLQRRGQQK---GRVYWR-CYF-------NAVT
CFKRK----------
>Mantophasmatodea_Mantophasma_kudubergense_AST-CC
MAATGPSAWWLDASIPLWLVALAASTLCAATSGDAAAVALGDKRSATASALGGTDYPDYQ
AGVRYDEYPVVVPKRTALLLDKIMVALQKAVDEENNVVAPMVASLPDSPMDLQRRGQQKG
RVYWRCYFNAVTCFKRK
>Mantophasmatodea_Tyrannophasma_gladiator_AST-CC
MVAAGPSAWWLDAGIPLWLVALAASTLCAATTGEASAVVLGEKRSATANALGGADYPDYQ
AGVRYDEYPVVVPKRTALLLDKIMVALQKAVDEENS-VSPVVASLPDSPMDLQRRGQQKG
RVYWRCYFNAVTCFKRK
>Mantophasmatodea_Pachyphasma_brandbergense_AST-CC
MVTTGPSAWWLDASIPLWLVALAASTLCAATTGDAAAVVLGDKRSATANALGGTDYPDYQ
AGVRYDEYPVVVPKRTALLLDKIMVALQKAVDEENN-VSPMVASLPDSPMDLQRRGQQKG
RVYWRCYFNAVTCFKRK
>Mantophasmatodea_Namaquaphasma_ookiepense_AST-CC
--------------------------------------VLGDKRSATANAIGGTDYPDYQ
AGVRYDEYPVVVPKRTALLLDKIMVALQKAVDEENN-VAPVVASLPDSPMDLQRRGQQKG
RVYWRCYFNAVTCFKRK
>Orthoptera_Caelifera_Atractomorpha_sp._AST-CC
------------------------------------------------------------
------------------------------------------------------------
------------------------------
>Orthoptera_Caelifera_Aularches_miliaris_AST-CC
------------------------------------------------------------
------------------------------------------------------------
------------------------------
>Orthoptera_Caelifera_Dictyophorus_griseus_AST-CC
------------------------------------------------------------
------------------------------------------------------------
------------------------------
>Orthoptera_Caelifera_Dictyophorus_spumans_AST-CC
------------------------------------------------------------
------------------------------------------------------------
------------------------------
>Orthoptera_Caelifera_Haplotropis_brunneriana_AST-CC
------------------------------------------------------------
------------------------------------------------------------
------------------------------
>Orthoptera_Caelifera_Locusta_migratoria_1_AST-CC
MARPQPSASAPASCQLLMPLLLLPALLAAAAAA---PAAAPSAEDALSVDSRAI-RPPIP
QPPDYQDYQAAVRYDEYPVVVP--KRTALLLDRLMVDLKHLMDKDRGEPQNPIDSGSSIG
-RMALQRRGQKTGQ-YWRCYFNAVTCFRRK
>Orthoptera_Caelifera_Monistria_consobrina_AST-CC
------------------------------------------------------------
------------------------------------------------------------
------------------------------
>Orthoptera_Caelifera_Monistria_discrepans_AST-CC
------------------------------------------------------------
------------------------------------------------------------
------------------------------
>Orthoptera_Caelifera_Omura_congrua_AST-CC
------------------------------------------------------------
---DYQDYQDAVRYDEYPVVVP--KRTALLLDRMMVDLRHLMDKDGHISN---------G
-QTALQRRGEKKGK-YWRCYFNAVTCFRRK
>Orthoptera_Caelifera_Parapetasia_femorata_AST-CC
-----------------------------------------GADDDFEVDARAV-RPPIP
QPADYQDYQAAVRYDEYPVVVP--KRTALLLDRMMVDLRHLMDKDGHIAN---------G
-QTALQRRGEKKGK-YWRCYFNAVTCFRRK
>Orthoptera_Caelifera_Phymateus_viridipes_AST-CC
------------------------------------------------------------
------------------------------------------------------------
------------------------------
>Orthoptera_Caelifera_Pielomastax_soochowensis_AST-CC
----------------------------APTAQQLPPPEV-EEADT-----RAARLGTLP
QPPDYQDYQAAVRYDEYPVVVP--KRTALLLDRLMVDLRHLMDKDSVDKT----------
------------------------------
>Orthoptera_Caelifera_Poekilocerus_pictus_AST-CC
------------------------------------------------------------
------------------------------------------------------------
------------------------------
>Orthoptera_Caelifera_Propsednura_eyrei_AST-CC
------------------------------------------------------------
---------AAVRYDEYPVVVP--KRTALLLDRMMVDLRHLMDKDGHSPN---------S
QQTALQRRGEKKGK-YWRCYFNAVTCFRRK
>Orthoptera_Caelifera_Prosarthria_teretrirostris_AST-CC
------------------------------------------------------------
---DYQDYQAAVRYDEYPVVVP--KRTALLLDRLMVDLKHLMDKDRADA--PLDSGSSVG
-RMALQRRGQQKGQ-YWRCYFNAVTCFRRK
>Orthoptera_Caelifera_Psedna_nana_AST-CC
------------------------------------------------------------
------------------------------------------------------------
------------------------------
>Orthoptera_Caelifera_Stenobothrus_lineatus_AST-CC
------------------------------------------------------------
------------------------------------------------------------
------------------------------
>Orthoptera_Caelifera_Stenocepa_sp._AST-CC
------------------------------------------------------------
------------------------------------------------------------
------------------------------
>Orthoptera_Caelifera_Systella_rafflesii_AST-CC
------------------------------------------------------------
------------------------------------------------------------
------------------------------
>Orthoptera_Caelifera_Tetrix_subulata_AST-CC
-----------------FAFAMLPLFLLLLTAG---PEAL-AHDDD----------APER
LVPDY-DYQAGVRYDEYPVVVP--KRTALLLDRLMVDLKHMMDKDRSPPP-PEIADNSIG
-RMELQRRGQQKGRNYWRCYFNAVTCFRRK
>Orthoptera_Caelifera_Tropidacris_collaris_AST-CC
------------------------------------------------------------
-----------------NVVVP--KRTALLLDRLMVDLKHLMDKDRGEAQSPIDSGSSIG
-RMALQRRGQKTGQ-YWRCYFNAVTCFRRK
>Orthoptera_Caelifera_Xya_japonica_AST-CC
------------------------------------------------------------
-APDA-D-ADEVRYDEYPVVVP--KRTALLLDRLMVDIKNLMDDKKYGSPVFDIPEN---
-TMDLKRRGQLKGTKYWRCYFNAVSCF---
>Orthoptera_Caelifera_Xya_variegata_AST-CC
------------------------------------------------------------
--------ADEVRYDEYPVVVP--KRTALLLDRLMVDIKNLMDDKKYGSPVFDIPEN---
-TMDLKRRGQLKGTKYWRCYFNAVSCF---
>Orthoptera_Caelifera_Zonocerus_elegans_1_AST-CC
------------------------------------------------------------
------------------------------------------------------------
------------------------------
>Orthoptera_Caelifera_Zonocerus_elegans_2_AST-CC
------------------------------------------------------------
------------------------------------------------------------
------------------------------
>Orthoptera_Caelifera_Zonocerus_variegatus_AST-CC
------------------------------------------------------------
------------------------------------------------------------
------------------------------
>Orthoptera_Caelifera_Zubovskia_(Zubovskya)_sp._AST-CC
------------------------------------------------------------
------------------------------------------------------------
------------------------------
>Orthoptera_Ensifera_Acheta_domesticus_AST-CC
------------------------------------------------------------
------------------------------------------------------------
------------------------------------------------------------
-------------------------------------------
>Orthoptera_Ensifera_Anostostoma_australasiae_AST-CC
------------------------------------------------------------
------------------------------------------------------------
------------------------------------------------------------
-------------------------------------------
>Orthoptera_Ensifera_Ceuthophilus_sp._AST-CC
LFRPRTFKNVPRHSAPLRCCSAMGQLTLHRRRPSSPTPTPATSPPPPISSSPLSRLCLCL
FMFLFSSSNLCLL-VQARSLES--APSSSSSGSPSSSLLSSSAFGIDKRSATAAEMTASD
YPDYQSGVRYDEFPVVVPKRTAMLLDRIMTEIQNAMGEGGGA---------SSAPAVDMP
DNT----------------------------------------
>Orthoptera_Ensifera_Comicus_calcaris_AST-CC
----------------------MGQLSQRRRNKS--------------YCETLTKLWFWC
-LILLSSTSLYSHVVQA-TPQT--IPSTLLLTSPAGS-PSSSSSSLDKRSATAAEMTSAD
YTDYQTGVRYDEYPVVVPKRTAMLLDRIMTEIQNAIGEGSGS----------SSTAVDIP
D-TMDLQRRGQQKG-RIYWRCYFNAVT-FSRGSDKANFAVFYK
>Orthoptera_Ensifera_Cyphoderris_sp._AST-CC
------------------------------------------------------------
------------------------------------------------------------
------------------------------------------------------------
------------------WRCYFNAVTCFKK-----------K
>Orthoptera_Ensifera_Diestrammena_asynamora_AST-CC
------------------------------------------------TPSPLCRLCLWL
SVVLLASSNLCPP-AQARSMET-----------------SSVAHDIEKRSATAAEMTASD
YPDYQSGVRYDEYPVVVPKRTAMLLDRIMTEIQHAMGEGGAS----------SAPAVDLP
DNTMDLQRRGQQKG-RIYWRCYFNAVTCFKR-----------K
>Orthoptera_Ensifera_Gryllotalpa_sp._AST-CC
------------------------------------------------------------
------------------------------------------------------------
----------------------------------------------------KAPIVDIS
D-TMDLQRRGQQKGSRVYWRCYFNAVTCFKR-----------K
>Orthoptera_Ensifera_Hemiandrus_sp._AST-CC
------------------------------------------------------------
---------------------------------------SSSSSALDKRSATAAQMTSSD
YPDYQTGVRYDEYPVVVPKRTAMLLDRIMTEIQNAMGEGSGS----------SSSAGNIP
D-TMDLQRRG---------------------------------
>Orthoptera_Ensifera_Hemideina_thoracica_AST-CC
------------------------------------------------------------
------------------------------------------------------------
------------------------------------------------------------
-------------------------------------------
>Orthoptera_Ensifera_Mecopoda_elongata_AST-CC
------------------------------------------------------------
------------------------------------------SSALDKRSATAAQMASAD
YADYQTGVRYDEYPVVVPKRTAILLDRIMSEIQNAMGEGPGH----------SSPVADIP
D-TMDLQRRGQQKG-RIYWRCYFNAVTCFKR-----------K
>Orthoptera_Ensifera_Myrmecophilus_sp._AST-CC
------------------------------------------------------------
------------------------------------------------VSAAAADPANSD
Y-DYASGGRFEEYPVVVPKRGAMLLDRIMTELQSAMGEGDASPGGGGLFAGGKTTGAKKQ
D-GMDMQRRGQQKGNR---------------------------
>Orthoptera_Ensifera_Neonetus_sp._AST-CC
-------------------------------------------------------MCLWL
FVVILSSSNLC----EGRSLES--VSSS------GSSLLSSSAFDIDKRSATAAEMTAAD
YPDYQSGVRYDEYPVVVPKRTAMLLDRIMTEIQHAMGEGGTS----------SAPAVDMP
DSTMDLQRRGQQKG-RIYWRCYFNAVTCFKR-----------K
>Orthoptera_Ensifera_Nippancistroger_testaceus_AST-CC
----------------------------------------------------LRRVWQWC
-VVLLCSASLCCQVAQARP---QPIPSTLLLTPQAGA-PSSSSSAVDKRSATAAEVASSD
YPDYQTGIRYDEYPVVVPKRTAMLLDRIMTEIQNAMGEGSGS----------SSSAGSVP
D-TMDLQRRNQQKG-RVYWRCYFNAVTCFKK-----------K
>Orthoptera_Ensifera_Phaeophilacris_bredoides_AST-CC
------------------------------------------------------------
------------------------------------------------------------
-----------------PKRTAMLLDRIMTELQHAMGEGGSAGSAGP--SSSKAPTVDIP
D-TMDLQRRGQQKGSRVYWRCYFNAVTCFKR-----------K
>Orthoptera_Ensifera_Phaneroptera_falcata_75_2_AST-CC
------------------------------------------------------------
------------------------------------------------------------
------------------------------------------------------------
-------------------------------------------
>Orthoptera_Ensifera_Stenopelmatus_sp._AST-CC
------------------------------------------------------------
------------------------------------------------------------
------------------------------------------------------------
-------------------------------------------
>Phasmatodea_Abrosoma_johorensis_AST-CC
------------------------------------------------------------
---------------------------------------------LQKAVDEDAVAEMAE
RPE-----LPDTTMDLQRRGQQKGRAYWRCYFNAVTCFRK-
>Phasmatodea_Achrioptera_fallax_AST-CC
------------------------------------------------------------
-------ANVGEADYPDYQSGVRYDEYPVVVPKRTAMLLDKIIVALQKAVDEDNAVDMSE
RPE-----LPDSTMDLQRRGQQKGRVYWRCYFNAVTCFKRK
>Phasmatodea_Agamemnon_cornutus_AST-CC
------------------------------------------------------------
------------------------------------------------------------
--D-----LPESTMDLQRRGQQKGRVYWRCYFNAVTCFKRK
>Phasmatodea_Aretaon_asperrimus_AST-CC
-----------------------------MSGH-LLLVGL-VLAGC---ADSRGLQEPSS
DKRRATAANVGEVDYPDYQSGVRYDEYPVVVPKRTAMLLDKIIVALQKAVDEDSASELSD
RPE-----LPDSTMDLQRRGQQKGRVYWRCYFNAVTCFKRK
>Phasmatodea_Bacillus_rossius_AST-CC
------------------------------------------------------------
-------------------DTLRRSVAAVVVPKRTAMLLDKIIVALQKAVDEDSASEISE
RPD-----LPDSTMDLQRRGQQKGRVYWRCYFNAVTCFKRK
>Phasmatodea_Carausius_morosus_AST-CC_1
MTA----RGDQRR-------LCSATSWTAMAAC-WLWLAL-LLAVC---VDAR-------
DKRRAN--TAGEPDYPDYQSGVRYDEYPVVVPKRTAMLLDKIIVALQKAVDEDTASELAE
RPD-----LPDSTMDLQRRGQQKGRVYWRCYFNAVTCFKRK
>Phasmatodea_Carausius_morosus_AST-CC_2
MTA----RGDQRR-------LCSATSWTAMAACWLWL-AL-LLAVC---VDAR-------
DKRRANTA--GEPDYPDYQSGVRYDEYPVVVPKRTAMLLDKIIVALQKAVDEDTASELAE
RPD--------------------------------------
>Phasmatodea_Clitarchus_hookeri_AST-CC
------------------------------------------------------------
------------------------------------------------------------
-----------------------------------------
>Phasmatodea_Creoxylus_spinosus_AST-CC
------------------------------------------------------------
------------------------------------------------------------
-----------------------------------------
>Phasmatodea_Diapherodes_gigantea_AST-CC
------------------------------------------------------------
------------------------------------------------------------
-----------------------------------------
>Phasmatodea_Dimorphodes_sp._AST-CC
------------------------------------------------------------
------------------------------------------------------------
-----------------------------------------
>Phasmatodea_Epidares_nolimetangere_AST-CC
-----------------------------MAAGYLLLLALALLACC---ADGRGLLGSSP
DKRRATAAGGGENDYPDYQSGVRYDEYPVVVPKRTAMLLDKIIVALQKAVDEDSAAVMSE
RPE-----LPDSTMDLQ------------------------
>Phasmatodea_Eurycantha_calcarata_AST-CC
------------------------------------------------------------
------------------------------------------------------------
-----------------------------------------
>Phasmatodea_Extatosoma_tiaratum_AST-CC
------------------------------------------------------------
----ATAASVGEADYPDYQSGVRYDEYPVVVPKRTAMLLDKIIVALQKAVDEDSASEMSE
RPD-----LPDSTMDLQRRGQQKGRVYWRCYFNAVTCFKRK
>Phasmatodea_Gratidia_madagassa_AST-CC
-------------------------------------------------ADLR-----CG
DN--------------------------VVVPKRTAMLLDKIIVALQKAVDEDNGAEMSE
RPD-----LPDSTMDLQRRGQQKGRVYWRCYFNAVTCFKRK
>Phasmatodea_Heteropteryx_dilatata_AST-CC
------------------------------------------------------------
------------------------------------------------------------
-----------------------------------------
>Phasmatodea_Libethra_strigiventris_AST-CC
------------------------------------------------------------
DKRRATAVGAGEADYPDYQAGVRYDEYPVVVPKRTAMLLDKIIVALQKAVDEDAASEMSE
RPE-----LPDSTMDLQRRGQQKG-----------------
>Phasmatodea_Medauroidea_extradentata_AST-CC
------------------------------------------------------------
-------------------------EYPVVVPKRTAMLLDKIIVALQKAVDEDSASEMSE
RPD-----LPDSTMDLQRRGQQKGRVYWRCYFNAVTCFKRK
>Phasmatodea_Megacrania_phelaus_AST-CC
MTATAVYSSARRRTTTTTAAAAAAAQRSAMVGCLWLLVGLVLLAGC---VDCRGLR-GSP
DKRRATAASAGETDYPDYQSGVRYDEYPVVVPKRTAMLLDKIIVALQKAVDEDSASEMSE
RPD-----LPDSTMDLQRRGQQKGRVYWRCYFNAVTCFKRK
>Phasmatodea_Metriophasma_diocles_AST-CC
------------------------------------------------------------
------------------------------------------------------------
-----------------------------------------
>Phasmatodea_Neohirasea_fruhstorferi_AST-CC
------------------------------------------------------------
----------------------------VVVPKRTAMLLDKIIVALQKAVDEDSASEI-E
RPE-----LPDSTMDLQRRGQQKGRVYWRCYFNAVTCFKRK
>Phasmatodea_Oreophoetes_peruana_AST-CC
MSA----AGRSPG-------EARTSR--AMAIS-VWMLGL-ALAWCTCVADGRGLMESST
DKRRATPAGAGEADYPDYQAGVRYDEYPVVVPKRTAMLLDKIIVALQKAVDEDAASEMAE
RPE-----LPDSTMDLQRRGQQKGRVYWRCYFNAVTCFKRK
>Phasmatodea_Orestes_mouhotii_AST-CC
------------------------------------------------------------
----------------------------------TAMLLDKIIVALQKAVDEDSATEMSE
RPE-----LPDSTMDLQRRGQQKGRVYWRCYFNAVTCFKRK
>Phasmatodea_Orthomeria_sp._AST-CC
------------------------------------------------------------
--------------------------------------------------DEDAVAELAE
RPE-----LPDSTMDLQRRGQQKGRVYWRCYFNAVTCFKRK
>Phasmatodea_Orxines_xiphias_AST-CC
------------------------------------------------------------
------------------------------------------------------------
-----------------------------------------
>Phasmatodea_Paranisacantha_sp._AST-CC
------------------------------------------------------------
------------------------------------------------------------
-----------------------------------------
>Phasmatodea_Peruphasma_schultei_AST-CC
------------------------------------------------------------
------------------------CSHWVVVPKRTAMLLDKIIVALQKAVDEDAAAEMSE
RPD-----LPDSTMDLQRRGQQKGRVYWRCYFNAVTCFKRK
>Phasmatodea_Phyllium_philippinicum_AST-CC
------------------------------------------------------------
----------------------------------------------QKAVDEDSASEALD
RVE-----LPDSTMDLQRRGQQKGRVYWRCFFNAVTCFKRK
>Phasmatodea_Pseudophasma_velutinum_AST-CC
------------------------------------------------------------
----------------------------------------------QKAVDEDAAAEMSE
RPD-----LPDSTMDLQRRGQQKGRVYWRCYFNAVTCFKRK
>Phasmatodea_Pseudosermyle_phalangiphora_AST-CC
------------------------------------------------------------
------------------------------------------------------------
-----------------------------------------
>Phasmatodea_Ramulus_artemis_AST-CC
------------------------------------------------------------
----------------------------------------------QKAVDEDSASEMSE
RPD-----LPDSTMDLQRRGQQKGRVYWRCYFNAVTCFKRK
>Phasmatodea_Sipyloidea_biplagiata_AST-CC
------------------------------------------------------------
----------------------------------------------------DSASEMSE
RPD-----LPDSTMDLQRRGQQKGRVYWRCYFNAVTCFKRK
>Phasmatodea_Spathomorpha_lancettifer_AST-CC
------------------------------------------------------------
------------------------------------------------------------
-----------------------------------------
>Phasmatodea_Spinotectarchus_acornutus_AST-CC
------------------------------------------------------------
------------------------------------------------------------
-----------------------------------------
>Phasmatodea_Timema_cristinae_AST-CC
--------------------------------------------------EARTL---SE
SKRSTTQAELGATDYPDYQTGVRYDEYPVVVPKRTALLLDKIMVALQKAVDEDS-SVAAI
PPN-----MPDSTMDLQRRGQQK------------------
>Phasmatodea_Tirachoidea_westwoodii_AST-CC
------------------------------------------------------------
------------------------------------------------------------
-----------------------------------------
>Phasmatodea_Trachyaretaon_brueckneri_AST-CC
------------------------------------------------------------
------------------------------------------------------------
-----------------------------------------
>Phasmatodea_Xenophasmina_simile_AST-CC
------------------------------------------------------------
------------------------------------------------------------
-----------------------------------------
>Plecoptera_Acroneuria_stigmatica_AST-CC
------------------------------------------------------------
------------------------------KYDEYPLVVPKRTALLLDKVMVALQKAMDE
ENKPV---AHTNFELSDKMDLQRRGQQKGRVYWRCYFNAVTCFKRK
>Plecoptera_Apteroperla_tikumana_AST-CC_1
------------------------------------------------------------
--------------D--VGVADYPDYQSGIRYDEYPVVVPKRTALLIDKVMVALQKAMDE
DTKPL---PPSKVDFSEKMDLQRRNQPKGRVYWRCYFNAVTCFKR-
>Plecoptera_Apteroperla_tikumana_AST-CC_2
MGTLKTQSNPLSSHRLS-PAHLLTRIT---LACLWYCVIVMTSSW--ATVDGRMFPLIPA
ANNMAVKRSATS--D--VGVADYPDYQSGIRYDEYPVVVPKRNALLIDKVMVAPQKAMDE
DTKPL---PPSKVNFSEKMDLHRRNQPKEPVYWRCHFNVVTCFKRK
>Plecoptera_Brachyptera_vera_AST-CC
------------------------------------------------------------
-----------------------------------------------------LQKAMED
DSKPAAIALPSRIDMSDKMDLQRRGQPKGRVYWRCYFNAVTCFKRK
>Plecoptera_Cosmioperla_kuna_AST-CC
------------------------------MLCAWWCVLVVA-----SLAEGRTIS----
-----APDSATG--D----LADYADYQPGIRYDEYPVVVPKRTALLLDKVMVALQKAMNE
DKPGL---LSPNDLLSEKMDLQRRGQQKGRVYWRCYFNAVTCFKRK
>Plecoptera_Cryptoperla_japonica_AST-CC
MGQV---------RERS-GAHTLSRT----LLCV-AAILVTS-----QQVESRTVQQLAT
-----GKRSAT---E--VGVADYPDYQSGVRYDEYPLVVPKRTAILLDKVMVALQKAMDE
ENKPG-LGLPTNLDISDKMDLQRRGQQKGRVYWRCYFNAVTCFKRK
>Plecoptera_Eusthenia_lacustris_AST-CC
------------------------------------------------------------
-------------------------------------VVPKRTALLLDKVMVALQKAMNE
DKSGL---LSPTDLLSEKMDLQRRGQQKGRVYWRCYFNAVTCFK--
>Plecoptera_Isoperla_sp._AST-CC_1
------------------------------------------------------------
------------------------------------------------------------
-------------------------QQKGRVYWRCYFNAVTCFKRK
>Plecoptera_Isoperla_sp._AST-CC_2
MAQVSRD------RPVIGSAQLLVRI----LLGL-AVMLVAT-----TQADARTMQLFAA
E----GKRTATS--D--VGLSDYPDYQTGVRYDEYPLVVPKRTALM--------------
----------------------------------------------
>Plecoptera_Leuctra_sp._AST-CC
MGQLKPDTEDTS--YAS-TAHRLSRA----SIVLWYCVIVMTSSFLLIGVEGGMFPLDPA
SAGQREKRSATA--D--LGVADYPDYQSGIRYDEYPVVVPKRTALLIDKVMVALQKAMED
ENKPA---VPPRNTVSDKMDLQRRGQPKGRVYWRCYFNAVTCFKRK
>Plecoptera_Nemoura_sp._AST-CC
MLE-KRKCVS----SAS-PALAPARL----LACLWLVGVVSASLL--PIAAARVMPV---
-----DKRSATG--DSALAVADYPDYQSGIRYDEYPVVVPKRTALLLDKVMVALQKAMED
DPSAI----PARIDMSDKMDLQRRGQPKGRVYWRCYFNAVTCFKRK
>Plecoptera_Perla_marginata_AST-CC
MD-----------RHRSTTAHTLARS----FLCL-AAILVTS-----QQVETRTVQLIPI
-----GKRTITS--D--LGVSDYPDYQMGVKYDEYPLVVPKRTALLLDKVMVALQKAMNE
EAKPV---IPSNFELSDKMDLQRRGQQKGRVYWRCYFNAVTCFKRK
>Plecoptera_Pteronarcys_sp._AST-CC_1
MGHLLRD------RPRT-SAHLVSRG----LLCL-AAILVTS-----QQVEARTLQLISA
-----GKRSATS--D--VGVADYPDYQTGVRYDEYPMVVPKRT-----------------
----------------------------------------------
>Plecoptera_Pteronarcys_sp._AST-CC_2
------------------------------------------------------------
------------------------------------------------------------
---------------SDKMDLQRRGQQKGRVYWRCYFNAVTCFKRK
>Plecoptera_Scopura_montana_AST-CC
MSQLKSQLSDGNHMHIA-SAHLLSRT----VLCLWYCVIVMTSSW--VIVEGRTFPLIAA
A-DTHEKRSATA--D--MGVADYPDYQSGIRYDEYPVVVPKRTALLLDKVMVALQKAMDE
DTKSA---IPARIDMSDKMDLQRRGQPKGRVYWRCYFNAVTCFKRK
>Plecoptera_Siphonoperla_torrentium_AST-CC
--------------------LLLSSGGPPLLVCL-AIVLVTT-----QQVEARTIQIFTA
-----PKRSATSDSD--MGLADYPDYQTGVRYDEYPLVVPKRAAMMLDKVLVALQNAMEG
EKKQA----PVNLQVSDKMDLQRRGQQKGRVYWRCYFNAVTCFKRK
>Plecoptera_Sweltsa_sp._AST-CC_1
MGKMLK---------AS-SLHSGLQL----AVCL-LLVMMTS-----LQVEARTVQMFAA
-----AKRSATS--D--VGLSDYPDYQTGVRYDEYPLVVPKRAAMMLDKVLVALQRAMEG
ETKSE----PVNLQASDRMDLQRRG---------------------
>Plecoptera_Sweltsa_sp._AST-CC_2
------------------------------------------------------------
------------------------------------------------------------
--------------------LQRRGQQKGRVYWRCYFNAVTCFKRK
>Plecoptera_Trinotoperla_montana_AST-CC
------------------------------------------------------------
------------------------------------------------------------
----------------------------------------------
>Zoraptera_Zorotypus_AST-CC
MENHRWSYCGWRIRNRTFLVLFLAMLTVCQQQKVSASFFPSNALKRSAPSDSSVDYSEYQ
GNHLDEYPVVVPKRTALLLDKIMVAIQKAVDEDSNKGTSTTDHVSQDNRMDLQRRGQQKG
RVYWRCYFNAVTCFKKK
