# Supplementary material for: Evolution of Neuropeptide Precursors in Polyneoptera (Insecta)
Source: Front Endocrinol (Lausanne). 2020 Apr 15;11:197. doi: 10.3389/fendo.2020.00197 (PMC7179676; doi:10.3389/fendo.2020.00197)
Supplement: Supplementary file 3 [file Data_Sheet_2.ZIP › Additional File 2C_AST-CCC.fas]

>Blattodea_Anallacta_AST-CCC
---------------------------------------------------------YLF
AKQVVNRLRSQMDVSDLQRKRSYWKQCAFNAVSCFGK
>Blattodea_Balta_AST-CCC
MSAISTTKLMLVMLIAMLTLSWAVGKTLGQPGDKERLLSELD-LVDDDGSVETALINYLF
AKQVVNRLRSQMDVSDLQRKRSYWKQCAFNAVSCFGK
>Blattodea_Ellipsidion_AST-CCC
MSAISTTKLMLVMLIAMLTLSWA------------RLLSELD-LVDDDGSVETALINYLF
AKQVVNRLRSQMDVSDLQRKRSYWKQCAFNAVSCFGK
>Blattodea_Sundablatta_AST-CCC
MSAIMTTKLVLVMFIGMLTLSWAVGKTLGQPGDKERLLNELD-LVDDDGSVETALINYLF
AKQVVNRLRSQMDVSDLQRKRSYWKQCAFNAVSCFGK
>Blattodea_Supella_AST-CCC
MSTITTTKLMLVMLIAMLTLSWAVGKTLGQPGDKERLLSELD-LVDDDGSVETALINYLF
AKQVVNRLRSQMDVSDLQRKRSYWKQCAFNAVSCFGK
>Blattodea_Euthlastoblatta_AST-CCC
MSAISTTKLMLVMLIAMLTLSWAVGKTLGQPGDKERLLSELD-LVDDDGSVETALINYLF
AKQVVNRLRSQMDVSDLQRKRSYWKQCAFNAVSCFGK
>Blattodea_Cariblatta_AST-CCC
------------------------------------------------------------
-------------------------------------
>Blattodea_Asiablatta_AST-CCC
----------------------------------------------DDGSVETALINYLF
AKQVVNRLRSQMDVSDLQRKRSYWKQCAFNAVSCFGK
>Blattodea_Paratemnopteryx_AST-CCC
--------------------------------------------------VETALINYLF
AKQVVNRLRSQMDVSDLQRKRSYWKQCAFNAVSCFGK
>Blattodea_Ischnoptera_AST-CCC
MSATTTTKLMFVMLVGLLTLSWAVGKTLGQPGDKERLLSELD-LVDDDGSVETALINYLF
AKQVVNRLRSQMDVSDLQRKRSYWKQCAFNAVSCFGK
>Blattodea_Lobopterella_AST-CCC
------------------------------------------------------------
------------------------KQCAFNAVSCFGK
>Blattodea_Blattella_AST-CCC
MSAITTTKLMFVMLVGLLTLSWAVGKTLGQPGDKERLLSELD-LVDDDGSVETALINYLF
A------------------------------------
>Blattodea_Episymploce_AST-CCC
------------------------------------------------------------
-------------------------------------
>Blattodea_Loboptera_AST-CCC
MSAITTTKLMFVMLVGLLTLSWAVGKTLGQPGDKERLLSELD-LVDDDGSVETALINYLF
AKQVVNRLRSQMDVSDLQRKRSYWKQCAFNAVSCFGK
>Blattodea_Symploce_AST-CCC
MSAITTTKLMFVMLVGLLTLSWAVGKTLGQPGDKERLLSELD-LVDDDGSVETALINYLF
AKQVVNRLRSQMDVSDLQRKRSYWKQCAFNAVSCFGK
>Blattodea_Blaberus_AST-CCC
MSAITTTKLMLVMLIAMLTLSWAVGKTLGQPGDKERLLSELDQLVDDDGSVETALINYLF
AKQVVNRLRSQMDVSD---------------------
>Blattodea_Schultesia_AST-CCC
MSAITTTKLMLVMLIAMLTLSWAVGKTLGQPGDKERLLSELD-LVDDDGSVETALINYLF
AKQVVNRLRSQMDVSDLQRKRSYWKQCAFNAVSCFGK
>Blattodea_Panchlora_AST-CCC
------------------------------------------------------------
-------------------------------------
>Blattodea_Nauphoeta_AST-CCC
------------------------------------------------------------
-------------------------------------
>Blattodea_Princisia_AST-CCC
MSAVTTTKLMLVMLIAMLTLSWAVGKTLGQPGDKERLLSELD-LVDDDGSVETALINYLF
AKQVVNRLRSQMDVSDLQRKRSYWKQCAFNAVSCFGK
>Blattodea_Ectobius_AST-CCC
MS--SSTKLMLIMLVAMLTLSWAVGKTLGQAGDKERLLSELD-LVDDDGSVETALINYLF
AKQVVNRLRSQMDVSDLQRKRSYWKQCAFNAVSCFGK
>Blattodea_Catara_AST-CCC
MSATVTTKLMFVMLVAMLTLSWAVGKTLGQPGDKDRLLNELD-LVDDDGSVETALINYLF
AKQVVNRLRSQMDVSDLQRKRSYWKQCAFNAVSCFGK
>Blattodea_Periplaneta_AST-CCC
MSATATTKLMFVMLVAMLTLSWAVGKTLGQPGDKDRLLNELD-LVDDDGSVETALINYLF
AKQVVNRLRSQMDVSDLQRKRSYWKQCAFNAVSCFGK
>Blattodea_Shelfordella_AST-CCC
MSAIATTKLMFVMLVAMLTLSWAVGKTLGQPGDKDRLLNELD-LVDDDGSVETALINYLF
AKQVVNRLRSQMDVSDLQRKRSYWKQCAFNAVSCFGK
>Blattodea_Euryoctis_AST-CCC
MSAISTTKLMFVMLVAMLTLSWAVGKTLGQPGDKDRLLSELD-LVDDDGSVETALINYLF
AKQVVNRLRSQMDVSDLQRKRSYWKQCAFNAVSCFGK
>Blattodea_Methana_AST-CCC
MSAITTTKLMFVMLVAMLTLSWAVGKTLGQPGDKDRLLNELD-LVDDDGSVETALINYLF
AKQVVNRLRSQMDVSDLQRKRSYWKQCAFNAVSCFGK
>Blattodea_Tryonicus_AST-CCC
MSATTTTKMMIVLFVAMLTLSWAVGKTLGQPGDKDRLLSELD-LVDDDGSVETALINYLF
AKQVVNRLRSQMDVSDLQRKRSYWKQCAFNAVSCFGK
>Blattodea_Lamproblatta_AST-CCC
MSAITSTKLMFVMLFAMLTLSWAFGKTLGQPGEKDRLLNELD-LVDDDGSVETAIMNYLF
AKQIVNRLRSQMDVSDLQRKRSYWKQCAFNAVSCFGK
>Blattodea_Cryptocercus_AST-CCC
MSATTTTKLMFVMLVAMLTLSWAVGKTLGQPGDKDRLLSELD-LVDDDGSVETALINYLF
A------------------------------------
>Blattodea_Ergaula_AST-CCC
----------------------------------------------------TALINYLF
AKQVVNRLRSQMDVSDLQRKRSYWKQCAFNAVSCFGK
>Blattodea_Eucorydia_AST-CCC
MSAITTTKLMFVMLVAMLTLSWAVGKTLGQPGEKERFLNDLD-LVDDDGSVETALINYLF
AKQVVNRLRSQMDVSDLQRKRSYWKQCAFNAVSCFGK
>Blattodea_Polyphaga_AST-CCC
-------------------------------------------LVDDDGSVETALINYLF
AKQVVNRLRSQMDVSDLSSK-----------------
>Blattodea_Therea_AST-CCC
MSAITTTKLMFVMLVAMLTLSWAVGKTLGQPGEKERFLN---------------------
-------------------------------------
>Blattodea_Tivia_AST-CCC
MSATATTKLMIVMLVAMLTLSWAVGKTLGQP-----------------------------
-------------------------------------
>Blattodea_Nocticola_AST-CCC
MSAITTTKLVFVMLVAMLTLSWAVGKTLGQPGDKERLLSELD-LVDDDGSVETALINYLF
AKQVVNRLRSQMDVSDLQRKRSYWKQCAFNAVSCFGK
>Isoptera_Mastotermes_AST-CCC
MSTITATKLMLLMLISMLTLSWALAKNLGQPDDKDRLISELD-LVDDDGSIETALINYLF
AKQVVSRLRSQMDVSDLQRKRSYWKQCAFNAVSCFGK
>Isoptera_Incisitermes_AST-CCC
------------------------------------------------------------
-------------------------------------
>Isoptera_Reticulitermes_AST-CCC
---------------AMLTLSWAMGKTLGHPVDKDHLMSELD-LVDDDGSIETALINYLF
AKQVVNRLRSQMDVSDLQRKRSYWKQCAFNAVSCFGK
>Isoptera_Prorhinotermes_AST-CCC
MPAVKATKLMFVMLFAMLTITWATAKTLGQPSDKDHIISELD-LVDDDGSIETALINYLF
AKQVVNRLRSQMDVSDLQRKRSYWKQCAFNAVSCFGK
>Isoptera_Coptotermes_AST-CCC
MSVVKPTKLMFVVLLATLTLSWAMGKTLGQPGEKDHLISELD-LVDDDGSIETALINYLF
AKQVVNRLRSQMDVSDLQRKRSYWKQCAFNAVSCFGK
>Isoptera Zootermopsis AST-CCC
MSTATATKLMFAMLLAMMTLSCAVGKTLDQPGEKDRLISELD-LVDDDGSIETALINYLF
AKQVVNRLRSQMDVSDLQRKRSYWKQCAFNAVSCFGK
>Dermaptera_Allostethus_burri_AST-CCC
M-LSAQSCRRPISLSNIWPLFLVIFSLYLASVFASAELPSVPLETPAG-AVRNVRDTAAA
-NAEME-QISPYSSDAADFEADLLNYLFNKQIMRRLRQQLPVEELQRK-----RSYWKQC
AFNAVSCFGK
>Dermaptera_Anataelia_canariensis_AST-CCC
M-LSLQSCRRPISLWNFWPLILVILSFYLASVIAAAEISSVPLETPTG-AVRNIRDTAAA
-NDLEM-GSDMDD-TAAGLEADLLNYLFNKQIMRRLRQQLPVAELQRK-----RSYWKQC
AFNAVSCFGK
>Dermaptera_Anechura_harmandi_AST-CCC_1
MKFSMQWSR----ITNLWILLLVILNVYMASVVTAAEIPSARLERSAE-DVRNVREAAVG
-NEMEMGGADLDDATAEGLEADLLNYLFNKQILRRLRQQLPV------------------
----------
>Dermaptera_Anechura_harmandi_AST-CCC_2
------------------------------------------------------------
--------------------------------------------------------WKQC
AFNAVSCFGK
>Dermaptera_Apachyus_charteceus_AST-CCC
------------------------------------------------------------
-----M-GSDLDDAASASLEADLLNYLFNKQIMRRLRQQLPVAELQRK-----RSYWKQC
AFNAVSCFGK
>Dermaptera_Apterygida_media_AST-CCC
MKFSMQWSR----LSNLWILLLVILNVYMVSVVTAAEIPSARMERSAG-DLRNVREAAVG
-NEMEMGGADLDDATAEGLEADLLNYLFNKQILRRLRQQLPVTELQRK-----RSYWKQC
AFNAVSCFGK
>Dermaptera_Cranopygia_sp._AST-CCC
------------------------------------------------------------
------------------------------------------------------------
----------
>Dermaptera_Diplatys_flavicollis_AST-CCC
M-LSFQSCRRPFSLSNIWPLVLIILSLYLASVIASAELPSVPLETPAG-ATRNVRDTAAA
-TDIEM-GSDMDD--TAGLEADLLNYLFNKQIMRRLRQQLPVGELQRK-----RSYWKQC
AFNAVSCFGK
>Dermaptera_Diplatys_sp._AST-CCC
M-LSFQSCRRPFSLSNIWPLVLVILSLYLASVIASAELPSVPMETPAG-ATRNVRDTAAA
-TDMEM-GSDMDD--TAGLEADLLNYLFNKQIMRRLRQQLPVGELQRK-----RSYWKQC
AFNAVSCFGK
>Dermaptera_Forficula_auricularia_AST-CCC
MKFSLQWSR----LSNLWILLLVILNVYMVSVVTAAEIPSARMERSAG-DLRNVREAAVG
-NEMEMGGADLDDNTAEGLEADLLNYLFNKQILRRLRQQLPVTELQRK-----RSYWKQC
AFNAVSCFGK
>Dermaptera_Gonolabis_marginalis_AST-CCC
-----------------------------------------------G-SVRNVRETAVN
-NELEM-GSELDDSTAEGLEADLLNYLFNKQIMRRLRQQLPVAELQRK-----RSYWKQC
AFNAVSCFGK
>Dermaptera_Hemimerus_sp._AST-CCC
------------------------------------------------------------
-------------ATAEGLEADLLNYLFNKQIMRRLRQQLPIAELQRK-----RSYWKQC
AFNAVSCFGK
>Dermaptera_Labia_minor_AST-CCC
MKFSLQEAR----LSNVWMLMLVFATIFMISAVRAAEIPSAPRET----TVRNVREAAVG
-NEMEL-GAELDDATAEGLEADLLNYLFNKQIMRRLRQQLPIAELQRK-----RSYWKQC
AFNAVSCFGK
>Dermaptera_Labidura_riparia_AST-CCC
MMFSSPSFR----ACNVWLLALVVLSVFLASVIASAEIPSMPLETPAG-AVRNVRETAVN
-NELEM-GSEMDDQTAEALETDLLNFLFNKQIMRRLRQQLPVAELQRK-----RSYWKQC
AFNAVSCFGK
>Dermaptera_Nesogaster_amoenus_AST-CCC
MKLSLQQSR----LANVWLLVLALVTLYMVSVVSAAEIPAASLETSAG-GVRNVRETAVG
-NDMEM-GAELDDATAEGLEADLLNYLFNKQIMRRLRQQLPIAELQRK-----RSYWKQC
AFNAVSCFGK
>Dermaptera_Parapsalis_infernalis_AST-CCC
M-LS--SCRRPVCLSKVWPLALVVLTFYLASVIASNELPTVPEQSPPGAAIRNVRDTGAA
NNELDI-SSDLED--TAGLEADLLNYLFNKQIMRRLRQQLPVAELQRK-----RSYWKQC
AFNAVSCFGK
>Dermaptera_Proreus_simulans_AST-CCC
MKLSLQQDR----LSNVWILVLVLISLYMVSAVTAAEIPSARMETSAG-TVRNVRETAVG
-NEMEM-GAELDDATAEGLEADLLNYLFNKQIMRRLRQQLPIAELQRK-----RSYWKQC
AFNAVSCFGK
>Embioptera_Antipaluria_urichi_AST-CCC
MSSNKMMFVFLLAL-VTLSLTVGNTMGQPVDKERLLNDIELGDDDGSIETALINYLFAKQ
MVNRLRQQMDVSDLQKKRSYWKQCAFNAVSCFGK
>Embioptera_Aposthonia_japonica_AST-CCC
MMSAKLMFVFLFAVAVAFSLVAANPLGQVGEKERILNDLDLMDDDGSVETALMNYLFAKQ
LVNRLRSQMDVSDLQRKRSYWKQCAFNAVSCFGK
>Embioptera_Haploembia_palaui_AST-CCC_1
MMSSKLMFVFLLAVAVAFSLVAANPLGQVGEKERILNDLDLMDDDGSVETALMNYLFAKQ
LVNRLRSQMDVSDLQRKRSYWKQCAFNAVSCFGK
>Embioptera_Haploembia_palaui_AST-CCC_2
---------------------SANPLGQP-EKERIMNDLDVIDDDGSVETALMNYLFAKQ
LVNRLRNQMDITDLQRKRSYWKQCAFNAVSCFGK
>Embioptera_Ptilocerembia_catherinae_AST-CCC
MSSTKLMIAALLAL-VALSLAMANPLGQAGEKERILNDMDLGDDDGSVETALMNYLFAKQ
LVNRLRSQMDVTDLQRKRSYWRQCAFNAVSCFGK
>Embioptera_Rhagadochir_virgo_AST-CCC
MMSSKMIVVLLL----ALTLTWANPLGQP-EKERILNDLDLMDDDGSVETALMNYLFAKQ
LVNRLRSQMDVTDLQRKRSYWKQCAFNAVSCFGK
>Grylloblattodea_Galloisiana_nipponensis_AST-CCC
MAATFYTKVMLVCLVAMVTLSWAMGKTLGAPGEKERLLNELDLVDDDGSVETA-------
------------------------------------------------------------
--
>Grylloblattodea_Galloisiana_sinensis_AST-CCC
MAATFYIKAILVCLVAMVTLSWAMGKTLGAPGDKERLLNELDLVDDDGSVETALINYLFA
KQVVNRLRSQMDVS----------------------------------------------
--
>Grylloblattodea_Galloisiana_yuasai_AST-CCC
MAATFYTKVMLVCLVAMVTLSWAMGKTLGAPGEKERLLNELDLVDDDGSVETALINYLFA
KQVVNRLRSQMDVSDLQRKRSYWKQCAFNAVSCFG-------------------------
-K
>Grylloblattodea_Grylloblatta_bifratrilecta_AST-CCC
------------------------------------------------SVETALINYLFA
KQVVNRLRSRMDVSDLQRKRSYWKQCAFNAVSCFG-------------------------
-K
>Grylloblattodea_Grylloblattella_sp._AST-CCC
M-SSLYTEYLNICLLG--------------------------------------------
------VNKRGKTSDLHRKYEYWNNASLNSIPCFGLFYFFIYFYLYIVFVLVLIPWISEE
IV
>Grylloblattodea_Grylloblattina_djakonovi_AST-CCC
MAAPSYTKLMLVCLVAMVTLSWAMGKTLGQPGDKERLLNDLDLVDDDGTVETALINYLFA
KQVVNRLRSQMDVSDLQRKRSYWKQCAFNAVSCFG-------------------------
-K
>Mantodea_Acanthops_sp._AST-CCC
------------------------------------------------------------
---------LINYLFAKQMGNRLRSQMDITDLQRK----------RSYWRQCAFNAVSCF
G-K
>Mantodea_Acontista_multicolor_AST-CCC
---MTTTKLVLALLFTVLALGMVVQGKTLTQPGDK-----DRMLSEP----------DLV
DDDGSIETALINYLFAKQMVNRLRSQMDITDLQRK----------RSYWRQCAFNAVSCF
G-K
>Mantodea_Acromantis_sp._AST-CCC
---MTTTKLMLVLLFAVLALGVVVQAKTLTQAGDK-----DRLLSEP----------DLV
DDDGGIETALINYLFAKQMVNRLRNQMDISDLQRK----------RSYWRQCAFNAVSCF
G-K
>Mantodea_Ameles_decolor_AST-CCC
---MTTTKLMLVLLFAVLTLGVVVQGKTLTQPGDK-----DRLLSEPDVSNGQPT-LDLV
DDDGGIETALINYLFAKQMVNRLRNQMDITDLQRK----------RSYWRQCAFNAVSCF
G-K
>Mantodea_Amorphoscelis_pulchra_AST-CCC
---MSTTKLILALLFAVLTLATIVQGKTLTQPGDK-----DRLLSEP----------DLV
DDDGSIETALINYLFAKQMVNRLRSQMDITDLQRK----------RSYWRQCAFNAVSCF
G-K
>Mantodea_Brunneria_borealis_AST-CCC
----------------------------LTQPGDK-----DRLLSEP----------DLV
DDDGSIETALINYLFAKQMVNRLRSQMDITDLQRK----------RSYWRQCAFNAVSCF
G-K
>Mantodea_Chaeteessa_sp._AST-CCC_1
MAAMTTSKLIFALLFAVLALGLAVQGKTLSQPGDK-----DLLLNEP----------DLV
DDDGAIETALINYLFAK-------------------------------------------
---
>Mantodea_Chaeteessa_sp._AST-CCC_2
-----LDRIMVAL-------------------------------------------QKAV
VDEKPGRSYPSDLEEAKM------------DLQRR-----GQQKGRVYWR-CYFNAVTCF
KRK
>Mantodea_Cheddikulama_straminea_AST-CCC
---MTTTKLMLVLLFAVLTLGVVVQGKTLTQPGDK-----DRLLSEPDVSNGQPT-LDLV
DDDGGIETALINYLFAKQMVNRLRNQMDITDLQRK----------RSYWRQCAFNAVSCF
G-K
>Mantodea_Choeradodis_rhombicollis_AST-CCC
---MTATKLMLVLLFAVLALGTVVQAKVLAQAGDK-----DRLLSEPDVSNGQPT-LDLV
DDDGGIETALINYLFAKQMVNRLRNQMDITDLQRK----------RSYWRQCAFNAVSCF
G-K
>Mantodea_Creobroter_pictipennis_AST-CCC
------------------------------------------------------------
------------------------------------------------------------
---
>Mantodea_Danuria_thunbergi_AST-CCC
---------------------------------------------------------DLV
DDDGGIETALINYLFAKQMVNRLRNQMDISDLQRK----------RSYWRQCAFNAVSCF
G-K
>Mantodea_Deroplatys_lobata_AST-CCC
---MTTTKLVLVLLFAVLTLGIVVQGKTLTQPGDK-----DRLLSEP----------DLV
DDDGGIETALINYLFAKQMVNRLRNQMDISDLQRK----------RSYWRQCAFNAVSCF
G-K
>Mantodea_Empusa_pennata_AST-CCC
---MTTSKLILVLLFAVLTLGMVVQGKTLNQPGDK-----DRLLSEP----------DLV
DDDGGIETALINYLFAKQMVNRLRNQMDISDLQRK----------RSYWRQCAFNAVSCF
G-K
>Mantodea_Ephestiasula_pictipes_AST-CCC
---MTTTKLMLVLLFAVLSLGLVVQGKTLTQAGDK-----DRLLSEP----------DLV
DDDGGIETALINYLFAKQMVNRLRNQMDISDLQRK----------RSYWRQCAFNAVSCF
G-K
>Mantodea_Eremiaphila_braueri_AST-CCC
---MTGRKLMLVLLFAVLALGLVVQGKTLTQPGDK-----DRLLSEP----------DLV
DDDGGIETALINYLFAKQMVNRLRNQMDISDLQRK----------RSYWRQCAFNAVSCF
G-K
>Mantodea_Euchomenella_sp._AST-CCC
--MTTTTKLMLVLLFAVLALGIVVQGKSLSQSGDK-----DRLLSEP----------QLV
DDDGGIETALINYLFAKQMVSRLRNQMDITDLQRK----------RSYWRQCAFNAVSCF
G-K
>Mantodea_Gonatista_grisea_AST-CCC
---------------------------------DK-----DRLLSEPDVSNGQPT-LDLV
DDDGGIETALINYLFAKQMVNRLRNQMDISDLQRK----------RSYWRQCAFNAVSCF
G-K
>Mantodea_Hagiotata_hofmanni_AST-CCC_1
--MTTTTKLMLVLLFAM--LAIVVQGKVISQVGDK-----DRLLSEGDVSNGQP------
------------------------------------------------------------
---
>Mantodea_Hagiotata_hofmanni_AST-CCC_2
----------------------------------------------------------LV
DDDGSVETALINYLFAKQMVNRLRNQMNISDLQRK----------RSYWRQCAFNAVSCF
G-K
>Mantodea_Harpagomantis_tricolor_AST-CCC
---MTSTKLMFVLLFTVLALGIAVQGKTLTQPGDK-----DRLLSEP----------DLV
DDDGGIETALINYLFAKQMVNRLRNQMDISDLQRK----------RSYWRQCAFNAVSCF
G-K
>Mantodea_Heterochaeta_occidentalis_AST-CCC
---MTTTKLMFVLLFAVLTLGVVVQGKTLTQAGDK-----DRLLSEPDVSNGQPT-LDLV
DDDGGIETALINYLFAKQMVNRLRNQMDITDLQRK----------RSYWRQCAFNAVSCF
G-K
>Mantodea_Hierodula_patellifera_AST-CCC
------------------------------------------------------------
----------INYLFAKQMVNRLRNQMDISDLQRK----------RSYWRQCAFNAVSCF
G-K
>Mantodea_Humbertiella_sp._AST-CCC
---MTTTKLMLVVLFAVLALGVYAQGKTLTQPADK-----DRLLSEPDLGNGQPT-VDLV
DDDGGVETALINYLFAKHMVNRIRNQIDVSDLQRK----------RSYWRQCAFNAVSCF
G-K
>Mantodea_Hymenopus_coronatus_AST-CCC
---MTTTKLMLVLLLA---LGVVVQGKTLTQSGDK-----DRLLSEP----------DLV
DDDGGIETALINYLFAKQMVNRLRNQMDISDLQRK----------RSYWRQCAFNAVSCF
G-K
>Mantodea_Idolomantis_diabolica_AST-CCC
---MTTTKLILVLLFAVLTLGMVVQGKTLTQPGDK-----DRLLSEP----------DLV
DDDAGIETALINYLFAKQMVNRLRNQMDISDLQRK----------RSYWRQCAFNAVSCF
G-K
>Mantodea_Liturgusa_sp._AST-CCC
---MTTTKLVLALLFAVLTLGVVVQGKTLTQPGDK-----DRLLSEP----------DLV
DDDGSIETALINYLFAKQMVNRLRSQMDITDLQRK----------RSYWRQCAFNAVSCF
G-K
>Mantodea_Mantis_religiosa_AST-CCC
---------MLVLLFAVMTLGIVVQGKVLAKAGDK-----DRLLSEYD---------QLV
DDDGGIETALINYLFAKQMVNRLRNQMDISDLQRK----------RSYWRQCAFNAVSCF
G-K
>Mantodea_Mantoida_sp._AST-CCC
--------------------GLVVQAKTLTQPGEK-----DRLLNEPD---------QLV
DDDGSIETALINYLFAKQMVNRLRSQMDISDLQRK----------RSYWRQCAFNAVSCF
G-K
>Mantodea_Metallyticus_splendidus_AST-CCC
---MTTTKLMFIMLFAVLTLSVVVQTKTLTQPGDK-----DRLLGEP----------DLV
DDDGSIETALINYLFAKQMVNRLRSQMDISDLQRK----------RSYWRQCAFNAVSCF
G-K
>Mantodea_Miomantis_binotata_AST-CCC
---MTTTKLMLVLLFAVLTLGLVVQGKTLTQPGDK-----DRLLSEPDVSNGQPT-LDQV
DDDDGIETALINYLFAKQMVNRLRNQMDISDLQRK----------RSYWRQCAFNAVSCF
G-K
>Mantodea_Miomantis_brunni_AST-CCC
---MTTTKLMLVLLFAVLTLGLVVQGKTLTQPGDK-----DRLLSEP----------DLV
DDDGGIETALINYLFAKQMVNRLRNQMDISDLQRK----------RSYWRQCAFNAVSCF
G-K
>Mantodea_Nilomantis_floweri_AST-CCC
---MTTTKLMLVLLFAMLTLAAVVQGKTLTQPGDK-----DRLLSEP----------DLV
DDDGSVETALINYLFAKQLVNRMRSQMDITDLQRK----------RSYWRQCAFNAVSCF
G-K
>Mantodea_Omomantis_zebrata_AST-CCC
---MTSSKLTLALLCAVATLAVLVQGKVLTQGADK-----ERLISDS----------DLV
DDDGGIETALINYLFAKQMVNRLRNQMDISDLQRK----------RSYWRQCAFNAVSCF
G-K
>Mantodea_Orthodera_novaezealandiae_AST-CCC
--------MVAVLLFAVLAAATVVQGKVLAQAGDK-----DRLLSEPYVSNGQPTLDQLV
DDDGGIETALINYLFAKQMVNRLRNQMDITDLQRK----------RSYWRQCAFNAVSCF
G-K
>Mantodea_Orthoderella_ornata_AST-CCC
---MTTTKLVLALLFAVLTLGVAVQGKTITQPGDKDRLLSDRLLSEP----------DMV
DDDGSIETALINYLFAKQMVNRLRSQMDVTDLQRK----------RSYWRQCAFNAVSCF
G-K
>Mantodea_Oxyopsis_gracilis_AST-CCC
--MTTTTKLMLVLLFAM--LAIVAQGKVIAQVGDK-----DRLLSDADVSNGQPT-LDLV
DDDGSVETALINYLFAKQMVNRLRNQMNIS------------------------------
---
>Mantodea_Oxyothespis_dumonti_AST-CCC_1
---MATTKLMLVLLFAVLTLGVAVQGKTLTQAGDK-----ALLLSEPDVSNGQPT-LDLV
DDDG--------------------------------------------------------
---
>Mantodea_Oxyothespis_dumonti_AST-CCC_2
------------------------------------------------------------
----------INYLFAKQMVNRLRNQMDITDLQRK----------RSYWRQCAFNAVSCF
G-K
>Mantodea_Oxyothespis_dumonti_AST-CCC_3
------------------------------------------------------------
----------INYLFAKQMVNRLRNQMDITDLQRK----------RSYWRQCAFNAVSCF
G-K
>Mantodea_Paraoxypilus_sp._AST-CCC
---MTTTKLMLVLLFAVLTLAAIVQGKTLTQPGDK-----DRLLSEP----------DLV
DDDGSIETALINYLFAKQMVNRLRSQMDITDLQRK----------RSYWRQCAFNAVSCF
G-K
>Mantodea_Parasphendale_sp._AST-CCC
---MTTTKLMLVLLFAVLTLGLVVQGKTLTQPGDK-----DRLLSEPDVSNGQPT-LDLV
DDDGGIETALINYLFAKQMVNRLRNQMDISDLQRK----------RSYWRQCAFNAVSCF
G-K
>Mantodea_Phasmomantis_sumichrasti_AST-CCC_1
--MKVSSRFALLLLRNF----------SITNNPNHVR---VRFAPSP----------TGY
LHLGGLRTALFNYLFAKSLGGKFVLRIEDTDQKRLVPGAAEQLEEDLKWV----------
GIQ
>Mantodea_Phasmomantis_sumichrasti_AST-CCC_2
-TAMLLDRIMVAL-------------------------------------------QKAV
DDEKTGRTYPSELAEAKM------------DLQRR-----GQQKGRVYWR-CYFNAVTCF
KRK
>Mantodea_Phyllocrania_paradoxa_AST-CCC
---MTSTKLMLVLLFAVLTLGIAVQGKTLTQAGDK-----DRLLSEP----------DLV
DDDGGIETALINYLFAKQMVNRLRNQMDITDLQRK----------RSYWRQCAFNAVSCF
G-K
>Mantodea_Phyllothelys_werneri_AST-CCC
---MTTTKLMFVLLFAVLTLGLVVQGKTLTQPGDK-----DRLLTEP----------DLV
DDDGGIETALINYLFAKQMVNRLRNQMDISDLQRK----------RSYWRQCAFNAVSCF
G-K
>Mantodea_Popa_spurca_AST-CCC
---MTTTKLMLVLLFAVLALGMVVQGKTLTQPGDK-----DRLLSEP----------DLV
DDDGGIETALINYLFAKQMVNRLRNQMDITDLQRK----------RSYWRQCAFNAVSCF
G-K
>Mantodea_Pseudempusa_pinnapavonis_AST-CCC
---MTTTKLMLVLLFAVLALGIVVQGKTLTQPGDK-----DRLLSEP----------DLV
DDDGGIETALINYLFAKQMVNRLRNQMDISDLQRK----------RSYWRQCAFNAVSCF
G-K
>Mantodea_Pseudogalepsus_nigricoxa_AST-CCC
---MTATKLMFVLLFAVLTLGMVVQGKTLTQPGDK-----DRLLSEPDVSNGQPT-LDLV
DDDGGIETALINYLFAKQMVNRLRNQMDITDLQRK----------RSYWRQCAFNAVSCF
G-K
>Mantodea_Rhombodera_basalis_AST-CCC
---MTCTKLMIVLLFAMLTLGVMAQGKVLAQAGDK-----DRLLSEPDVSNGQPT-LDLV
DDDGGIETALINYLFAKQMVNRLRNQMDISDLQRK----------RSYWRQCAFNAVSCF
G-K
>Mantodea_Sibylla_pretiosa_AST-CCC
---MTTTKLMLVLLFAVLTLGMVVQGKTLTQAGDK-----DRLLSEP----------DLV
DDDGGIETALINYLFAKQMVNRLRNQMDITDLQRK----------RSYWRQCAFNAVSCF
G-K
>Mantodea_Sphodromantis_lineola_AST-CCC
MNTTTSTKMMLVLLLAM--LGIVVQGKVLAQAGDK-----DRLLTEP----------DLV
DDDGGIETALINYLFAKQMVNRLRNQMDISDLQRK----------RSYWRQCAFNAVSCF
G-K
>Mantodea_Stagmatoptera_biocellata_AST-CCC
--MTTTTKLMLALLFAM--LAIVVQGKVIAQVGDK-----DRLLSEADVSNGQPT-LDLV
DDDGSVETALINYLFAKQMVNRLRNQMNISDLQRK----------RSYWRQCAFNAVSCF
G-K
>Mantodea_Telomantis_lamperti_AST-CCC
---MTTTKLMFVLLFAVLALGTIVQGKTLTQAGDK-----DRLLSEP----------DLV
DDDGSIETALINYLFAKQMVNRLRSQMDITDLQRK----------RSYWRQCAFNAVSCF
G-K
>Mantodea_Theopropus_elegans_AST-CCC
--MTTTTKLMLVLLLA---LGVVVQGKTLTQSGDK-----DRLLSEPD---------QLV
DDDGGIETALINYLFAKQMVNRLRNQMDISDLQRK----------RSYWRQCAFNAVSCF
G-K
>Mantodea_Thesprotia_graminis_AST-CCC
---MTTTKMMLVLLCAVLTLGIIVQGNSLPQQGNK-----DRLLNEPDVS-------NLV
DDDGSIETALINYLFAKQMVNRLRSQMDITDLQRK----------RSYWRQCAFNAVSCF
G-K
>Mantodea_Tropidomantis_tenera_AST-CCC
---------------------------------------------------------DLV
DDDGSIETALINYLFAKQMVNRLRSQMDITDLQRK----------RSYWRQCAFNAVSCF
G-K
>Mantophasmatodea_Mantophasma_kudubergense_AST-CCC
MAAPAATTKLMFVCLVAMVTLSWAMGKTLGQPAAEKERLINELDLVDDDGSVETALINYL
FAKQVVNRLRSQMDVSDLQRKRSYWKQCAFNAVSCFGK
>Mantophasmatodea_Tyrannophasma_gladiator_AST-CCC
MAAAAATTKLMFVCLVAMVTLSWAMGKTLGQP-GEKERLINELDLVDDDGSVETALINYL
FAKQVVNRLRSQMDVSDLQRKRSYWKQCAFNAVSCFGK
>Mantophasmatodea_Pachyphasma_brandbergense_AST-CCC
MAAPAATTKLMFVCLVAMVTLSWAMGKTLGQP-AEKERLINELDLVDDDGSVETALINYL
FAKQVVNRLRSQVDVSDLQRKRSYWKQCAFNAVSCFGK
>Mantophasmatodea_Namaquaphasma_ookiepense__AST-CCC
MAAPTATTKLMFVCLVAMLTLSWAMGKTLGQP-GEKERLINELDLVDDDGSVETALINYL
FAKQVVNRLRSQMDVSDLQRKRSYWKQCAFNAVSCFGK
>Orthoptera_Caelifera_Atractomorpha_sp._AST-CCC
--MAAAAMKIALLLVVALAATCW--ARAEPLGQAANEKPRLLSELDLVDDDGSIETALMN
YLFAKQVVNRLRAQMDVTDLQRKRSYWKQCAFNAVSCFGK-
>Orthoptera_Caelifera_Aularches_miliaris_AST-CCC
-------------LVLALATTCW--ARAEPLGQAANEKPRLLSELDLVDDDGSIETALMN
YLFAKQVVNRLRAQMDVSDLQRKRSYWKQCAFNAVSCFGK-
>Orthoptera_Caelifera_Dictyophorus_griseus_AST-CCC
------------------------------------------------------------
---AKQVVNRLRTQMDVSDLQRKRSYWKQCAFNAVSCFGK-
>Orthoptera_Caelifera_Dictyophorus_spumans_AST-CCC
-MAAAAAMKIVLLLVVALAASCW--ARTEPLGQPANEKPRLLSELDLVDDDGSIETALMN
YLFAKQVVNRLRTQMDVSDLQRKRSYWKQCAFNAVSCFGK-
>Orthoptera_Caelifera_Haplotropis_brunneriana_AST-CCC
------------------------------------------------------------
-----------------------------------------
>Orthoptera_Caelifera_Locusta_migratoria_1_AST-CCC
-MAMSTAVKAVLLLVVALAATCW--ARAEPLGQQPSDKARLLNELDLVDDDGSIETALIN
YLFAKQVVNRLRAQMDVSDLQRKRSYWKQCAFNAVSCFGK-
>Orthoptera_Caelifera_Locusta_migratoria_2_AST-CCC
-MAMSTAVKAVLLLVVALAATCW--ARAEPLGQQPSDKARLLNELDLVDDDGSIETALIN
YLFAKQVVNRLRAQMDVSDLQRKRSYWKQCAFNAVSCFGK-
>Orthoptera_Caelifera_Monistria_consobrina_AST-CCC
------------------------------------------------------------
-----------------------------------------
>Orthoptera_Caelifera_Monistria_discrepans_AST-CCC
------------------------------------------------------------
-----------------------------------------
>Orthoptera_Caelifera_Omura_congrua_AST-CCC
-MAAATTLKLVLLLVVALAATCW--ARAEPLGQPANEKPRLLSELDLVDDDGSIETALMN
YLFAKQVVNRLRAQMDVSDLQRKRSYWKQCAFNAVSCFGK-
>Orthoptera_Caelifera_Parapetasia_femorata_AST-CCC
-MAAAAAMKIVLLLVVALAASCW--ARAEPLGPPANEKPRLLSELDLVDDDGSIETALMN
YLFAKQVVNRLRTQMDVSDLQRKRSYWKQCAFNAVSCFGK-
>Orthoptera_Caelifera_Phymateus_viridipes_AST-CCC
--MAAAAMKIVLLLVVALAATCW--ARPEPLGQPANEKPRLLSELDLVDDDGSIETALMN
YLFAKQVVNRLRAQMDVSDLQRKRSYWKQCAFNAVSCFGK-
>Orthoptera_Caelifera_Pielomastax_soochowensis_AST-CCC
-------------------------------------KARLLSELDLVDDDGSIETALIN
YLFAKQVVNRLRAQMDVSDLQRKRSYWKQCAFNAVSCFGK-
>Orthoptera_Caelifera_Poekilocerus_pictus_AST-CCC_1
MAAAAAAMKIVLLLVVALAATCW--ARAEPLGQPANEKPRLLSELDLVDDDGSIETALMN
YLFAKQVVNRLRAQMDVSDLQRKRSYWKQCAFNAVSCFGK-
>Orthoptera_Caelifera_Poekilocerus_pictus_AST-CCC_2
---------------------------SKSLGQQ--EKVIYPSEMDVMPDDGSIETALMN
YLFARQIVNRLRNNLDISELQRKRSYWKQCAFNAVSCFGRK
>Orthoptera_Caelifera_Propsednura_eyrei_AST-CCC
-MAAAAAVKMVVVLVGALAATCW--ARAEPLGQPANEKPRLLSELDLVDDDGSIETALMN
YLFAKQVVNRLRAQMDVSDLQRKRSYWKQCAFNAVSCFGKK
>Orthoptera_Caelifera_Prosarthria_teretrirostris_AST-CCC
----------------VAAAVTWGGASAEPLGQPTADKARLLSELDLVDDDGSIETALIN
YLFAKQVVNRLRAQMDVSDLQRKRSYWKQCAFNAVSCFGK-
>Orthoptera_Caelifera_Psedna_nana_AST-CCC
-MAAAAAVKMVVVLVVALAATCW--ARAEPLGQPANEKPRLLSELDLVDDDGSIETALMN
YLFAKQVVNRLRAQMDVSDLQRKRSYWKQCAFNAVSCFGKK
>Orthoptera_Caelifera_Stenobothrus_lineatus_AST-CCC
-MAMSTAVKAVLLLVVALAATCW--ARAEPLGQQPGDKARLLNELDLVDDDGSIETALIN
YLFAKQVVNRLRAQMDVSDLQRKRSYWKQCAFNAVSCFGK-
>Orthoptera_Caelifera_Stenocepa_sp._AST-CCC
-MAAAAVMKIVLLLVVALAATCW--ARAEPIGQPANEKPRLLSELDLVDDDGSIETALMN
YLFAKQVVNRLRAQMDVSDLQRKRSYWKQCAFNAVSCFGK-
>Orthoptera_Caelifera_Systella_rafflesii_AST-CCC
-MAAAAAVK--VLVLVALAATCW--ARAEPLGQQPSDKGRLLSELDLVDDDGSIETALIN
YLFAKQVVNRLRAQMDVSDLQRKRSYWKQCAFNAVSCFGK-
>Orthoptera_Caelifera_Tetrix_subulata_AST-CCC
-MFMNKA--TLVLLMLAVALSC-----GKTLG-QPGEKER-LTDMDLVDDDGSVDTALIN
YLFAKQVVNRLRSQMDVSDLQRKRSYWKQCAFNAVSCFGK-
>Orthoptera_Caelifera_Tropidacris_collaris_AST-CCC
-MAMSTAMKAVLLLVVALATTCW--ARAEPLGQQPSEKARLLNELDLVDDDGSIDTALIN
YLFAKQVVNRLRAQMDVSDLQRKRSYWKQCAFNAVSCFGK-
>Orthoptera_Caelifera_Xya_japonica_AST-CCC
--MMKFSWSTLLLLLVALS---L--ATAKSLV-QPGDKERLLSELDLVDDDGSVETALIN
YLFAKQLVNRLRSQMDVSDLQRKRSYWKQCAFNAVSCFGK-
>Orthoptera_Caelifera_Xya_variegata_AST-CCC
--MLKFSWSTFLLILVALS---L--ATAKSLV-QPGDKERLLSELDLVDDDGSVETALIN
YLFAKQLVNRLRSQMDVSDLQRKRSYWKQCAFNAVSCFGK-
>Orthoptera_Caelifera_Zonocerus_elegans_1_AST-CCC
----------------------------------------------LVDDDGSIETALMN
YLFAKQVVNRLRAQMDVSDLQRKRSYWKQCAFNAVSCFGK-
>Orthoptera_Caelifera_Zonocerus_elegans_2_AST-CCC
---------------------------------------------------------LMN
YLFAKQVVNRLRAQMDVSDLQRKRSYWKQCAFNAVSCFGK-
>Orthoptera_Caelifera_Zonocerus_variegatus_AST-CCC
-MTAAAAMKIVLLLVVALAATCW--ARAEPLGQPANEKPRLLSELDLVDDDGSIETALMN
YLFAKQVVNRLRAQMDVSDLQRKRSYWKQCAFNAVSCFGK-
>Orthoptera_Caelifera_Zubovskia_(Zubovskya)_sp._AST-CCC
-MAMSTAVRMALVRVVALAASCW--ARAEPLGQQPSEKARLLNELDLVDDDGSIETALIN
YLFAKQVVNRLRAQMDVSDLPLARSYLGQCAFHAVSCFG--
>Orthoptera_Ensifera_Acheta_domesticus_AST-CCC
------------------------------------------------------------
------------------------------------------------------------
----------------------------------------------------
>Orthoptera_Ensifera_Anostostoma_australasiae_AST-CCC
------------------------------------------------------------
--------------LRMM--------------------ERLLSKLQALK-----ENGSIQ
NGVVGMMFSQS-----------------------------------------
>Orthoptera_Ensifera_Ceuthophilus_sp._AST-CCC
------------------------------------------------------------
------------------------------------------------------------
-PAVDM-------------PDNTMDLQRRGQQKGRIYWR-CYFNAVTCFKRK
>Orthoptera_Ensifera_Comicus_calcaris_AST-CCC_1
MAV----------------------------ATSTT------------------------
-----------RLTLVFLVVMVTLSWAVGKTLGQPGDKERLLSELDEFRDCGLSDDKKIQ
FE--NHIFFHN-----------------------------------------
>Orthoptera_Ensifera_Comicus_calcaris_AST-CCC_2
------------------------------------------------------------
-------------------------------------KERLLSELDQLVD----DDGSVE
TALINYLFAKQVVNRLRSQMD-VSDLQRK-----RSYWKQCAFNAVSCFGK-
>Orthoptera_Ensifera_Cyphoderris_sp._AST-CCC
MVA----------------------------NHSST------------------------
-----------RLTLVLLVVMVTLSWAVGKTLGQSGDKERLLSELD-LVD----DDGSVE
T---------------------------------------------------
>Orthoptera_Ensifera_Diestrammena_asynamora_AST-CCC
MSA----------------------------TTSST------------------------
-----------RLTLVLLMVMVTLSWAVGKTLGQPGDKERLLSELD-LVD----DDGSVE
TALINYLFAKQVVNRLRSQMD-VSDLQRK-----RSYWKQCAFNAVSCFGK-
>Orthoptera_Ensifera_Gryllotalpa_sp._AST-CCC
MASG-------------------------GLIGTAA------------------------
-----------RVSLALLLLLAALGWCTGKTLVDPADKERLLGELNQLAD----DDGSFE
TELMNYLFAKQMVNRLRSQMD-VRDLQRK-----RSYWKQCAFNAVSCFGK-
>Orthoptera_Ensifera_Hemiandrus_sp._AST-CCC
------------------------------------------------------------
------------------------------------------------------------
----------------------------------------------------
>Orthoptera_Ensifera_Hemideina_thoracica_AST-CCC
------------------------------------------------------------
------------------------------------------------------------
----------------------------------------------------
>Orthoptera_Ensifera_Mecopoda_elongata_AST-CCC
---------------------------------SSA--LDKRSATAAQMASADYADYQTG
VRYDEYPVVVPKRTAILL--------------------DRIMSEIQNAMG----EGPGHS
SPVADI-------------PD-TMDLQRRGQQKGRIYWR-CYFNAVTCFKRK
>Orthoptera_Ensifera_Myrmecophilus_sp._AST-CCC
------------------------------------------------------------
----------------------ALCWAAGKTLGPAGDKERLLNELD-LVD----DDGSVE
TALINYLFAKQIVSRLRSQMD-VSDLQRK-----RSYWKQCAFNAVSCFGK-
>Orthoptera_Ensifera_Neonetus_sp._AST-CCC
MCLWLFVVILSSSNLCEGRSLESVSSSGSSLLSSSAFDIDKRSATAAEMTAADYPDYQSG
VRYDEYPVVVPKRTAMLL--------------------DRIMTEIQHAMG----EGGTSS
APAVDM-------------PDSTMDLQRRGQQKGRIYWR-CYFNAVTCFKRK
>Orthoptera_Ensifera_Nippancistroger_testaceus_AST-CCC
------------------------------------------------------------
------------------------------------------------------------
----------------------------------------------------
>Orthoptera_Ensifera_Phaeophilacris_bredoides_AST-CCC
------------------------------------------------------------
------------------------------------DKERLLSELD-LVD----DDGSVE
TALINYLFAKQVVNRLRSQMD-VSDLQRK-----RSYWKQCAFNAVSCFGK-
>Orthoptera_Ensifera_Phaneroptera_falcata_75_2_AST-CCC
------------------------------------------------------------
------------------------------------------------------------
----------------------------------------------------
>Orthoptera_Ensifera_Stenopelmatus_sp._AST-CCC
------------------------------------------------------------
------------------------------------------------------------
----------------------------------------------------
>Phasmatodea_Abrosoma_johorensis_AST-CCC
-----------------ALTLSWAVGKTL----GQPGEKERLLNELD-LVDDDGSIETAL
INYLFAKQVVNRLRSQMDVTDLQRK-----RSYWKQCAFNAVSCFG-K
>Phasmatodea_Achrioptera_fallax_AST-CCC
-------------------------------------EKERLLNELD-LVDDDGSIETAL
INYLFAKQVVNRLRSQMDVTDLQRK-----RSYWKQCAFNAVSCFG-K
>Phasmatodea_Agamemnon_cornutus_AST-CCC
MAAPVTATKLMFVCLVATVTLSWAMGKTL----GQPGEKERLLNELD-LVDDDGTIETAL
INYLFAKQVVNRLRSQMDVTDLQRK-----RSYWKQCAFNAVSCFG-K
>Phasmatodea_Aretaon_asperrimus_AST-CCC
----------------------------------------------Q-LVDDDGSIETAL
INYLFAKQVVNRLRSQMDVTDLQRK-----RSYWKQCAFNAVSCFG-K
>Phasmatodea_Bacillus_rossius_AST-CCC
MAGMVSPTKLMLVCLVALVTSSWAVGKTL----GQPGEKERLLNELD-LVDDDGSIETAL
INYLFAKQVVNRLRSQMDVSDLQRK-----RSYWKQCAFNAVSCFG-K
>Phasmatodea_Carausius_morosus_AST-CCC
MAAPVNATKLMFVCLVAMVTLSWAVGKTL----GQPGEKERLLNELD-LVDDDGSIETAL
INYLFAKQVVNRLRSQMDVTDLQRK-----RSYWKQCAFNAVSCFG-K
>Phasmatodea_Clitarchus_hookeri_AST-CCC
------------------------------------------------------------
------------------------------------------------
>Phasmatodea_Creoxylus_spinosus_AST-CCC_1
MAAPLTATKLMFVCLVAMVTLSWAVGKTL----GQPGEKERLLNELD-------------
------------------------------------------------
>Phasmatodea_Creoxylus_spinosus_AST-CCC_2
-------------------------------------EKERLLNELD-LVDDDGSIETAL
INYLFAKQVVNRLRSQMDVTDLQRK-----RSYWKQCAFNAVSCFG-K
>Phasmatodea_Diapherodes_gigantea_AST-CCC_1
MAAPVTATKLMFVCLVTMVTLSWAMGKTL----GQPGEKERLLNELDQLVDDDGTIET--
------------------------------------------------
>Phasmatodea_Diapherodes_gigantea_AST-CCC_2
------------------------------------------------------------
-NYLFAKQVVNRLRSQMDVTDLQRK-----RSYWKQCAFNAVSCFG-K
>Phasmatodea_Dimorphodes_sp._AST-CCC
MAAPVTASKLMLVCLVAMVTLSWAMGKTL----GQPGEKERLLSELD-LVDDDGSIDTAL
INYLFAKQVVNRLRSQMDVTDLQRK-----RSYWKQCAFNAVSCFG-K
>Phasmatodea_Epidares_nolimetangere_AST-CCC
----MAATKLMFVCLVAMVTLSWAMGKTL----GQPGEKERLLSELD-LVDDDGSIDTAL
INYLFAKQVVNRLRSQMDITDLQRK-----RSYWKQCAFNAVSCFG-K
>Phasmatodea_Eurycantha_calcarata_AST-CCC
MAAPVTVTKLMFVCLVTMVTLSWAVGKTL----GQPGEKERLLNELD-LVDDDGSIETAL
INYLFAKQVVNRLRSQMDVTDLQRK-----RSYWKQCAFNAVSCFG-K
>Phasmatodea_Extatosoma_tiaratum_AST-CCC_1
MAAPVTATKLMLVFMVAMVTLSWAMGKTL----GQPGEKERLLNELD-LVDDDG------
------------------------------------------------
>Phasmatodea_Extatosoma_tiaratum_AST-CCC_2
--------------------------------------------------------ETAL
INYLFAKQVVNRLRSQMDVTDLQRK-----RSYWKQCAFNAVSCFG-K
>Phasmatodea_Gratidia_madagassa_AST-CCC
------------------------------------------------------------
------------------------------------------------
>Phasmatodea_Heteropteryx_dilatata_AST-CCC
----------------AMVTLSWAVGKTL----GQPGEKERLLNELD-LVDDDGSIETAL
INYLFAKQVVNRLRSQMDVTDLQRK-----RSYWKQCAFNAVSCFG-K
>Phasmatodea_Libethra_strigiventris_AST-CCC_1
MAAHVTATKLMFVCLVAMVTLSWAVGKTL----GQPGEKERLLNELD-------------
------------------------------------------------
>Phasmatodea_Libethra_strigiventris_AST-CCC_2
------------------------------------------------LVDDDGSIETAL
INYLFAKQVVNRLRSQMDVTDLQRK-----RSYWKQCAFNAVSCFG--
>Phasmatodea_Medauroidea_extradentata_AST-CCC
-----AATKRMLVWLVAMVTLSWAVGKTL----GQPGEKERLLNELD-LVDDDGSIETAL
INYLFAKQVVNRLRSQMDVTDLQRK-----RSYWKQCAFNAVSCFG-K
>Phasmatodea_Megacrania_phelaus_AST-CCC
MAAPVTATKLMLVCFVAMVTLSWAMGKTL----GQPGEKERLLNELD-LVDDDGSIDTAL
INYLFAKQVVNRLRSQMDVTDLQRK-----RSYWKQCAFNAVSCFG-K
>Phasmatodea_Metriophasma_diocles_AST-CCC
------------------------------------------------------------
------------------------------------------------
>Phasmatodea_Neohirasea_fruhstorferi_AST-CCC
--------------------------------------------------------ETAL
INYLFAKQVVNRLRSQMDVTDLQRK-----RSYWKQCAFNAVSCFG-K
>Phasmatodea_Oreophoetes_peruana_AST-CCC
MAAQVTATKLMLVCLVAMVTLSWAMGKTL----GQPGEKERLLNELD-LVDDDGSIETAL
INYLFAK-----------------------------------------
>Phasmatodea_Orestes_mouhotii_AST-CCC_1
----MTATKLMFVCLVAMVTLSWAMGKTL----GQPGEKERLLNELD-LVDDDGSIETAL
INYLFAKQVVNRLRSQMDVTDLQRK-----RSYWKQCAFNAVSCFG-K
>Phasmatodea_Orestes_mouhotii_AST-CCC_2
----MTATKLMFVCLVAMVTLSWAMGKTL----GQPGEKERLLNELD-LVDDDGSIETAL
INYLFAKQVVNRLRSQMDVTDLQRK-----RSYWKQCAFNAVSCFG-K
>Phasmatodea_Orthomeria_sp._AST-CCC
MAAPLTVTKLMFVCMVAALTLSWAVGKTL----GQPGEKERLLNELD-LVDDDGSIETAL
INYLFAKQVVNRLRSQMDVTDLQRK-----RSYWKQCAFNAVSCFG-K
>Phasmatodea_Orxines_xiphias_AST-CCC
MAASMTPTKLMFVCLVAMVTLSWAMGKTL----GQPGEKERLLNELD-LVDDDGSIETAL
INYLFAKQVVNRLRSQMDVTDLQRK-----RSYWKQCAFNAVSCFG-K
>Phasmatodea_Paranisacantha_sp._AST-CCC
------------------------------------------------------------
------------------------------------------------
>Phasmatodea_Peruphasma_schultei_AST-CCC
MTAQVAATKMMFVCVVAMVTLSWAMGKTL----GHPGEKERMLNELD-LVDDDGSIDTAL
INYLFAKQVVNRLRSQMDVTDLQRK-----RSYWKQC-----------
>Phasmatodea_Phyllium_philippinicum_AST-CCC
MAAPMTATKLMLVCLVAMVTLSWAVGKTL----GQPGDKERFLNELD-LVDDDGSIETAL
INYLFAKQVVNRLRSQMDVTDLQRK-----RSYWKQCAFNAVSCFG-K
>Phasmatodea_Pseudophasma_velutinum_AST-CCC
------------------------------------------------------------
------------------------------------------------
>Phasmatodea_Pseudosermyle_phalangiphora_AST-CCC
MATHTTATKLVFICLVAMVTLSWAMGKSLSQSIGQPGEKERLFNELD-LVEDDGSMETAL
MNYLFAKQLFNRLRSQMDVTDLQRK-----RSYWKQCAFNAVSCFG-K
>Phasmatodea_Ramulus_artemis_AST-CCC
--------------------------------------------ELD-LVDDDGSIETAL
INYLFAKQVVNRLRSQMDVTDLQRK-----RSYWKQCAFNAVSCFG-K
>Phasmatodea_Sipyloidea_biplagiata_AST-CCC_1
MAASMTPTKLMFVCLVSMVTLSWSMGKTL----GQPGEKERLLNELD-LVDD--------
------------------------------------------------
>Phasmatodea_Sipyloidea_biplagiata_AST-CCC_2
-----------------------------------------------------------L
INYLFAKQVVNRLRSQMDVTDLQRK-----RSYWKQCAFNAVSCFG-K
>Phasmatodea_Spathomorpha_lancettifer_AST-CCC
------------------------------------------------------------
------------------------------------------------
>Phasmatodea_Spinotectarchus_acornutus_AST-CCC
------------------------------------------------------------
------------------------------------------------
>Phasmatodea_Timema_cristinae_AST-CCC
------------------------------------------------------------
----------NRLRSQMDVSDLQRK-----RSYWKQCAFNAVSCFG-K
>Phasmatodea_Tirachoidea_westwoodii_AST-CCC
------------------------------------------------------------
------------------------------------------------
>Phasmatodea_Trachyaretaon_brueckneri_AST-CCC
-----------------MATLSWATGKTL----GQPGEKERLLNELD-LVDDDGSIETAL
INYLFAKQVVNRLRSQMDVTDLQRK-----RSYWKQCAFNAVSCFG-K
>Phasmatodea_Xenophasmina_simile_AST-CCC
------------------------------------------------------------
------------------------------------------------
>Plecoptera_Acroneuria_stigmatica_AST-CCC
------------------------------------------------------------
--------------------------------------
>Plecoptera_Apteroperla_tikumana_AST-CCC
--MTAA--TRCLLLVLVAMVTFSCCAGKSL-LPAGEKERLFNDLDLVEEDGSVDTALINY
LFAKQVVNRMRAQADVTDLQRKRSYWKQCAFNAVSCFG
>Plecoptera_Brachyptera_vera_AST-CCC
--MSST--SRCILLVLIAMVTLSSVLGKSL-VQPGEKERLINDLDLVDEDGSVETALINY
LFAKQIVNRMRAQGDVTELQRKRSYWKQCAFNAVSCFG
>Plecoptera_Cosmioperla_kuna_AST-CCC
MAASSVCASRVLLALLVAMLAISCVVGKSL-AQPGEKERLLGELDLMDDDGSVETALINY
LFAKQIVNRMRAQADVTDLQRKRSYWKQCAFNAVSCFG
>Plecoptera_Cryptoperla_japonica_AST-CCC
-------------LLLVAMVTVVQVSSKSLVVPPGDKERILGELDLVDDDGSVENALINY
LFAKQIVNRLRQQADVTDLQRKRSYWKQCAFNAVSCFG
>Plecoptera_Eusthenia_lacustris_AST-CCC
MAASSVCASRALLALLVVMLAISCVVSKSL-AQPGEKERLLGELDLMDDDGSVETALINY
LFAKQIVNRMRAQADVTDLQRKRSYWKQCAFNAVSCFG
>Plecoptera_Isoperla_sp._AST-CCC
MFSTAT--MSRMLLLLVAVAAITQAAAKTL-VQPGDKEQILGELDLVDDDGSVENALINY
LFAKQIVNRLRQQADVTDLQRKRSYWKQCAFNAVSCFG
>Plecoptera_Leuctra_sp._AST-CCC
--MAAT--SRALLLILVAMVTLSCVLCKNI-GQPGEKERLMNELDLVDDDGSVETALINY
LFAKQIVNKMRSQGDVTELQRKRSYWKQCAFNAVSCFG
>Plecoptera_Nemoura_sp._AST-CCC
--MSSI--SRFVLVALLVLATVTCCLTKTL-SQPGEKERLMSELDLVDEDGSVETALINY
LFAKQIVNRMRAQADVTDLQRKRSYWKQCAFNAVSCFG
>Plecoptera_Perla_marginata_AST-CCC
MVSVTT--MSRLLLLLVAMVTVSHVAGKTL-VQPGEKERILGELDLVDDDGSIENALINY
LFAKQIVNRLRQQA------------------------
>Plecoptera_Pteronarcys_sp._AST-CCC
MLSATT--MSRLLLLLVALVTISQATGKTL-VQPGEKERILGELDLVDDDGSVENALINY
LFAKQIVNRLRQQADVTDLQRKRSYWKQCAFNAVSCFG
>Plecoptera_Scopura_montana_AST-CCC_1
--MSTT--SRCLLLVLVAMVTISCVMGKAL-VGPG-------------------------
--------------------------------------
>Plecoptera_Scopura_montana_AST-CCC_2
-------------------------------------------VQLVDEDGSVETALINY
LFAKQIVNRMRAQADVTDLQRKRSYWKQCAFNAVSCFG
>Plecoptera_Siphonoperla_torrentium_AST-CCC
MISTAT--MSRLFLLLIALVTISQAAAKTL-AQPGDKERILGELDLVDDDGSVENALINY
LFAKQIVNRLRQQADVTDLQRKRSYWKQCAFNAVSCFG
>Plecoptera_Sweltsa_sp._AST-CCC
MFSTVA--IPRLFLLLVALAAISHAAGKTL-AQPEEKERIMGELDLVEDDGSVENALINY
LFAKQIVNRLRQQVDVTDLQRKRSYWKQCAFNAVSCFG
>Plecoptera_Trinotoperla_montana_AST-CCC
------------------------------------------------------------
--------------------------------------
>Zoraptera_Zorotypus_AST-CCC
MEFVTAVRVMLAVIVVLATLGFTTAKNLGQPGEKERLLSELDLVDDDGSIETALINYLFA
KQVVNRLRSQMDVSDLQRKRSYWKQCAFNAVSCFGK
