# Supplementary material for: Evolution of Neuropeptide Precursors in Polyneoptera (Insecta)
Source: Front Endocrinol (Lausanne). 2020 Apr 15;11:197. doi: 10.3389/fendo.2020.00197 (PMC7179676; doi:10.3389/fendo.2020.00197)
Supplement: Supplementary file 3 [file Data_Sheet_2.ZIP › Additional File 2D_AT.fas]

>Blattodea_Anallacta_AT
-------------------------------QNSRNKPRTIRGFKNVALSTARGFGKRD-
--GALEYLAGNANNA-AEQNADRMPESLPVEWFVEELRTNPELARIIVHKFVDADQDGEL
SAEE------
>Blattodea_Asiablatta_AT
---------------------------------------------------ARGFGKRD-
--GALEYLTGNANNA-AEQNADRIPESLPVEWFVEEMRTNPELARIIVHKFVDADQDGEL
SAEELLRPMY
>Blattodea_Balta_AT
MRQSLTAYSLIAVAAILMLVLCGTVSAGSSYQSSRNKPRTIRGFKNVALSTARGFGKRD-
--GALEYLTGNANNV-AEQNSDRMPESLPVEWFVEELRTNPELARIIIHKFVDADQDGEL
SPEELLRPVY
>Blattodea_Blaberus_AT
------------------------------------------------------------
------------------------------------------------------------
----------
>Blattodea_Blattella_AT
MRQSLTVYSVIAVTVIVMLVLCGTVSAG-SYQTSRNKPRTIRGFKNVALSTARGFGKRD-
--GALEYLTGNANNA-AEQNPDRMPESLPVEWFVEELRTNPELARIIVHKFVDADQDGEL
SAEELLRPMY
>Blattodea_Cariblatta_AT
MRQSLTAYSVIAVAAVLMLVLCGTVNAGSSYQNSRNKPRTIRGFKNVALSTARGFGKRD-
--GALEYLTGNANNA-AEPNAERMPDSLPVEWFVEELRTNPELARIIIHKFVDADQDGEL
SADELLRPMY
>Blattodea_Catara_AT
MRVSLSVYSLIALTAIVMLMLCGSSCSGASYQNARNKPRTIRGFKNV-------------
------------------------------------------------------------
----------
>Blattodea_Cryptocercus_AT
MRASLNVYPMIAVAALVMLVLCECASSGSSYQNSRNKPRTIRGFKNVALSTARGFGKRD-
--GAVEYLAGNGNNV-AEPNPERMSESLPVEWFVEELRTNPELARIIVHKFVDADQDGEL
SAEELLRPVY
>Blattodea_Ectobius_AT
MRQSLTLYLIIAVAAIVMLVLCGTVSAGSSYQNSRNKPRTIRGFKNVALSTARGFGKRD-
--GALDYLTAN-----ADPNADRLPESLPVEWFVEQLRTNPELARIIVHKFVDADQDGEL
SAEELLRPVY
>Blattodea_Ellipsidion_AT
MRQSLTAYSLIAVAAILMLVLCGTVSAGSSYQSSRNKPRTIRGFKNVALSTARGFGKRD-
--GAIEYLTGNANNV-AEQSSDRMPESLPVEWLVEELRTNPELARIIVHKFVDADQDGEL
TPEELLRQVY
>Blattodea_Episymploce_AT
MRQSLTVYSVIAVTAIVMLVLCGTVSAG-SYQNSRNKPRTIRGFKNVALSTARGFGKRD-
--GALEYLTGNANNA-AEQNADRMPESLPVEWFVEELRTNPELARIIVHKFVDADQDGEL
SAEELLRPMY
>Blattodea_Ergaula_AT
MRTSLSVYTMLVVTAVMMLVLCGPASSGSAYQTSRNKPRTIRGFKNVALSTARGFGKRD-
--GAIEYLTGNPSNA-AEQTLDRMTESLPADWFAEEMRSNPELARFIVHKFVDADQDGEL
SAEELLRPMY
>Blattodea_Eucorydia_AT
MRTSLNVYMMLAVTAVLMLVLCGPASSGSSYQTSRNKPRTIRGFKNVALSTARGFGKRD-
--GSLEYLTGNPSNS-AEQTSDRMTESLPADWFAEEMRTNPELARFIVHKFVDTDQDGEL
SAEELLRPMY
>Blattodea_Euryoctis_AT
MRVSLSVYSLIALTAIVMLVLCGSSSSGASYQNARNKPRTIRGFKNVALSTARGFGKRD-
--GAMEYLAGNANNA-AEQNPDRITESLPVEWFVEELRTNPELARIIVHKFVDADQDGEL
SAEELLRPMY
>Blattodea_Euthlastoblatta_AT
MRQSLTAYSLIAVAAILVLVLCGTVSAGSSYQTSRNKPRTIRGFKNVALSTARGFGKRD-
--GPLEYLTGNANNA-AEQNADRMPESLPVEWFVEEIRTNPELARIIVHKFVDADQDGEL
SPEELLRPVY
>Blattodea_Ischnoptera_AT
MRQSLTVYWVMVVTAIVMLVLCGSVSAGSPYQNSRNKPRTIRGFKNVALSTARGFGKRD-
--GALEYLTGNANNADTEQNTDRIPESLPIEWFVEELRTNPELARIIVHKFVDANQDGEL
SAEELLRPM-
>Blattodea_Lamproblatta_AT
MRTSLSVYSMIAVTVVVMLVLFGSASSGASYQTSRNKPRTIRGFKNVALSTARGFGKRD-
--GALEFLAGNANNA-AEQSPDRITESLPVEWFVEELRTNPELARIIVHKFVDADQDGEL
SAEELLRPMY
>Blattodea_Loboptera_AT
---------------------------------------------------ARGFGKRD-
--GALEYLTGNANNA-AEQNADRMPESLPVEWFVEELRTNPELARIIVHKFVDADQDGEL
SAEELLRPMY
>Blattodea_Lobopterella_AT
----------------------------------------IRGFKNVALSTARGFGKRD-
--GALEYLTGNANNA-AEQNSDRIPESLPVEWFVEELRTNPELARIIVHKFVDADQDGEL
SAEELLRPMY
>Blattodea_Methana_AT
MRVSLSLYSLVTLTVVVMLVLCGSSSSG-AYQNGRNKPRTIRGFKNVALSTARGFGKRD-
--GAVEYLNANNANA-AEQSSDRITESLPVEWFVEELRTNPELARIIVHKFVDADQDGEL
SAEELLRPMY
>Blattodea_Nauphoeta_AT
MRQSLTVYSLIAVAAIVILVLLGSVSAG-SYQNSRNKPRTIRGFKNVALSTARGFGKRD-
--GALEYLTGNANNA-AEQNADRMPESLPVEWFVEELRTNPELARIIVHKFVDADQDGEL
SAEELLRPMY
>Blattodea_Nocticola_AT
MVMTTNVYSVLAVTAVLMLVICTPSSSGSSYQ-GRNKPRTTRGFKNVALSTARGFGKRD-
--AALEYLAGNVNNAVAEQNPERMTESLPVEWFVEELRSNPELARIIVHRFVDADQDGEL
SAEELLRPMY
>Blattodea_Panchlora_AT_1
MRQSLTVYSLIAVAAIMVLVLCGSVSAG-SYQNSRNKPRTIRGFKNVALSTARGFGKRD-
--GALEYLTGNGNNA-AEQNADRMPESLPVEWFVEELRTNPELARIIVHKFVDADQDGEL
SAEELLRPMY
>Blattodea_Paratemnopteryx_AT
------------------------------------------------------------
------------------------------------------------------------
----------
>Blattodea_Periplaneta_AT
MRVSLSVYSLVALTAVVMLVLCGSSSSGASYQNARNKPRTIRGFKNVALSTARGFGKRD-
--GAVEYLAGNANNA-AEQSPDRITESLPVEWFVEELRTNPELARIIVHKFVDADQDGEL
SAEELLRPMY
>Blattodea_Polyphaga_AT_1
MRTSLSVYWMLAVTAVLMLVLCGPASSGSAYQISRNKPRTIRGFKNVALATARGFGKRD-
--GALEYLTGNANNA-PEQNPDRMTESLPADWFVEEMRTNPELARFIVHKFVDADQDGEL
SAEELLRPMY
>Blattodea_Princisia_AT
MRQSLTVYSLIAVAAIVILVLLGSVSAG-SYQNSRNKPRTIRGFKNVALSTARGFGKRD-
--GALEYLTGNANNA-AEQNADRMPESLPVEWFVEELRTNPELARIIVHKFVDADQDGEL
SAEELLRPMY
>Blattodea_Schultesia_AT
MRQSLTVYSLIAVAAIVVLVLCGSVSAGSSYQNSRNKPRTIRGFKNVALSTARGFGKRD-
--GALEYLTGNANNA-AEQNAERVPESLPVEWFVEELRTNPELARIIVHKFVDADQDGEL
SAEELLRPMY
>Blattodea_Shelfordella_AT
MRVSLSVYSLVALTAIVMLVLCGSSSSGAAYQNARNKPRTIRGFKNVALSTARGFGKRD-
--GAVEYLAGNANNA-AEQSPDRITESLPVEWFVEELRTNPELARIIVHKFVDADQDGEL
SAEELLRPMY
>Blattodea_Sundablatta_AT
MRQSLTAYSLIAVAAILMLVLCGTVGAGSSYQTSRNKPRTIRGFKNVALSTARGFGKRD-
--GGLEYLTGNANNA-AEQNADRMPDSLPVEWFVEELRTNPELARIIVHKFVDADQDGEL
SPEELLRPVY
>Blattodea_Supella_AT
MRQSLTAYSLIAVAAILMLVLCGTVSAGSSYQNSRNKPRTIRGFKNVALSTARGFGKRD-
--GALEYLTGNANNA-AEQNADRMPDSLPVEWFVEELRTNPELARIIVHKFVDADQDGEL
SPEELLRPVY
>Blattodea_Symploce_AT
MRQSLTVYSVIALTAIVMLVLCGTVSAGSPYQNSRNKPRTIRGFKNVALSTARGFGKRD-
--GALEYLTGNSNNA-AEQNADRMPESLPVEWFVEELRTNPELARIIVHKFVDADQDGEL
SAEELLRPMY
>Blattodea_Therea_AT
MRTSLSVYTMLVVTAVMMLVLCGPASSGSAYQTSRNKPRTIRGFKNVALSTARGFGKRD-
--GALEYLTGNPSNA-AEQTLDRMTESLPADWFAEEMRSNPELARFIVHKFVDADQDGEL
SAEELLRPMY
>Blattodea_Tivia_AT
MRPSLNIYAMIAVTIVVIVMICGPANSLSPYQ-SRNKPRTTRGFKNVALSTARGFGKRDV
LPNGLEYLSNANNAA-AEQPLDRMQESLPAEWFAEEMRTNPELARFIVHKFVDADQDGEL
SAEELLRPVY
>Blattodea_Tryonicus_AT
MRASLNVYSMIAVTALVMLVLCGSASSGSSYQNARNKPRTIRGFKNVALSTARGFGKRD-
--GALEYLAGNANNA-ADQASERISESLPVEWFVEELRTNPELARIIVHKFVDADQDGEL
SAEELLRPMY
>Isoptera_Coptotermes_AT
MRASLSVYSAIAVTVLVLLVLCDCTSSASSYQNTRNKPRTIRGFKNVALSTARGFGKRD-
--GSVMYTAGNGNTA-AEPA----ADSLPVEWFVEELQTNPELARIIVHKFVDADQDGEL
TAEELLRPMY
>Isoptera_Incisitermes_AT
---------MIAVTFLVLLALCGCATSGSSYQSTRNKPRTIRGFKNVALSTARGFGKRD-
--GALTYLTGNANGA-AELT----PDSLPVEWFVEELRTNPELARIIIHKFVDADQDGEL
SAEELLRPMY
>Isoptera_Mastotermes_AT
MRASLSVYSIIAVTALVLLALCGCASSGSSYQTTRNKPRTIRGFKNVALSTARGFGKRD-
--GALTYLAGNANTA-AEST----PESLPVEWFVEELRTNPELARIIVHKFVDADQDGEL
SAEELLRPMY
>Isoptera_Zootermopsis_AT
MRASLSVNCMIAATVLVVLVLCDCVSSGPSYQNARNKPRTIRGFKNVALSTARGFGKRD-
--GALSYLADNANTA-SEPT----LESLPVEWFVEELRTNPELARIIVHKFVDADQDGEL
SAEELLRPMY
>Isoptera_Prorhinotermes_AT
MRVSLSLCSTIAMTVLVLCVLCHCADSASSYQNSRNKPRTIRGFKNVALSTARGFGKRD-
--GNLMYTAGNANTP-AEST----PDSLPVEWFVEELQTNPELARIIVHKFVDADQDGEL
TAEELLRPIY
>Isoptera_Reticulitermes_AT
MRASLSVYATIAVTVLALLVLCDCASSGSSYQNTRSKPRTIRGFKNVALSTARGFGKRD-
--GNLVYTAGNANTP-AEST----ADSLPVEWFVEELQTNPELARIIVHKFVDADQDGEL
TAEELLRPIY
>Dermaptera_Allostethus_burri_AT
------------LAATALVCLVLSDSCQAQFRSRLMGTARGMGKRGVREPLNLLLTEAAN
--PNP-TNEMLTGTLPADWFAQQLQGNPDLARLVVTRFIDLDNDGQLTAAELLRPSAS--
------Q
>Dermaptera_Anataelia_canariensis_AT
M-RSLGRCSLSALVATALVCLLLSDCCHAQFRTRLMGTARGMGKRGVREPLTFLLADNLS
QPSNP-TNEIITGTLPADWFAQQLQGNPDLARLVVTRFIDLDNDGQLTAAELMRPAIVSA
STAS--Q
>Dermaptera_Anechura_harmandi_AT
------------------------------------------------------------
------------------------------------------------------------
-------
>Dermaptera_Apachyus_charteceus_AT
---------------------------------------WGMGKRGVREPLSVLLGENTG
--SST-TNEMLT---------------YESIFLIYILF-------------LFRS-----
-------
>Dermaptera_Apterygida_media_AT
------------------------------------------------------------
------------------------------------------------------------
-------
>Dermaptera_Cranopygia_sp._AT
------------------------------------------------------------
----------------------QLQGNPDLARLVVTRFIDLDNDGQLTAAELMRPTVSAA
SAAAATQ
>Dermaptera_Diplatys_flavicollis_AT
------------------------------------------------------------
------------------------------------------------------------
-------
>Dermaptera_Diplatys_sp._AT_1
MRRSHGGCSLS-VSALAVICLVLSDTCHAQFRTRLMGTARGMGKRGVREPLTILLAENAS
--PDP-ANDMLTSTLPVDWFAQQLQGNPDLARLVVTRFIDLDNDGQLTAAELMRPTNDAE
GSATVTQ
>Dermaptera_Forficula_auricularia_AT
-------------------------------------------KRGVREPLNLLLQQASS
SSTNS-ADDMLKETLPAEWFAQEMQGNPALARLVVSRFIDEDNDGQLSAAELLRTSSASQ
-------
>Dermaptera_Gonolabis_marginalis_AT
------------------------------------------------------------
------------------------------------------------------------
-------
>Dermaptera_Hemimerus_sp._AT
-----------------------------QFRYRPMSTARGMGKRGVRESLNLLLQQPSG
SSTNS-LDEMLK------------------------------------------------
-------
>Dermaptera_Labia_minor_AT
M-----RSSGSALAATALLVVLLADCCQGQFRSRPMSTARGMGKRGVREPLNLLLQQTSN
--TNP-ADDMLKGTLPAEWFAQEMQGNPALARLVVSRFIDENNDGQLSAAELLRTNPTSS
------Q
>Dermaptera_Labidura_riparia_AT
------------------------------------------------------------
------------------------------------------------------------
-------
>Dermaptera_Nesogaster_amoenus_AT
------------------------------------------------------------
------------------------------------------------------------
-------
>Dermaptera_Parapsalis_infernalis_AT
-----------------LVCLILSDTCQAQFRTRMMGTARGMGKRGVREPLNLLLAETAS
--PNPTTDQILTGTLPADWFAQQLQGNPDLARVVVTRFIDLDNDGQLTPDELLR------
-------
>Dermaptera_Proreus_simulans_AT
------------------------------------------------EPLNLLLQQASS
SNTNP-ADDMLKGTLPAEWFAQEMQGNPALARLVVSRFIDEDHDGQLSAAELLRTTTASQ
-------
>Embioptera_Antipaluria_urichi_AT
MKFSMNIIFVFVLMSAILVAFCSAASFRGT-RGKPRTIRGFKNTALATARGFGKRNG-VN
DFTDSNEELAEK-------------------------------------------LQESV
PVTVFVEEMLNNPELAQLVVHKFVDSDEDGQLTPEELLRPLY--------------
>Embioptera_Aposthonia_japonica_AT
MRFSANIILLVAYISAVFFVFCSATAYGQDGGNISRIKRGFRNMGFSMARGFGKRDE-AA
ETSDDVWQSASI----------SKFKNLLLAYR----------DLEEESKT----PEGKF
LAELFTEETKRTITCAICALEHCVDKNHDGRISYDEAPELVEEMRSIIKDYKRSFL
>Embioptera_Haploembia_palaui_AT_1
MRLSVNVMLSAVLVSAFLLALCSAATYRGN--SKPRTTRGFKNHALSTARGFGKRNE-VS
DFPDANELFGDK-------------------------------------------LEEKI
PVSLFVEELMNNPELAHLVVQKFVDTDEDGQLTADEILRPLY------------LK
>Embioptera_Haploembia_palaui_AT_2
MRFSLNIILLVAFIFAVFLAFCSTATYGQDGINTSRTKRGFRNMGFSMARGFGKRNE-KV
D-SDNFWQSAYE----------ASYKNLLKKLR----------DL--ETKA----PEGKM
TLELFAREIENNHEFINFLLDCFVDKNHDGVITFDEAPELIH--------------
>Embioptera_Ptilocerembia_catherinae_AT
MRLSANIVLAGIVISAIFLAFCSAAVYRGSVRTKPRTTRGFRNSALTAARGFGKRDG-FL
DFPDSNEQFGEKSVDMIKARTTRGFRNNFLSAARGFGKRDGTIDLQDSYEQPGEETVESI
PISLFVEELIKNPDLAHLVVNKFIDLDEDGQISPEEILRPLY--------------
>Embioptera_Rhagadochir_virgo_AT
-RSSANAILSAVLVSAVLLALCSAASYRGNNNNKPRTIRGFKNHALATARGFGKRNDAMV
DLSDSIELFGDK-------------------------------------------MEERI
PVSLFVEEVMNNPDLARLIVQKFLDTDEDGFLSAEEVIKPLY------------LK
>Grylloblattodea_Galloisiana_nipponensis_AT
MRATALVYILLVTLLAICSAGSSGSSYQGGRNKPRSIRGFKNQALSTARGFGKRDGNLEY
LSEASSNDQGIDKIVESMPVEWFLEELRTNPELARIIVHKFVDAD---------------

>Grylloblattodea_Galloisiana_sinensis_AT
MRATALVYILLVTLLAICSAGSPGSSYQGGRNKPRSIRGFKNQALSTARGFGKRDGNLEY
LSGA--------------------------------------------------------

>Grylloblattodea_Galloisiana_yuasai_AT
MRATALVYILLVTLLAICSAGSSGSSYQGGRNKPRSIRGFKNQALSTARGFGKRDGNLEY
LSEASSNDQGIDKMVESMPVEWFLEELRTNPELARIIVHKFVDADQDGELTAEELLRPIY

>Grylloblattodea_Grylloblatta_bifratrilecta_AT
MRATALVYILLVTLLAICSAGSSGSSYQGGRNKPRSIRGFKNQALSTARGFGKRDGHLEY
LSGASSNDQGIEKMAESMPVEWFLEELRTNPELARIIIHKFVDADQDGELTAEELLRPIY

>Grylloblattodea_Grylloblattella_sp._AT
MRATALVYILLVTLLAICSAGSPGSSYQGGRNKPRSIRGFKNQALSTARGFGKRD-----
-----SKDQGIEKMAQSMPVEWFLEE----------------------------------

>Grylloblattodea_Grylloblattina_djakonovi_AT
MRATALVYILLVTLLAICSAGSPGSSYQGGRNKPRSIRGFKNQALSTARGFGKRDGNLEY
LSGASSNNQGIEKMAESMPVEWFLEELRTNPELARIIVHKFVDADQDGELTAEELLRPIY

>Mantodea_Acanthops_sp._AT
MRCSLSMCALLVITFVAVL-VLC-GAASN--SGSGTRGKPRTIRGFKNVALSTARGFGKR
DGS-EDLLVQ--TSPLDKFTESLPVEWFVEEMRTNPELARIIVHKFVDTDQDGELTAEEL
LRPM-Y
>Mantodea_Acontista_multicolor_AT
------MFAILAITLVAVL-ALV-GAASS--SGSGSRGKPRTIRGFKNVALSTARGFGKR
DGS-EDLLDQ--ASVLDRFTESLPVEWFVEEMRTNPELARIIVHKFVDADQDGE------
------
>Mantodea_Acromantis_sp._AT
MRCSLSMCALLAVTLVAML-ALC-GAASS--SGSGSRGKPRTIRGFKNVALSTARGFGKR
DGS-ADLLDQ--TSPLDRFTESLPVEWFVEEMRTNPELARIIVHKFVDADQDGELTAEEL
L-----
>Mantodea_Ameles_decolor_AT
MRCSLSMCALLAVTLV----AVC-GAASS--SGSGSRGKPRTIRGFKNVALSTARGFGKR
DGSAADLLDQ--ASPLDRFTESLPVEWFVEEMRTNPELARIIVHKFVDADQDGELTAEEL
LRPV-Y
>Mantodea_Amorphoscelis_pulchra_AT
MRCSISMCALLAIMLVAVL-TLC-GAASS--SGSGSRGKPRTIRGFKNVALSTARGFGKR
DGS-ADLLEQ--ASPLDRFTESLPVEWFVEEMRTNPELARIIVHKFVDADQDGELTAEEL
LRPV-Y
>Mantodea_Brunneria_borealis_AT
------------------------------------------------------------
------------------------------------------------------------
------
>Mantodea_Chaeteessa_sp._AT
------------------------------------------------------------
------------------------------------------------------------
------
>Mantodea_Cheddikulama_straminea_AT
MRCSLSMCALLAVTLV----AVC-GAASS--SGSGSRGKPRTIRGFKNVALSTARGFGKR
DGSAADLLDQ--ASPLDRFTESLPVEWFVEEMRTNPELARIIVHKFVDADQDGELTAEEL
LRPV-Y
>Mantodea_Choeradodis_rhombicollis_AT
--------ALLAVTLVAVL-TLC-SAASS--SGSGSRGKPRTIRGFKNVALSTARGFGKR
DGS-ADLLDQ--ASPLDRFTESLPVEWFVEEMRTNPELARIIVHKFVDADQDGELTAEEL
L-----
>Mantodea_Creobroter_pictipennis_AT
MRCSLSMCTVLAVTLVAML-ALC-SAASS--SGSGSRGKPRTIRGFKNVALSTARGFGTR
DGS-ADLLDQAAASPLDSFTESLPVEWFVEEMRTNPELARIIVHKFVDADQDGE------
------
>Mantodea_Danuria_thunbergi_AT
MRCSLSMCALLAVTLVAVL-ALC-GAASS--SGSGSRGKPRTIRGFKNVALSTARGFGKR
DGS-ADLLDQ--ASPLDRFTESLPVEWFVEEMRTNPELARIIVHKFVDADQDGELTAEEL
LR----
>Mantodea_Deroplatys_lobata_AT
MRCSLSMCALLAVTLVAVL-AMC-GAASS--SGSGSRGKPRTIRGFKNVALSTARGFGKR
DGA-ADLLDQ--ASPLDRFTESLPVEWFVEEMRTNPELARIIVHKFADADQDGELTAEEL
LRPV-Y
>Mantodea_Empusa_pennata_AT
MRCSLSMCALLAVMLVAML-ALC-DAASS--SGSGSRGKPRTIRGFKNVALSTARGFGKR
DGS-ADLMDQ--ASPLDRFTESLPVEWFVEEMRTNPELARIIVHKFVDADQDGELTAEEL
LRPV-Y
>Mantodea_Ephestiasula_pictipes_AT
MRCSLSMCALLAVTLVAML-ALC-GAASS--SGSGSRGKPRTIRGFKNVALSTARGFGKR
DGS-GDLLDQ--ASPLDRFTESLPVEWFVEEMRTNPELARIIVHKFVDADQDGELTAEEL
LRPV-Y
>Mantodea_Eremiaphila_braueri_AT
MRCSLSMCALLVVTVV----ALC-SAAGS--SGSGSRGKPRTIRGFKNVALSTARGFGKR
DGSAADLLDQ--ASPLD----SLPVEWFVEEMRTNPELARIIVHKFVDADQDGELTAEEL
LRPTVY
>Mantodea_Euchomenella_sp._AT
MRCSLSMCALLAVTLVAVL-ATC-SAASNSGSGSGSRGKPRTIRGFKNVALSTARGFGKR
DGS-ADLLDE--ASPLD-------------------------------------------
------
>Mantodea_Gonatista_grisea_AT
------------------------------------------IRGFKNVALSTARGFGKR
DGS-ADLLDQ--VSPLDRFTESLPVEWFVEEMRTNPELARIIVHKFVDADQDGELTAEEL
LRPV-Y
>Mantodea_Hagiotata_hofmanni_AT
MRCSLSMCALLAVTLV----ALC-SAASS--SGSGSRGKPRTIRGFKNVALSTARGFGKR
DGS-ADLLDQ--ASPLDRFTESLPVEWFVEEMRTNPELARIIVHKFVDADQDGELTAEEL
LRPV-Y
>Mantodea_Harpagomantis_tricolor_AT
--CSLSMCALLAA--ITMV-ALC-SAASS--SGSGSRGKPRTIRGFKNVALSTARGFGKR
DGS-ADLLDQ--ASPLDRFTESLPVEWFVEEMRTNPELARIIVHKFVDADQDGELTAEEL
L-----
>Mantodea_Heterochaeta_occidentalis_AT
------------------------------------------------------------
------------------------------------------------------------
------
>Mantodea_Hierodula_patellifera_AT
MRCSLSMCALLAVTLVAVL-ALC-SAASS--SGSGTRGKPRTIRGFKNVALSTARGFGKR
DGS-ADLLDQ--ASPLDRFTESLPVEWFVEEMRSNPELARIIVHKFVDA-----------
------
>Mantodea_Humbertiella_sp._AT
MRCTFAM---FAVTLVAAL-ALC-SAASS--SGSGSRGKPRTIRGFKNVALSTARGFGKR
D--------Q--ASPLDRFAESLPVEWFVEEMRSNPELARIIVHKFVDADQDGELTADEL
LRPA-Y
>Mantodea_Hymenopus_coronatus_AT
MRISVSMFALLAVTLVAML-ALC-GAASS--SGSGSRGKPRTIRGFKNVALSTARGFGKR
DGS-ADLLEQ--ASPLDRFTESLPVEWFVEEMRTNPELARIIVHKFVDADQDGELTAEEL
LRPV-Y
>Mantodea_Idolomantis_diabolica_AT
------------------------------------------------------------
------------------------------------------------------------
------
>Mantodea_Liturgusa_sp._AT
MRCSIGMCALLAVTLVAVL-ALC-GAASS--SGSGSRGKPRTIRGFKNVALSTARGFGKR
DGS-SDLLEQ--ASPLDRFTESLPVEWFVEEMRTNPELARIIVHKFVDADQDGELTAEEL
LRP---
>Mantodea_Mantis_religiosa_AT
------------------------------------------------------------
------------------------------------------------------------
------
>Mantodea_Mantoida_sp._AT
MRCSLSMWALLAVLLVAIL-VSCGSASTS--SGSGSRGKPRTIRGFKNVALSTARGFGKR
DGS-A-----------DRFTESLPVEWFVEEMRTNPELARIIVHKFVDADQDGELTADEL
LRQV-Y
>Mantodea_Metallyticus_splendidus_AT
MRCNFSMCALLAVTLVAVL-ALC-GAASS--SGSGSRGKPRTIRGFKNVALSTARGFGKR
DGS-ADFLEQ--TSPLDRFTESLPVEWFVEEMRTNPELARIIVHKFVDADQDGELTAEEL
LRPV-Y
>Mantodea_Miomantis_binotata_AT
MRCSLSMCALLAITLVAVL-ALC-GAASS--SGSGSRGKPRTIRGFKNVALSTARGFGKR
DGS-GDLLDQ--ASPLDRFTESLPVEWFVEEMRTNPELARIIVHKFVDADQDGELTAEEL
LRPV-Y
>Mantodea_Miomantis_brunni_AT
MRCSLSMCALLAITLVAVL-ALC-GAASS--SGSGSRGKPRTIRGFKNVALSTARGFGKR
DGS-GDLLDQ--ASPLDRFTESLPVEWFVEEMRTNPELARIIVHKFVDADQDGELTAEEL
LRPV-Y
>Mantodea_Nilomantis_floweri_AT
MRCSLSMCALLAIMLVAVL-TLC-GAASS--SGSGSRGKPRTIRGFKNVALSTARGFGKR
DGS-ADLLEQ--ASPLDRFTESLPVEWFVEEMRT--------------------------
------
>Mantodea_Omomantis_zebrata_AT
MRYSLSMCALLAVTLVAVL-ALC-SAASS--SGSGSRGKPRTIRGFKNVALSTARGFGKR
DGS-ADLLDQ--ASPLDRFTESLPVEWFVEEMRSNPELARIIVHKFVDADQDGELTAEEL
LR----
>Mantodea_Orthodera_novaezealandiae_AT
MRCSLSMCALLVVTLV----TVC-SAASS--SGSGSRGKPRTIRGFKNVALSTARGFGKR
DGS-ADVLDQ--ASP---------------------------------------------
------
>Mantodea_Orthoderella_ornata_AT
MRCSLSMCALLAITLVAVL-TLC-GAASS--SGSGSRGKPRTIRGFKNVALSTARGFGKR
DGS-ADLLDQ--ASPLDRFTESLPVEWFVEEMRT--------------------------
------
>Mantodea_Oxyopsis_gracilis_AT
------------------------------------------------------------
------------------------------------------------------------
------
>Mantodea_Oxyothespis_dumonti_AT
MRCSLSMCALLAVTLV----AVC-GAASS--SGSGSRGKPRTIRGFKNVALSTARGFGKR
DGSAADLLDQ--TSPLDRFTESLPVEWFVEEMRTNPELARIIVHKFVDADQDGELTAEEL
LRPV-Y
>Mantodea_Paraoxypilus_sp._AT
MRC---MFALLVVMLVALLCGSC-ASSSG--SSGSSRGKPRTIRGFKNVALSTARGFGKR
DGS-AEMLDQ--------YIERLPVEWFVEQMR---------------------------
------
>Mantodea_Parasphendale_sp._AT
MRCSLSMCAMLAITLVAVL-ALC-GAASS--SGSGSRGKPRTIRGFKNVALSTARGFGKR
DGS-GDLLDQ--ASPLDRFTESLPVEWFVEEMRTN-------------------------
------
>Mantodea_Phasmomantis_sumichrasti_AT
------------------------------------------------------------
----------------DRFTESLPVEWFVEEMRTNPELARIIVHKFVDADQDGELTAEEL
LRPV-Y
>Mantodea_Phyllocrania_paradoxa_AT
MRCSLSMCALLTVTLVAML-ALC-GAASS--SGSGSRGKPRTIRGFKNVALSTARGFGKR
DGS-ADLLDQ--ASPLDRFTESLPVEWFVEEMRTSPELARIIVHKFVDADQDGELTAEEL
LRPV-Y
>Mantodea_Phyllothelys_werneri_AT
------MCALLAVTLVAML-ALC-GAASS--SGSGSRGKPRTIRGFKNVALSTARGFGKR
DGS-ADLMDQ--ASPLDRFTESLPVEWFVEEMRTNPELARIIVHKFVDADQDG-------
------
>Mantodea_Popa_spurca_AT
------------------------------------------------------------
------------------------------------------------------------
------
>Mantodea_Pseudempusa_pinnapavonis_AT
MRCSLSMCALLAVTLVAVL-AMC-GAASS--SGSGSRGKPRTIRGFKNVALSTARGFGKR
DGS-ADLLDQ--ASPLDRFTESLPVEWFVEEMRTNPELARIIVHKFVDADQDGELTAEEL
LRPV-Y
>Mantodea_Pseudogalepsus_nigricoxa_AT
------------------------------------------------------------
------------------------------------------------------------
------
>Mantodea_Rhombodera_basalis_AT
MRCSLSMCALLAVTLVAVL-ALC-GAASS--SGSGTRGKPRTIRGFKNVALSTARGFGKR
DG----------------------------------------------------------
------
>Mantodea_Sibylla_pretiosa_AT
MRCSLSMCALLAVTLVAML-AMC-GAASS--SGSGSRGKPRTIRGFKNVALSTARGFGKR
DGS-ADLLDQ--ASPLDRFTESLPVEWFVEEMRSNPELARIIVHKFVDADQDGELTAE--
------
>Mantodea_Sphodromantis_lineola_AT
MRCSLSMCAVLAVTLVAVL-ALC-GAASS--SGSGSRGKPRTIRGFKNVALSTARGFGKR
DGS-GDVLDQ--ASPLDRFTESLPVEWFVEEMRTNPELARIIVHKFVDADQDGELTAEEL
LRPV-Y
>Mantodea_Stagmatoptera_biocellata_AT
MRCSLSMCALLAVTLVAVL-ALS-SAASS--SGSGSRGKPRTIRGFKNVALSTARGFGKR
DGS-AD-LDQ--ASPLDRFTESLPVEWFVEEMRTNPELARIIVHKFVDSDQDGELTAEEL
LRPV-Y
>Mantodea_Telomantis_lamperti_AT
MRCSLSTFTLLAVMLVAVL-ALC-GAASS--SGSGSRGKPRTIRGFKNVALSTARGFGKR
DGS-ADLLEQ--ASPLDRFTESLPVEWFVEEMRTNPELARIIVHKFVDADQDGELTAEEL
LRPV-Y
>Mantodea_Theopropus_elegans_AT
MRVSLSMCALLAVTMV----ALC-SAASS--SGSGSRGKPRTIRGFKNVALSTARGFGKR
GGS-ADLLDQ--TSPLDRFTESLPVEWFVEEMRTNPELARIIVHKFVDADQDG-------
------
>Mantodea_Thesprotia_graminis_AT
------------------------------------------------------------
------------------------------------------------------------
------
>Mantodea_Tropidomantis_tenera_AT
---------------------------------------------FKNVALSTARRFGKR
DGS-ADLLEQ--ASPLDRFTESLPVEWFVEEMRTNPELARIIVHKFVDADQDGELTAEEL
LRPV-Y
>Mantophasmatodea_Mantophasma_kudubergense_AT
MKASLSLCLVIVSLAALFATCCSASPGASYKAGRNKPRSIRGFKNDLLSTARGFGKRDGG
LEYLAGGNNQEQGGDKMADSLPVEWFVEELRANPELARIVVHKFVDADQDGELSAEELLR
PVY
>Mantophasmatodea_Tyrannophasma_gladiator_AT
MKTSLSLCLLIVSLAALFATCCSASPGASYKAGRNKPRSIRGFKNDLLSTARGFGKRDGG
LEYIAGGNNQDQGGEKMADSLPVEWFVEELRANPELARIVVHKFVDADQDGELSAEELLR
PVY
>Mantophasmatodea_Pachyphasma_brandbergense_AT
MKASLSLCLLIVSLAALFATCCSASPGASYKAGRNKPRSIRGFKNDLLSTARGFGKRDGG
LEYLAGGNNQEQGGDKMADSLPVEWFVEELRANPELARIVVHKFVDADQDGELSAEELLR
PVY
>Mantophasmatodea_Namaquaphasma_ookiepense__AT
MKASLSLCLVIISLAALFAACCSASPGASYKAGRNKPRSIRGFKNDLLSTARGFGKRDGG
LEY-----NQEQGAEKLADSLPVEWFVEELRANPELARIVVHKFVDADQDGELSAEELLR
PVY
>Orthoptera_Caelifera_Atractomorpha_sp._AT
MR-AAAAAALLVVLLAALC--AASAAPAAHYGRGSRPRTIRGFKNVALSTARGFGKRDGS
-------QQPLEAALA----------DRDVV-LPD---SFPVDWFATEMQNTPELARMVV
SKFVDANQDGELTAEELLRP--TY-
>Orthoptera_Caelifera_Aularches_miliaris_AT
-------------------------------GRGSRPRTIRGFKNVALSTARGFGKRDGA
-------QQ-LDAAFA----------DRDVV-LPD---SFPVEWFASEMQNTPELARMVV
SKFVDANQDGELTA-----------
>Orthoptera_Caelifera_Dictyophorus_griseus_AT
------------------------------------------------------------
------------------------------------------------------------
-------------------------
>Orthoptera_Caelifera_Dictyophorus_spumans_AT
MR-AAAAAALFVVLLAALC--VASAAPAAHYGRGSRPRTIRGFKNVALSTARGFGKRDGA
-------QQ-LDAALA----------DRDVV-LPD---SFPAEWFASEMQNTPELARMVI
SKF----------------------
>Orthoptera_Caelifera_Haplotropis_brunneriana_AT
-----------------------------------------GFKNVALSTARGFGKRDGA
--------Q-LDAGLP----------EREAQ-LPD---SFPVEWFAAEMQNSPDLARMIV
SKFVDVNQDGELTAEELLRP--TY-
>Orthoptera_Caelifera_Locusta_migratoria_1_AT
MRPAAAAALCLLVVLAALC-AAAAASPAAHYGRGSRPRTIRGFKNVALSTARGFGKRDGN
--------Q-LEAALA----------DRDAA-LPD---SFPVEWFAAEMQNNPELARMIV
SKFVDANQDGELTAEELLRP--TY-
>Orthoptera_Caelifera_Locusta_migratoria_2_AT
MRPAAAAALCLLVVLAALC-AAAAASPAAHYGRGSRPRTIRGFKNVALSTARGFGKRDGN
--------Q-LEAALA----------DRDAA-LPD---SFPVEWFAAEMQNNPELARMIV
SKFVDANQDGELTAEELLRP--TY-
>Orthoptera_Caelifera_Monistria_consobrina_AT
------------------------------------------------------------
------------------------------------------------------------
-------------------------
>Orthoptera_Caelifera_Monistria_discrepans_AT
MR-AVSAAALLVVLLAALC--AASAAPAAHYGRGSRPRAIRGFKNVALSTARGFGKRDGA
-------QQ-LDAALA----------DREGA-LPD---SFPVDWFAAEMQ----------
-------------------------
>Orthoptera_Caelifera_Omura_congrua_AT
MR-AAAAAMLLVVLLAALC--AASAAPAAHYGRGSRPRTIRGFKNVALSTARGFGKRDGA
-------QQ-LDAG--------------DVA-LPD---SFPVEWFAAEMQNTPELARMVI
SKFVDANQDGELTAEELLRP--TY-
>Orthoptera_Caelifera_Parapetasia_femorata_AT
MRAAAAAAALLVVLLAALC--VASAAPAAHYGRGSRPRTIRGFKNVALSTARGFGKRDGA
-------QQ-LDATLA----------DRDVV-LPD---SFPAEWFASEMQNTPELARMVI
SKFVDANQDGELTAEELLRP--IY-
>Orthoptera_Caelifera_Phymateus_viridipes_AT
MR--AAAFALLLVLLAALC--AASAAPAARYGRGSRPRTIRGFKNVALSTARGFGKRDGN
-------QQ-LEPALV----------DRDVV-LPD---SFPVEWFAAEMQNTPELARMVV
SKFVDANQDGELTAEELLRP--TY-
>Orthoptera_Caelifera_Pielomastax_soochowensis_AT
-------------------------------------RTIRGFKNSALSTARGFGKRDGS
-------------ALD----------DRDLLAGAD---SFPVEWFAAEMQSSPELARMIV
SKFVDANQDGELSAEELLRP--AAF
>Orthoptera_Caelifera_Poekilocerus_pictus_AT
MR--AAAFALLLVLLAALC--AASAAPAAHYGRGSRPRTIRGFKNVALSTARGFGKRDGS
-------QQ-LEAALA----------DRDVV-LPD---SFPVEWFAAELQNTPELARMVV
SKFVDANQDGELTAEELLRP--TY-
>Orthoptera_Caelifera_Propsednura_eyrei_AT
MR-APAAATILVVLLAAMCVAAAAAAPAAHYGRGSRPRTIRGFKNVALSTARGFGKRDGA
--------Q-LDAALA----------DREAA-LPD---SFPVEWFAAEMQNSPELARMVI
SKFVDANQDGDLTAEELLRP--TY-
>Orthoptera_Caelifera_Prosarthria_teretrirostris_AT_1
-------------------------------------------KNSALSTARGFGKRDGS
AAVTAAGNT-LDAYAAAAPLGLVVDGDGQTR-PAD---SLPVDWFAAEMQNSPELARMVV
SKFVDANQDGELTADELLRP--AY-
>Orthoptera_Caelifera_Psedna_nana_AT
MR-ATAAATILVVLLAAMCVAAAAAAPAAHYGRGSRPRTIRGFKNVALSTARGFGKRDGA
--------Q-LDAALA----------DREAA-LPD---SFPVEWFAAEMQNSPELARMVI
SKFVDANQDGDLTAEELLRP--TY-
>Orthoptera_Caelifera_Stenobothrus_lineatus_AT
------ALVCVLLALVALC-AAAGASPAAHYGRGSRPRTIRGFKNVALSTARGFGKRDGS
G------SQ-LEAVLA----------DRENA-LPD---SFPVEWFAAEMQNNPELARMII
SKFVDANQDGELTAEELLRP--TY-
>Orthoptera_Caelifera_Stenocepa_sp._AT
MR-VAAAAALLFVLLAALC--AASAAPAAHYGRGSRPRTIRGFKNVALSTARGFGKRDGS
-------QQ-LEAALA----------ERDVV-LPD---SFPVEWFAAEMQNTPELARMVV
SKFVDANQDGELTADELLRP--TF-
>Orthoptera_Caelifera_Systella_rafflesii_AT
MR---AAAACLLVLLGALC-AAAAAAP-ATYGRGSRPRTIRGFKNVALSTARGFGKRDGA
--------Q-TDAA------------ERDAAQLPD---SFPVEWFAMEIQNSPELARMIV
SKFVDANQDGELSAEELLRP--AY-
>Orthoptera_Caelifera_Tetrix_subulata_AT
MR---AVVALAVLLLALMC--SVASSP-AQMGRGSRARTIRGFKNVALSTARGFGKRGGN
AA--------LEALSA----------DAQ---GLD---SFPVDWFVDELQNNRELARIIV
SKFVDVNQDGDLTADELLRP--TY-
>Orthoptera_Caelifera_Tropidacris_collaris_AT
MR-STAAALCLLAVLAALC-AAAAASPAAHYGRGSRPRTIRGFKNVALSTARGFGKRDGN
--------Q-LDAAVV----------DREAA-LPD---SFPVEWFAAEIQNNPELARMIV
SKFVDANQDGELTAEELLRP--TY-
>Orthoptera_Caelifera_Xya_japonica_AT
MR----------VTLALFV--VVAVAAAAQPGVRPRARTIRGFKNVALSTARGFGKRDPS
AL------------------------------APDPLRSFPLEWFVAELQSNPDLARLVV
HKFVDANHDGELTADELLRPLDLF-
>Orthoptera_Caelifera_Xya_variegata_AT
MR----------VTLALFV--VVAVAAAAQPGVRPRARTIRGFKNVALSTARGFGKRDPS
AL------------------------------VPDPLRSFPLEWFVAELQSNPDLARLVV
HKFVDANHDGELTADELLRPLDMF-
>Orthoptera_Caelifera_Zonocerus_elegans_1_AT
MR-TAALFALLLVLLAALC--AASAAPAAHYNRGSRPRTIRGFKNVALSTARGFGKRDGN
-------QQ-LEAALA----------DRDVV-LPD---SFPVEWFAAEMQNTPELARMVV
SKFVDSNQDGELTAEELLRP--TY-
>Orthoptera_Caelifera_Zonocerus_variegatus_AT
MR-TAALFALLLVLLAALC--AASAAPAAHYNRGSRPRTIRGFKNVALSTARGFGKRDGN
-------QQ-LETALA----------DRDVM-LPD---SFPVEWFAAEMQNTPELARMVI
SKFVDANQDGELTAEELLRP--TY-
>Orthoptera_Caelifera_Zubovskia_(Zubovskya)_sp._AT
MR-SAAAAVCLLVALSALC-AAAAASPASHYGRGSRPRTIRGFKNVALSTARGFGKRDGS
AG--AAQNQ-LEAALA----------DRDAA-LPD---SFPVEWFAAEMQNNPELA----
-------------------------
>Orthoptera_Ensifera_Acheta_domesticus_AT_fraglich
------------------------------------------------------------
------------------------------------------------------------
--------------------------
>Orthoptera_Ensifera_Anostostoma_australasiae_AT
------------------------------------------------------------
------------------------------------------------------------
--------------------------
>Orthoptera_Ensifera_Ceuthophilus_sp._AT
-------------TLLAVAALCSGASMGSSYQG-RNKPRTIRGFKNVALSTARGFGKR-D
GAATG--------------VLDFLG------NADQLPERYTESFPVDWFVDELQSNPELA
RIIVHKFIDANQDGELSIEELLRPVF
>Orthoptera_Ensifera_Comicus_calcaris_AT
M-RTTVVLCLLLASLLATFAFCSGA--SSGYQNGRNKPRAIRGFKN-ALNIARGFGKR-D
GG------------------VELMGTPG---VIEQLTERSLESFPVDWFVEELQNNPELA
RIIVHKFVDANQDGELSPEELLRPLY
>Orthoptera_Ensifera_Cyphoderris_sp._AT
------------------VALCSGA--GSGYQGSRSKPRTIRGFKNTALSTARGFGKRGD
GA------------------LDFLGAPAAVVTAEQMPERTPDSFPVDWFVEELQNNPELA
RIIVHKFVDANQDGELSAEELLRPLY
>Orthoptera_Ensifera_Diestrammena_asynamora_AT
------------------------------------------------------------
--------------------------------------------------DELQNNPELA
RIIVHKFIDTNQDGVVTADELLRPTF
>Orthoptera_Ensifera_Gryllotalpa_sp._AT
MRRPSVRTLCVLAVLSACVLATGCA--GAGYQG-RSKPRTIRGFKNVALSTARGFGKR-A
GASQATAGPDASAPALGPSPLDFLASAAAAPMLEQLAERSTDSFPVDWFVEEMQNNPQLT
RLIVHKFVDANQDGELSPEELLRPLY
>Orthoptera_Ensifera_Hemiandrus_sp._AT
-------------------ALCSGA--GSGYQGSRSKPRTIRGFKNVALSTARGFGKR-D
GS------------------LDFPGA-----SVEQMLDRNTDSFPVDWFVEELQNNPELA
RIIVHKFVDA----------------
>Orthoptera_Ensifera_Hemideina_thoracica_AT
------------------------------------------------------------
------------------------------------------------------------
--------------------------
>Orthoptera_Ensifera_Mecopoda_elongata_AT
M-RSAMSLLLLFATLLV----LTSA--AGNYPGSRTKARTIRGFKNVALSTARGFGKR-G
DT------------------RDYLGAPT-------LSEQIPDSFPVDWFVEELQNNPDLA
RIIVHKFVDANQDGELSAEELLRPLY
>Orthoptera_Ensifera_Myrmecophilus_sp._AT
------------------------------------------------------------
------------------------------------------------------------
--------------------------
>Orthoptera_Ensifera_Neonetus_sp._AT
------------------------------------------------------------
------------------------------------------------------------
--------------------------
>Orthoptera_Ensifera_Nippancistroger_testaceus_AT
M-RSTLSLCLFVLTLLAIAVLCSAA--SSGYRGSRSTPRTTRGFKNDQLSIARGFGKR-S
NS------------------LEF--------PVQQALERNMDSFPVDWFVEELQNNPELA
RIIVHKFVDANQDGELTADELLRPLY
>Orthoptera_Ensifera_Phaeophilacris_bredoides_AT
------------------------------------------------------------
------------------------------------------------------------
--------------------------
>Orthoptera_Ensifera_Phaneroptera_falcata_75_2_AT
M-RSAMSLLLLFTALMTLVALSAAA--GSNYQGSRSRARTIRGFKNVALSTARGFGKR-G
GA------------------LDFLTTPT---SSEQI------------------------
--------------------------
>Orthoptera_Ensifera_Stenopelmatus_sp._AT
M-RSTMSLCLFVATLLAVATLCSSA--SSGYPG-RSKPRTIRGFKNVALSTARGFGKR-D
GS------------------IDFLGAP----NVEQLSERT--------------------
--------------------------
>Phasmatodea_Abrosoma_johorensis_AT
------------------------------------------------------------
------------------------------------------------------------
------------------
>Phasmatodea_Achrioptera_fallax_AT
MRAPCTARLILM--VLLA-ATVLCCAAG-PGSYQGQRSKPRSIRGFKNVALSTARGFGKR
D-GN----TE-------YLDQD----KPERL-MDSLPVDWFVEELRTNPELARIIVHKFV
DLDQDGELSPEELLRPVY
>Phasmatodea_Agamemnon_cornutus_AT
-------------------------------------------------ALSTARGFGKR
DGAG----AE-------LLDGD----KPDHLVLDSLPVDWFVEELRTNPELARIIVHKFV
DLDQDGELSAEELLRPVY
>Phasmatodea_Aretaon_asperrimus_AT
MRAPCTARL-VL--ILLA-AMVICCGAA-SSSYPGQRSKPRSIRGFKNVALSTARGFGKR
D-GN----AE-------YLDQE----KQDRVVVDSLPVDWFVEELRTNPELARIIVHKFV
DLDQDGELSAEELLRPVY
>Phasmatodea_Bacillus_rossius_AT
--------------------------------------KPRAIRGFKNAALSTARGFGKR
D-GS-----E-------LPDPD----QPERFSVDSLPVDWFVQELRSNPELARIIVHKFV
DADQDGELSAEELLRPVY
>Phasmatodea_Carausius_morosus_AT
MRAPCTAHVALL--VLLA-ASVLCAVAG-AGSYPSQRSKPRSIRGFKNVALSTARGFGKR
D-GSS--PAD-------LLDQD----KPDRLVVDSLPVDWFVEELRTNPELARIIVHKFV
DLDQDGELSAEELLRPVY
>Phasmatodea_Clitarchus_hookeri_AT
MRASCQTSFVLL--FLLA-AAALCLAAG-PGSYQGQRSKPRSIRGFKNVALSTARGFGKR
D-GG----AD------LLLDQE----KPDRLVVDSLPVDWFVEELRTNPELARIIVHKFV
DLDQDGELSAEELLRPVY
>Phasmatodea_Creoxylus_spinosus_AT
MRAPCTAHLALL--VLLA-AMALCCAAG-SASYPGQRSKPRSIRGFKNVALSTARGFGKR
D-GT----AA--------------------------------------------------
------------------
>Phasmatodea_Diapherodes_gigantea_AT
---------------------------------------------------STARGFGKR
D-GAGA-SAD-------LPDGD----KPDHLVLDSLPVDWFVEELRTNPELARIIVHKFV
DLDQDGELSAEELLRPVY
>Phasmatodea_Dimorphodes_sp._AT
------------------------------------------------------------
------------------------------------------------------------
------------------
>Phasmatodea_Epidares_nolimetangere_AT
-RAPCTSHLVVL--VLLA-VMSLCCAAGSSSSYPGQRSKPRSIRGFKNVALSTARGFGKR
D-GN----AE-------YLDQD----KADRLSIDSLPVDWFVEELRTNPELARIIVHKFV
DLDQDGELSAEELLRPVY
>Phasmatodea_Eurycantha_calcarata_AT
MRAPCTIHVTLL--VLLA-AALLCSVAE-AGSYPSQRSKPRSIRGFKNVALSTARGFGKR
D-GSGPIATD-------LFDQD----KPDRLVVDSVPVDWFVEELRTNPELARIIVHKFV
DLDQDGELSAEELLRPVY
>Phasmatodea_Extatosoma_tiaratum_AT
MRPSCQVSFVLL--ILLA-VVAVCLAAG-PGSYQGQRSKPRSIRGFKNVALSTARGFGKR
D-GR----AD-------LLDQD----KTDRLAVDSLPVDWFVEELRTNPELARIIVHKFV
DLDQDGELSAEELLRPVY
>Phasmatodea_Gratidia_madagassa_AT
---------------------------------------------------------GKR
D-GN----TE-------YLDQD----KPERL-MDSLPVDWFVEELRTNPELARIIVHKFV
DLDQDGELSAEELLRPVY
>Phasmatodea_Heteropteryx_dilatata_AT_1
--------------------------AG-STSYQAQRSKPRSIRGFKNVALSTARGFGKR
D-GA----AD-------LLDQD----KPDRIVVDSLPVDWFVEELRTNPELARIIVHKFV
DLDQDGELSAEELLRPVY
>Phasmatodea_Libethra_strigiventris_AT
MRAPCTAQLVVI--ILLA-AMVICCSAG-SNSYQGQRSKPRSIRGFKNVALSTARGFGKR
G-GD---AAE-------YADQD----KTDRVVVDSLPVDWFVEELRTNPELARIIVHKFV
DLDQDGELSAEELLRPVY
>Phasmatodea_Medauroidea_extradentata_AT_1
MRATCLTSLVLL--VILA-VAAICVAAG-PGSYQAQRSKPRSIRGFKNVALSTARGFGKR
D-GG----AA---------------------------------ELRTNPELARIIVHKFV
DLDQDGELSAEELLRPVY
>Phasmatodea_Megacrania_phelaus_AT
MRASCQTFFALL--ILLA-AAALCLAAG-PGSYPGQRSKPRSIRGFKNVALSTARGFGKR
D-GG----AD------LVLDQD----KTDRLVVDSLPVDWFVEELRTNPELARIIVHKFV
DLDQDGELSAEELLRPVY
>Phasmatodea_Metriophasma_diocles_AT
MRTSCTAHLALL--VLLA-AMALCCAAG-SSSYPGQRSKPRSIRGFKNVALSTARGFGKR
D-GNA--AAE-------YLDQD----KPDRLVVDSLPVDWFVEELRTNPELARIIVHKFV
DLDQDGELSAEELLRPVY
>Phasmatodea_Neohirasea_fruhstorferi_AT
MRSPCTAPIALL--FLLA-VTALCCAAG-VSSYPGQRSKPRSIRGFKNVALSTARGFGKR
D-GS----GSG-------------------------------------------------
------------------
>Phasmatodea_Oreophoetes_peruana_AT
MRAPCTSQLVVV--ILLA-AMVVCCAAG-TSSYQGQRSKPRSIRGFKNVALSTARGFGKR
D-GN----AE-------YVDQD----KTDRLVVDSLPVDWFVEELRTNPELARIIVHKFV
DLDQDGELSAEELLRPVY
>Phasmatodea_Orestes_mouhotii_AT
MRAQCTTQLVVL--LLLA-VMALCCAAG-SGSYPGQRSKPRSIRGFKNVALSTARGFGKR
D-SG----AD-------FLDQD----KQERLVVDSLPVDWFVEELRTNPELARIIVHKFV
DLDQDGELSAEELLRPVY
>Phasmatodea_Orthomeria_sp._AT
-------------------------------------------------------GFGKR
D-GG----APGCLPQDYLADQDPSGARVDRLVVDSLPIDWFVEELRTNPELARIIVHKFV
DVDQDGELSAEELLRPVY
>Phasmatodea_Orxines_xiphias_AT
MRSPCTAPLALL--FLLA-VTVVCYAAG-ASSYPGQRSKPRSIRGFKNVALSTARGFGKR
D-GSG--SGE-------LLDQD----KPDRLVIDSLPVDWFVEELRTNPELARIIVHKFV
DLDQDGELSAEELLRPVY
>Phasmatodea_Paranisacantha_sp._AT
-------------------------------------------RGFKNVALSTARGFGKW
D-GN----TE-------YLDQD----KPERI-MDSLPVDWFVEELRTNPELARIIVHKFV
DLDQDGELSAEELLRPVY
>Phasmatodea_Peruphasma_schultei_AT
MRAPCTAHLVLLAVLLAA-MMVLCCSAG-SSAYQGQRSKPRSIRGFKNVALSTARGFGKR
D-GN----TE-------YADQD----KQDRLVVESLPVDWFVEELRTNPELARIIVHKFV
DLDQDGELSAEELLRPVY
>Phasmatodea_Phyllium_philippinicum_AT
MRATHTAPLAVL--LVLAVVTALCLAAAPGSSYPAQRSKPRSIRGFKNVALSTARGFGKR
D-GLA--AAD-------LADQD----HPDRIAVDSLPVDWFVEELRTNPELARIIVHKFV
DVDQDGELSAEELLRPVY
>Phasmatodea_Pseudophasma_velutinum_AT_1
MRAPCTAHLVLLAVLLAA-MMVLCCSAG-SSAYQGQRSKPRSIRGFKNVALSTARGFGKR
D-GN----TE-------YADQD----KQDRLVVESLPVDWFVEELRTNPELARIIVHKFV
DLDQDGELSAEELLRPVY
>Phasmatodea_Pseudosermyle_phalangiphora_AT
MRAPCTAHIVVL--ILLA-GMVICCAAG-SNSYQGQRSKPRSIRGFKNVALSTARGFGKR
D-GN----AE-------YVDQE----KPDHLVVESLPVDWFVEELRTNPELARIIVHKFV
DLDQDGELSAEELLRPVY
>Phasmatodea_Ramulus_artemis_AT_1
MRSPCLTPLVLL--VVLA-IAAVCVSAG-PG-YQAQRSKPRSIRGFKNVALSTARGFGKR
D-GG----VD-------ILDQD----KPDHLVLDSLPVDWFVEELRTNPELARIIVHKFV
DLDQDGELSAEELLRPVY
>Phasmatodea_Sipyloidea_biplagiata_AT
------------------------------------------------------------
---SG--SGE-------LLDQD----KPDRLVIDSLPVDWFVEELRTNPELARIIVHKFV
DLDQDGELSAEELLRPVY
>Phasmatodea_Spathomorpha_lancettifer_AT
------------------------------------------------------------
------------------------------------------------------------
------------------
>Phasmatodea_Spinotectarchus_acornutus_AT
MRASCQTSLVLL--VLLA-AAALCLAAG-PGSYQGQRSKPRSIRGFKNVALSTARGFGKR
D-GG----AD------ILLDQE----KPDRLVVDSLPVDWFVEELRTNPELARIIVHKFV
DLDQDGELSAEELLRPVY
>Phasmatodea_Timema_cristinae_AT
-------------------------------------------RGFKNGALSTARGFGKR
D-GG----FD-------YPASE----TGNDKMVDSLPVDWFVEELRTNPELARIIVHKFV
DVDQDGELSAEELLRPVY
>Phasmatodea_Tirachoidea_westwoodii_AT
------------------------------------------------------------
------------------------------------------------------------
------------------
>Phasmatodea_Trachyaretaon_brueckneri_AT_1
MRAPCTAHLVL---ILLA-AMVICCGAA-SSSYQGQRSKPRSIRGFKNVALSTARGFGKR
D-GN----AE-------YLDQD----KQDRLVVDSLPVDWFVEELRTNPELARIIVHKFV
DLDQDGELSAEELLRPVY
>Phasmatodea_Xenophasmina_simile_AT
-------------------------------------------------------GFGKR
D-GG----DM-------LLDQD----KPDRLVVDSLPVDWFVEELRTNPELARIIVHKFV
DLDQDGELSAEELLRPVY
>Plecoptera_Acroneuria_stigmatica_AT
MRTGL-GVCLLTLAAVSVTLALAAGSSGS----GYPGPRNKPRTIRGFKNVALSTARGFG
KRGYSTLDMLTAPRDDA---NPER-SMESLP-VEWFVEELSQSPELARIIVSKFLDLNQD
GQLSPEELLRPI-Y
>Plecoptera_Apteroperla_tikumana_AT
MRTGVTGMCLATLVACVVVCYAVASVSGS----GYQGVRSKPRTIRGFKNVALSTARGFG
KRSNPALDFLA-GYNDE---HSDR-NIESLP-VEWFAAELQSNPELARLVVTKFLDANQD
GLLTADELLRPA-Y
>Plecoptera_Brachyptera_vera_AT
------------------------------------------------------------
-------------YNEEQPTTPDRTKMDSLP-VDWFTLAMQHDPELARMIASIFIDTNQD
GVLTMDELMRPTIN
>Plecoptera_Cosmioperla_kuna_AT
------------------------------------------------------------
------------------------------------------------------------
--------------
>Plecoptera_Cryptoperla_japonica_AT
MRAGL-GVCLLTLLA--VTLTLVESSSGA----SYSGPRNKPRTIRGFKNVALSTARGFG
KRGFSVFDPLTLGDDDD---HTQR-NIESLP-IEWFVEELSRSPELARMIVRKFLDLNQD
GQLSAEELLRPA-N
>Plecoptera_Eusthenia_lacustris_AT
MRAGL-GVCILTLVA--TMVLCAAGSPGSGNGNGYPGARNKPRSIRGFKNVALSTARGFG
KRGSPALDFYS-AYNDE---HTDR-NIESLP-VEWFVEELQSNPELARLIVNKFLDANQD
GQLTADELLRPV-Y
>Plecoptera_Isoperla_sp._AT
------------------------------------------------------------
----------------------------SLP-IEWFVEELSRSPELARMIVDKFLDINQD
GQLSADELLRPV-Y
>Plecoptera_Leuctra_sp._AT
-------------------------------------------TIRGFKNVALSTARGFG
KRGSLAAEYSE-AYND----MADK-SIESVPVVEWFVQELRSNPELVRYLLAKYFDSNQD
GQLSSDELPRATIY
>Plecoptera_Nemoura_sp._AT
------------------------------------------------------------
------------------------------------------------------------
--------------
>Plecoptera_Perla_marginata_AT
MRAGL-GLCLLTLAALSVSLTLAAGTSGS----GYPGPRNRPRTIRGFKNVALSTARGFG
KRA---------------------------------------------------------
--------------
>Plecoptera_Pteronarcys_sp._AT
MRAGL-GVCLLTLAA--VTLTIAASTAGA----GYPGARNKPRTIRGFKNLALSTARGFG
KRGFPTLDQLTAMDNDD---HTDK-NIESLP-VEWFVEELSRSPELARMIVNKFLDTNQD
GQLSADELLRPV-Y
>Plecoptera_Scopura_montana_AT
------------LVA-TIALSTAASSSGS----G-SGIRSKPRTIRGFKNVALSTARGFG
KRGNPALEYFA-GYNEE---HSDK-NIESLP-VEWFVQELQSNPELAHIIVTKFLDVNQD
GQLSADELLRPV-Y
>Plecoptera_Siphonoperla_torrentium_AT
------------------------------------------------------------
------------------------------------------------------------
--------------
>Plecoptera_Sweltsa_sp._AT
------------------------------------------------------------
------------------------------------------------------------
--------------
>Plecoptera_Trinotoperla_montana_AT
------------------------------------------------------------
------------------------------------------------------------
--------------
>Zoraptera_Zorotypus_AT
MRHISPLYLAIAAILATVILLAMFGSSNAAPYYNKNRPRMIRGFKNVPLSTARGFGKRNG
EEVEIVEGSDGEKRNSLPVEWFVQEMQERPDLARVVVHKFVDTNEDGELTPDELLRPSF
