# Supplementary material for: Evolution of Neuropeptide Precursors in Polyneoptera (Insecta)
Source: Front Endocrinol (Lausanne). 2020 Apr 15;11:197. doi: 10.3389/fendo.2020.00197 (PMC7179676; doi:10.3389/fendo.2020.00197)
Supplement: Supplementary file 3 [file Data_Sheet_2.ZIP › Additional File 2E_CCAP.fas]

>Blattodea_Anallacta_CCAP
--------------------------------------AEMERLLDPKRKRPFCNAFTGC
GKKRSDESMGTLVELNSEPAVEELSRQILSEAKLWEAIQEARAELIRRRQDQM----QQS
NQF-GNPMER--PLPLPIAGYRRKRFA-AAENQASASHSNMP-RSASDLQEQNT-KPWSR

>Blattodea_Balta_CCAP
MQMYHVIIGCSLAVLLVILDLPLVSCDDVIVQKRQVDPAEMERLMDPKRKRPFCNAFTGC
GKKRSDESMGTLVEMNSEPAVEELSRQILSQAKLWEAIQEARAELLRRRQEQM----QQT
NQF-GNGMER--PLPLPIAGYRKKRFA-LAESQASASQSNMP-QAASELQGQ-M-KPWNR

>Blattodea_Ellipsidion_CCAP
MQMYHVIIGCSLAVLLVILDLPLVSCDDVIVQKRQVDPAEMERLMDPKRKRPFCNAFTGC
GKKRSDESMGTLVEMNSEPAVEELSRQILSQAKLWEAIQEARAELLRRRQDQL----QQS
NQF-GNGMER--PLPLPIAGYRKKRFA-LAENQASASQSNMP-QAASELQGQ-A-KPWNR

>Blattodea_Sundablatta_CCAP
MQMYHVIIGCSLAVLLVILDLPLVSSDDVIVQKRQVDPAEMERLLDPKRKRPFCNAFTGC
GKKRSDESMGTLVEMNSEPAVEELSRQILSQAKLWEAIQEARAELLRRRQEQL----QES
NQF-GNGMER--PLPLPIAGYRKKRFA-SAENQASAPQSNMP-QSASELQEQMA-KPWSR

>Blattodea_Supella_CCAP
MQMYHVIIGCSLAVLLVILDLPLVSCDDVIVQKRQVDPAEMERLLDPKRKRPFCNAFTGC
GKKRSDESMGTLVEMNSEPAVEELSRQILSQAKLWEAIQEARAELLRRRQEQL----QQS
NQF-GNGMER--PLPLSIAGFRRKRSA-SPENQASAPQSNTP-QIASELQEQNT-KPWSR

>Blattodea_Euthlastoblatta_CCAP
MQMYHVIIGCSLAVLLVILDLPLVSCDDVIVQKRQVDPSEMERLLDPKRKRPFCNAFTGC
GKKRSDESMGTLVEMNSEPAVEELSRQILSQAKLWEAIQEARAELLRRRQEQL----QQS
NQF-GNGVER--PLPLPIAGYRRKRSA--------APQSNTPLQSASEVQEQNS-KPWSR

>Blattodea_Cariblatta_CCAP
MQMYHVVIGCSLAALLVILDLPLITCDDVVVQKRQVDPAEME??????????????????
?KKRSDESMGTLVEMNSEPAVEELSRQILSQAKLWEAIQEARAELLRRRQDQL----QQT
NQF-GSPMER--PLPLPIAGYRRKRFA-TAESQASATHSNMP-RSASDLQEQIT-KPWNR

>Blattodea_Asiablatta_CCAP
-------------------------CDDVIVQKRQVDPVEMERLLDPKRKRPFCNAFTGC
GKKRSDESMGTLVEMNNEPAVEELSRQILSEAKLWEAIQEARSELFRRRQDQL----QQS
NQF-GNPMER--PLPLALAGYRRKRFA-SAERLASATLSDMA-RS-SEVQEN-A-KPWNR

>Blattodea_Paratemnopteryx_CCAP
MQMYHVMIGCSLAALLMILDLPIISCDDVIVQKRQVDPAEMERLLDPKRKRPFCNAFTGC
GKKRSDESMGTLVELNSEPAVEELSRQILSEAKLWEAIQEARAELFRRRQEQL----QQS
NQF-GNPMER--PLPLPLAGYRRKRFA-SAERLASASLSDMA-RS-SEVQEN-A-KPWNR

>Blattodea_Ischnoptera_CCAP
MQMFHVMMGCSLAALLMVLDLPMISCDDVIVQKRQVDPAEMERLLDPKRKRPFCNAFTGC
GKKRSDESMGTLVEMNSEPAVEELSRQILSEAKLWEAIQEARAELFRRRQEQQ--QQQQA
NQF-GNPLER--PLPLAIAGYRRKRFA-SAERQAPATFSGRP-RT-TEIQEN-A-KPWNR

>Blattodea_Lobopterella_CCAP
MQMYHVIIGCTLATLLLILDLPLISCDDVVVQKRQVDPAEMERLLDPKRKRPFCNAFTGC
GKKRSDESMGTLVEMNSEPAVEELSRQILSEAKLWEAIQEARAELFRRRQEQQ--MQQQS
NQFGGNPMER--PLPLAISGYRRKRFA-SA--------SDIP-RT-SQLQEN-G-KPWNR

>Blattodea_Blattella_CCAP
MQMCHIIIGCSLAALLMILHLPAISCDDVIVQKRQVDPAEMERLLDPKRKRPFCNAFTGC
GKKRSDESMGTLVEMNSEPAVEELSRQILSEAKLWEAIQEARAEFFRRRQEQF----QQS
----NNAMER--PLPLPIAGYRKKRFA-AAD------------RT-SQVEEN-A-KPWNR

>Blattodea_Episymploce_CCAP
MQMCHIIIGCSLAALLMIFHLPVISCDDVIVQKRQVDPAEMERLLDPKRKRPFCNAFTGC
GKKRSDESMGTLVEMNSEPAVEELSRQI--------------------------------
------------------------------------------------------------

>Blattodea_Loboptera_CCAP
MQMCHIIIGCSLAALLMILHLPVISCDDVIVQKRQVDPAEMERLLDPKRKRPFCNAFTGC
GKKRSDESMGTLVEMNSEPAVEELSRQILSEAKLWEAIQEARAELFRRRQEQL----QQ-
----ANAMER--PLPLPIAGFRKKRFA-AAERQ-----SDML-RT-SQVEEN-A-KPWNR

>Blattodea_Ergaula_CCAP_1
MQMYHVVIGCSLAFLMMLLDLPLATCDDVVLQKRQVDPAEMDRLLDPKRKRPFCNAFTGC
GKKRSDESMGTLVELSSEPAVEDLSRQILSEAKLWEAIQEARVELLRRRQEQLQQQQQQA
NQF-ANAMER--SLPIPIAGYRRKRFA-STGSQGLAPQSNLP-HVASEIQEQNT-KPWSR

>Blattodea_Eucorydia_CCAP
MQMYHLVIGCSLAVLMMILDLPLATCDDVILQKRQVDPVEMDRLLDPKRKRPFCNAFTGC
GKKRSDESMGTLVELNSEPAVEDLSRQILSEAKLWEAIQEARVELLRRRQEQL--QQQQA
NQF-ANAMEK--PISLSIAGYRRKRFA-SQEIQAPATQSNLP-HMASEIQGQNTKKPWSR

>Blattodea_Polyphaga_CCAP
------------------------------------------------------------
------------------------------------------------------------
------------------------------------------------------------

>Blattodea_Therea_CCAP
MQMYHVVIGCSLAVLMMILDLPLATCDDVVLQKRQVDPAEMDRLLDPKRKRPFCNAFTGC
GKKRSDDSMGTLVELNSEPAVEDLSRQILSEAKLWEAIQEARVELLRRRQEQLQQQQQQA
NQF-ASAMER--SLPIPIAGYRRKRFA-SAGSQDPAPQSNLP-HVASEIQEENT-KPWSR

>Blattodea_Tivia_CCAP
---------CSLALLLMILDLPLATCDDVILQKRQVDPAEMDRLLDPKRKRPFCNAFTGC
GKKRSDESMGTLVELNSEPAVEDLSRQILSEAKLWEAIQEARVELLRRRQEQL-QQQQQL
NQF-ANAMER--PLPMPIAGFRRKRFV-SPESQAAVP---------SQTQEQNT-KPWSR

>Blattodea_Nocticola_CCAP
MQTSHVIVGCSVAVLLLVLELNLVTCDDVILQKRQVDPVEMDRLLEPKRKRPFCNAFTGC
GKKRSDESMGTLVELNSEPAVEDLSRQILSEAKLWEAIQEARVELLRRRQEQL--QQQRA
NEI-STSMER--PLTMPIAGYRRKRFAIAPESQAAATHSGAS-KASSEQRVQNT-KPWNR

>Blattodea_Symploce_CCAP
MQMYHVMIGCSLAALLMILDLPVISCDDVIVQKRQVDPVEMERLLDPKRKRPFCNAFTGC
GKKRSDESMGTLVEMNSEPAVEELSRQILSEAKLWEAIQEARAELFRRRQE------QQN
NQL-GNPMER--PLPLPIAGYRKKRFA-ATERQ-----SDTL-RT-TQVEEN-A-KPWNR

>Blattodea_Blaberus_CCAP
MQMYHVMLGCSLAALLVILHLPLISCDDVIVQKRQVDPVEMERLLDPKRKRPFCNAFTGC
GKKRSDESMGTLLEMNSEPAVENLSRQILSEAKLWEAIQEARAELIRRRQ----------
SQY-GNSMERALPLPLPLAGYRRKRFA-AAETE--AAQSNMP-R--SELQEQ-V-KPWSR

>Blattodea_Schultesia_CCAP
MQMYHVMLGCSLAALLVILHLPLISCDDVIVQKRQVDPVEMERLLDPKRKRPFCNAFTGC
GKKRSDESMGTLVELNSEPAVEELSRQILSEAKLWEAIQEARAELLRRRQE-------QS
SQY-GNAMER--PLPLPLAGYRRKRFA-ATETE--AAQSNMP-R--SELQEQ-V-KPWSR

>Blattodea_Panchlora_CCAP
MQMYHVMLGCSLAALLVILHLPIISCDDVIVQKRQVDPVEMERLLDPKRKRPFCNAFTGC
GKKRSDESMGTLVEMNSEPAVEELSRQILSEAKLWEAIQEARAELLRRRQE-------QS
NQY-GNAMER--PLPLPLTGYRRKRFA-ATEAE---AQSNMP-R--SELQDL-T------

>Blattodea_Nauphoeta_CCAP
-----------------------------IVQKRQVDPAEMERLLDPKRKRPFCNAFTGC
GKKRSDESMGTLVEMNSEPAVEELSRQILSEAKLWEAIQEARAELLRRRQE-------QA
SQY-GNAVER--ALPLPLAGYRRKRSA-D---MGTAANSNMP-RS--EYQ----------

>Blattodea_Princisia_CCAP
MQMYHVLLGCSLATLLVILHLPLISCDDVIVQTRQVDPAEMERLLDPKRKRPFCNAFTGC
GKKRSDESMGTLIEMNSEPAVEELSRQIL???????????????????????????????
????????ER--SLPLPLAGYRRKRSA-ATGTEA---NSNMP-R--SELQEQMA-KPWSR

>Blattodea_Ectobius_CCAP
MQVYHVIIGCSLAALLVILDLPFISCDDVVVQKRQVDPAEMERLLDPKRKRPFCNAFTGC
GKKRSDESMGTLVEMNSEPAVEELSRQILSEAKLWEAIQEARAELLRRRQDQA---QQQS
NQY-GSPMER--PLPLPIAGYRRKRFA-AAEIQASAPHSNMP-RTASDIQEQIA-KSWNR

>Blattodea_Catara_CCAP
MQMYHVVLGCSLAILLVILDIPQASCDDVVIQKRQVDPAEMDRLLDPKRKRPFCNAFTGC
GKKRSDESMGTLVELNSEPAVDDLSRQILSEAKLWEAIQEARMELLRRRQEQL----QQP
NQF-GAGMER--PLPMPIASYRRKRFA-DPESQAPAPHSNLP-RATSQLQEEIT-KPWSR

>Blattodea_Periplaneta_CCAP
MQMYHVVLGCSLAILLVILDIPQASCDDVVIQKRQVDPAEMDRLLDPKRKRPFCNAFTGC
GKKRSDESMGTLVEMNSEPAVDDLSRQILSEAKLWEAIQEARVELLRRRQEQL---QQQS
NQF-GAGMDR--PLPLPIAGYRRKRFA-DPESQAPAPHSNLP-RATSQLQEEIT-KPWSR

>Blattodea_Shelfordella_CCAP
MQMYHVVIGCSLAILLVILDIPQASCDDVVVQKRQVDPAEMDRLLDPKRKRPFCNAFTGC
GKKRSDESMGTIVEMNSEPAVDDLSRQILSEAKLWEAIQEARVELLRRRQEQL---QQQS
NQF-GAGMDR--PLPLPIAGYRRKRFA-DPESQAPAPHSNLP-RATSQLQEDIT-KPWSR

>Blattodea_Euryoctis_CCAP
MQMYHVVLGCSLAVLLVILDIPRASCDDVIVQKRQVDPAEMDRLLDPKR???????????
??????????TLVDMNSEPAVEDLSRQILSEAKLWEAIQEARVELLRRRQEQL--QQQQS
SQF-AVGMER--PLPLPIGNYRRKRFA-DPESQAPAPHNNLP-RATSQLQEQIT-KPWSR

>Blattodea_Methana_CCAP
MQMYHVVLGCSLAVLLVILDIPRASCDDVVIQKRQVDPAEMDRLLDPKRKRPFCNAFTGC
GKKRSDESMGTLVEMNSEPAVEDLSRQILSEAKLWEAIQEARVELLRRRQEQMQQQQQQS
NQY-GLGMER--PLPLPIAAYRRKRFA-DPESQAPAPHNNLP-RATSQIQEQIT-KPWNR

>Blattodea_Tryonicus_CCAP
MQTFQIILGFSLAVLLVILDLPTAFCDDVIVQKRQVDPAEMDRLLDPKRKRPFCNAFTGC
GKKRSDESMGTLVELNSEPAVEDLSRQILSEAKLWEAIQEARVELLRRRQEQ---QQQQT
SQY-GAGLER--PLPLSITGYRRKRSA-SPEP--------------SQIQ-QIT-KPWSR

>Blattodea_Lamproblatta_CCAP
MQMCHVVICCSLAVLMVIFDLPLASCDDVIVQKRQVDPADMDRLLDPKRKRPFCNAFTGC
GKKRSDESMGTLVELNSEPAVEDLSRQILSEAKLWEAIQEARVELLRRRQEQL---QQQT
NQY-ATAMER--PLPLSVAGYRRKRFA-APESQAPAPHSNLP-RAVSELQDQIT-KPWSR

>Blattodea_Cryptocercus_CCAP
MQMYHVIIACSLAVLM-IFDLPLASCDDVIIQKR-VDLAEMDHLLDPKRK??????????
??????ESMGTLVDLNSEPAVEDLRRQILSEAKLWEAIQEARIELLRRHQQ------QQQ
GQY-ATAMER--PVPLPITGFRRKRSA-APESQAPAPHSNLP-RSVSELQ-QIT-KPWSQ

>Isoptera_Mastotermes_CCAP
MHMCHVIIGCTLAALLVILGLPRLSCDAVVIQKR-VDSGEVGRLLDPKRKRPFCNAFTGC
GKKRSDDSMGTLVELNSEPAVEDLSRQILSEAKLWEAIQEAKVELLRRRQEQQ--LQQQQ
SQY-ATAMER--PVPLPIAGYRRKRAA-TAEGQAPAAHS-----ATSEPQEQFT-KTWSR

>Isoptera_Incisitermes_CCAP
MKVYHVIIACSLTVLLVVLEFPLVSCDSVIVQRPQVDPAEMDRLLDPKRKRPFCNAFTGC
GKKRSDESMGTLVDMNSEPAVEDLSRQILSEAKLWEAIQEARVELLRRRQEQM-----QQ
NQF-PAALER--PMPFPIAEYRRKRSE-EPDQAA------AP-RIISEAQKEYT-KSWSP

>Isoptera_Reticulitermes_CCAP
------------------------------------------------------------
----------------------DLSRQILSEAKLWEAIQEARAELIRRRQEQF-QQQQQQ
SQY-PTVVER--PVPLSVAGYRKKRSA-APEVQAPAPYSNAP-RATLKPQEQFT-KPWSR

>Isoptera_Prorhinotermes_CCAP
MKMYHVVIVCCLTVLLTVLDLPLGSCDEVILQKREIDPAEMNRMLDSKRKRPFCNAFTGC
GKKRSDESLGTLVELNSEPAVESLSRQILSEAKLWEAIQEAKVEMLRRRAEQL-QQPEQH
SHY-PTVADG--PLPLSVVGYRRKRSG-APEVQVPAPYSNAA-RATFEPREQFT-KP---

>Isoptera_Coptotermes_CCAP
MKVCHVVIVCSLTALLTIVDLPLGSCDDVILQKRQVDPAEMDRMLDPKRKRPFCNAFTGC
GKKRSDESMGTLVELNSEPAVEDLSRQILSEAKLWEAIQEARVELLRRRQEQL-QQQQQQ
GQY-PTVVER--PVPLSIAGYRRKRSA-TPEVQAPAPSSNAP-RATFEPQQQFT-KPWSR

>Isoptera Zootermopsis CCAP
MQMCHVVIGCSVAVLLMIIGLPLASCDSVIIQKRQIDPADVDRILDPKRKRPFCNAFTGC
GKKRSDESMGTLVELNSEPAVEDLSRKILSETKLWEAIQEARAELLRRRQEQL-----QE
GQY-ATAVER--PIPLSITGYRKKRSV-IPEGTG-----NSL-LTTSEPQDQST-KTWSR

>Dermaptera_Allostethus_burri_CCAP
MVYASMFHICLLAAAGLLNFIPISANAEELHLQKRQIEPYQQ----------QKRPFCNA
FTGCGKKRSADGIGTLLELNSEPAVVELNRQILSEAKLWEAIQEARAELYRRRQLA---L
HQLPSSIMDQPIPLAAYRKKRSSETAA--AASRFRK------------------------
-----
>Dermaptera_Anataelia_canariensis_CCAP
MVYPSLLQICLLGAC-LLIFVPPPASADDVVLQKRQVDTYEQIDQQPVD-PKRKRPFCNA
FTGCGKKRSDESLGTLLELNSEPAVVELSRQILSEAKMWEAIQEARAELLRRRQQA---Q
NQLPSIPLDRPLPLATYRKKRSLTAPA-PAVSSLNTAQES--------------------
SHSNR
>Dermaptera_Anechura_harmandi_CCAP
MICPNLLHICVLSVC-LLTFLPAPSRADDIHLQKRQVDTYEQIDQSQLD-AKPKRPFCNA
FTGCGKKRSDDSMGSLLELNSEPAVVELSRQILSEAKMWEAIQEARAELIRRRQSA----
QQHPSIPLDRPLALAAYRKKRSLNIVP------ADLTQVD--------------------
LSTS-
>Dermaptera_Apachyus_charteceus_CCAP_1
MVYFSMIPICVLAAF-LIICTPLSSNAEDIHLQKRQVDTYEQLEQQPVD-TKPKR?????
?????KKRSDDSLGALLELNSEPAVVELSRQILSEAKMREAIQEARAELLRRRQQS----
HQLPSMPMVQPLPLAAYRKKRSVKLVP--VTSTLNS------------------------
----E
>Dermaptera_Apterygida_media_CCAP
------------------------------------------------------------
----GKKRSDDSMGSLLELNSEPAVVELSRQILSEAKMWEAIQEARAELMRRRQSA----
QQHPSIPLDRPLALAAYRKKRSLNIVP------ADLTQVD--------------------
LS---
>Dermaptera_Cranopygia_sp._CCAP
------------------------------------------------------------
------------------------------------------------------------
------------------------------------------------------------
-----
>Dermaptera_Diplatys_flavicollis_CCAP
-MVPTFSQICLFAVC-LLIFVPPPASADDVLLQKRQVDTYEQVDQQPVD-PKLKRPFCNA
FTGCGKKRSDDSLGSLLELNSEPAVVELSRQILSEAKMWEAIQEARAELLRRRQQA---Q
HQLPSIPLDRPLPLATYRKKRSLIGLP--LATAMDSVQGT--------------------
AHSNR
>Dermaptera_Diplatys_sp._CCAP
-MVPTFSQICLFAAC-LLIFVPPPASADDVLLQKRQVDTYEQVDQQPVD-PKLKRPFCNA
FTGCGKKRSDDSLGSLLELNSEPAVVELSRQILSEAKMWEAIQEARAELLRRRQQA---Q
HQLPSIPLDRPLPLATYRKKRSLIGLP--LATAMDSVQKA--------------------
AHSNR
>Dermaptera_Forficula_auricularia_CCAP
MVCSNLLHICVLSVC-LLTFLPAPSRADDIHLQKRQVDTYEQIDQSQID-AKPKRPFCNA
FTGCGKKRSDDSMGSLLELNSEPAVVELSRQILSEAKMWEAIQEARAELMRRRQSA----
QQHPSIPLDRPLALAAYRKKRSLNIVP------ADLTQVD--------------------
LS---
>Dermaptera_Gonolabis_marginalis_CCAP_1
MLYPSLLQLCVVAAC-LLIFVPPPTSADDVLIQKRQVDTYEQIEQQPID-PKRKRPFCNA
FTGCGKKRSDESMGTLLELNSEPAVVELSRQILSEAKMWEAIQEARAELMRRRQQQ-QQQ
HQLPSIPLDRPLPLAAYRKKRSPTPEL------VETSQKA--------------------
SRSGR
>Dermaptera_Hemimerus_sp._CCAP
MVWSNWLYICVISVC-LFG-LPRLTKGDNIQLEKRQIDTYEQIDQQQNDNSKSKRPFCNA
FTGCGKKRSDESLGTLLELNSEPGVVELSRQILSEAKMWEAIQEARAELMRRRQSA----
HQRPSIPLDRALPLAAYRKKRSLKIVP------DDTVQKP--------------------
LSTSR
>Dermaptera_Labia_minor_CCAP
MICNNFLHICVVSVC-LLTIIPSPSRADDVLQQKRQVDTYEQIDQQQMD-GMQKRPFCNA
FTGCGKKRSDESLGTLLELNSEPAVVELSRQILSEAKMWEAIQEARAELIRRRQSA---Q
QQHPSIPLDRPLPLAAYRKKRSLNIIP------VDSIQSD--------------------
LSSSR
>Dermaptera_Labidura_riparia_CCAP
--------MCLLIAS-LLIFVPPPANADDVLLQKRQVDTYEQIDQQQID-AKPKRPFCNA
FTGCGKKRSDESMAALLELNSEPAVVELSRQILSEAKMWEAIQEARAELIRRRQQHAQQQ
QQLPSIPLDRPLPLAAYRKKRSLAYEL-AAQGDFNDGEMESILMDYLYSLTDEYRKERDQ
VDKQD
>Dermaptera_Nesogaster_amoenus_CCAP
MVCSNVLHFCVLSVC-LLTFLPTPSKADDILLQKRQVDTYEQIDQQQLD-AKPKRPFCNA
FTGCGKKRSDESLGTLLELNSEPAVVELSRQILSEAKMWEAIQEARAELMRRRQTG----
HQHPSIPLDRPLPLAAYRKKRSLNIIP------ADLAQAD--------------------
LSTSR
>Dermaptera_Parapsalis_infernalis_CCAP_1
MIYPSILQICLLGAC-ILIFAPPPASADDVRLQKRQVDTYEQLDQQPAD-PKRKRPFCNA
FTGCGKKRSDESLGTLLELNSEPAVVELSRQILSEAKMWEAIQEARAELLRRRQQA---S
HQLPSIPLDRPLPLAAYRKKRSLATTPNDADATKDTAQVP--------------------
-NSRR
>Dermaptera_Proreus_simulans_CCAP
MICTNILHICVLSAC-LLTLIPSSSRAEDILLQKRQVDTYEQIDQAQID-AKPKRPFCNA
FTGCGKKRSDESLGTLLELNSEPAVVELSRQILSEAKMWEAIQEARAELMRRRQAA---H
QQQPSIPLDRPLALAAYRKKRSLNIVP------ADSVQ----------------------
LSTSR
>Embioptera_Antipaluria_urichi_CCAP
MQILNILFGATVVFFLVAVALHTSTADDVIMQKREVDPSEL-DRMIDPKRKRPFCNAFTG
CGKKRSDESMGTLVELNSEPAVEELSRQILSEAKLWEAIQEARAELQRRHH--EQAYPNR
IFDRPLPLTLTGYRKKRSSEQVK-ATPQDHAQPR-INDGPD--TDALSR
>Embioptera_Aposthonia_japonica_CCAP
MQTMNILAAFAGMAFLLTVAVHYSAADDIIMQKREVDSSELEDRMVDPKRKRPFCNAFTG
CGRKRSDESMGTLVELNSEPAVEELSRQILSEAKLWEAIQEARAELQRRRH--QQVFSNR
IPERPMPLTLTGYRKKRSAEMNE-GTAPGRAQPH-INNRPQDFLDSLGQ
>Embioptera_Haploembia_palaui_CCAP_1
MQAISILAGSAVIVFILTVALHFSAADDIIMQKREVDSSELEDRMADPKRKRPFCNAFTG
CGRKRSDESMGTLVDLNSEPAVEDLSRQILSEAKLWEAIQEARAELQRRRHQQQQVLSNR
IPDRPMPLTLTGYRKKRSTEKNE-GTASGHAQPHNINSRPD--FDSLSQ
>Embioptera_Haploembia_palaui_CCAP_2
-------------------------ADDVIMQKRDLDSSDV-DRLEDPKRKRPFCNAFTG
CGRKRSDESMGTLVDLNSEPAVEELSRQILSEAKLWEAIQEARAELQRRR----------
-------------------------------------------------
>Embioptera_Ptilocerembia_catherinae_CCAP
MQTINILAGSTLAIFLLTIALHLTTADDIIMQKREVDSSEI-DRLDEPKRKRPFCNAFTG
CGRKRSDESMGTLVELNSEPAVEELSRQILSEAKLWEAIQEARAELQRRRH--HQVLSNR
IPDR--PLALTGYRKKRSAEQKNMAKSQGRVRPQ-INDGPD--FDTMSR
>Embioptera_Rhagadochir_virgo_CCAP
MQTLNFIAGSAIMILVMIVAVHLSAADDIIVQKREVDSSEL-DRLADPKRKRPFCNAFTG
CGRKRSDESMGTLVELNSEPAVEELSRQIMSEAKLWEAIQEARAELQRRRN--HQVFSNR
IPERTLPLALTGYRKKRSVDLTK-ETSPGRVQAR-INDAPD--FDTLSR
>Grylloblattodea_Galloisiana_nipponensis_CCAP
------------------------------------------------------------
GKKRSDESMGTLVDMNSEPAVEDLSRQILSEAKLWEAIQEARIELLRRRQEELQSNRISD
RPLPLALTGFRKRRSASSHS------NQPRAVDNQAMKPWGR
>Grylloblattodea_Galloisiana_sinensis_CCAP_1
MQMSHVVIGCSFLVLLLAVSLPLAAADDVIMQKRQVDPADMVRLLDPKRKRPFCNAFTGC
GKKRSDESMGTLVDMNSEPAVEDLSRQILSEAKLWEAIQEARIELLR??????????ISD
RPLPLALTGFRKRRSASSHQEASSHKNQPRAVDNQAMKPWGR
>Grylloblattodea_Galloisiana_yuasai_CCAP
MQMCHVVIGCSFLVLLLAVSLPLAAADDVIMQKRQVDPADMARLLDPKRKRPFCNAFTGC
GKKRSDESMGTLVDMNSEPAVEDLSRQILSEAKLWEAIQEARIELLRR------------
------------------------------------------
>Grylloblattodea_Grylloblatta_bifratrilecta_CCAP
MQLCHMLIGCSFLVLLLAVSLPRAAADDVIMQKREIDPADMVRLLDPKRKRPFCNAFTGC
GKKRSDESMGSLVDMNSEPAVEDRSRQILSEAKLWEAIQEARIELLRRRQEELQSNRISD
RPLPLALTGFRKRRSASSHQETSIH-NQPRAVDNQAMKPWAR
>Grylloblattodea_Grylloblattella_sp._CCAP
------------------------------------------------------------
------------------------------------------------------------
------------------------------------------
>Grylloblattodea_Grylloblattina_djakonovi_CCAP_1
MQMCHVLIGCSFLVLLLAVSLPLIAADDVIMQKRQVDPADMVRLLDPKRKRPFCNAFTGC
GKKRSDE??????????????????????????????????????????????????ISD
RPLPLTLTGFRKRRSASSHQETSIH-NQPRAVDNQAMKPWGR
>Mantodea_Acanthops_sp._CCAP
------------------------------------------------------------
-------------------------------------------------RAEILRRRQDQ
LRQAHQLSAQERPLPLAIAGYRRKRSAMQ--QQ-KHRQ-TDQVAEESQRQ
>Mantodea_Acontista_multicolor_CCAP
-MQLKHVALACSVVILLALCGLPLASCDDVIVQKREVDPADMERLLDPKRKRPFCNAFTG
-------CGKKRSDESMGTLVELNNEPAVEELSRQILSEAKLWEAIQEARAEILRRRQDQ
LRQAH-LSAQERPLPLAIAGYRRKRSTME--QQ-K-QQQTEQMA-ESQRQ
>Mantodea_Acromantis_sp._CCAP
------------------------------------------------------------
-------------DESMGTLVELNSEPAVEELSRQILSEAKLWEAIQEARAEILRRRQDQ
LRQAHQLSAQERPVPLSIAGYRRKRSAME--QQ-Q-QQ-RGQLAEESLRQ
>Mantodea_Ameles_decolor_CCAP
------------------------------------------------------------
------------------------------------------------------------
--------------------------------------------------
>Mantodea_Amorphoscelis_pulchra_CCAP
-MQLKHVVMACCVVMLVALCGLPLVACDDVIVQKREVDPADMERLLDPKRKRPFCNAFTG
-------CGKKRSDESMGTLVELNSEPAVEELSRQILSEAKLWEAIQEARAEILRRRQDQ
LRQAH-LAAQERPSSLSITGYRRKRSAVQ--QQ-K-----DQLAEEPLRQ
>Mantodea_Brunneria_borealis_CCAP
------------------------------------------------------------
-------------------LVELNSEPAVEELSRQILSEAKLWEAIQEARAEILRRRQDQ
LRQAHQMSAQERPLPLAIAGYRRKRSAME--QQ-K-QQLTDQIAEEFERQ
>Mantodea_Chaeteessa_sp._CCAP
------------------------------------------------------------
------------------------------------------------------------
--------------------------------------------------
>Mantodea_Cheddikulama_straminea_CCAP
-------------------------SCDDVIVQKREVDPADMERLLDPKRKRPFCNAFTG
-------CGKKRSDESMGTLVELNSEPAVEELSRQILSEAKLWEAIQEARAEILRRRQDQ
LRQAHQLSAQDRPVPLAIAGYRRKRSTME-----Q-QQ-TDQLAEESLRQ
>Mantodea_Choeradodis_rhombicollis_CCAP
-MQLKHVVMACSVVVLVALCGLPLASCDDVIVQKREVDPADMERLLDPKRKRPFCNAFTG
-------CGKKRSDESMGTLVELNSEPAVEELSRQILSEAKLWEAIQEARAEILRRRQEQ
LRQAHQLSAQERPMPLAIAGYRRKRSTME--QQ-Q-QQ-IDQLAEESLRQ
>Mantodea_Creobroter_pictipennis_CCAP
---------------------------------KREVDPADMERLLDPKRKRPFCNAFTG
-------CGKKRSDESMGTLVELNSEPAVEELSRQILSEAKLWEAIQEARAEILRRRQDQ
LR------------------------------------------------
>Mantodea_Danuria_thunbergi_CCAP
------------------------------------------------------------
------------------------------------------------------------
--------------------------------------------------
>Mantodea_Deroplatys_lobata_CCAP
------------------------------------------------------------
------------------------------------------------------------
--------------------------------------------------
>Mantodea_Empusa_pennata_CCAP
-MQLKHVIMVCSVVVLVALCGLPLASCDDVIVQKREVDPADMERLLDPKRKRPFCNAFTG
-------CGKKRSDESMGTLVELNSEPAVEELSRQILSEAKLWEAIQEARAEILRRRQDQ
LRQAHQLSVQDRPVPLAIAGYRRKRSTME--QQ-Q-QQ-ADQLAEESLRQ
>Mantodea_Ephestiasula_pictipes_CCAP
------------------------------------------------------------
---------------------------------------------IQEARAEILRRRQDQ
LRQAHQLAAQERPVPLAIAGYRRKRSTMG--QQ-Q-QQ-RDQLAEESLRQ
>Mantodea_Eremiaphila_braueri_CCAP_1
-MQLKHVVMVCSVVIFLALCGLPLASCDDVVVQKREVDPADMERLLDPKRKRPFCNAFTA
ATGASAVC??KRSDESMGALVELNSEPAVEELSRQILSEAKLWEAIQEARAEILRRRQDQ
LRQAHQLSAQERPIPLAIAGYRRKRSAME--QQ-HEQE-TDQLVEDSLRQ
>Mantodea_Euchomenella_sp._CCAP
-------------------------------------DPADMERLLDPKRKRPFCNAFTG
-------CGKKRSDESMGTLVELNSEPAVEELSRQILSEAKLWEAIQEARAEILRRRQDQ
LRQAHQLSAQERPVPLAIAGYRRKRSTME--QQ-Q-Q-------------
>Mantodea_Gonatista_grisea_CCAP
--------------------------------------------------------AFTG
-------CGKKRSDESMGTLVELNSEPAVEELSRQILSEAKLWEAIQEARAEIFRRRQDQ
LRQAHQLSAQDRPVPLAIAGYRRKRSAME--QQ-QPQQ-ADQRAEESQRQ
>Mantodea_Hagiotata_hofmanni_CCAP
-MQLKHVVMACSVVVLLALCGLPLASCDDVIVQKREVDPADMERLLDPKRKRPFCNAFTG
-------CGKKRSDESMGTLVELNSEPAVEELSRQILSEAKLWEAIQEARAEILRRRQDQ
LRQAHQLSAQERPVPLAIAGYRRKRSAME--QQ-Q-LQ-TDQLTEESLRQ
>Mantodea_Harpagomantis_tricolor_CCAP
---------ACSVVILVALCGLPLASCDDVIVQKREVDPADMERLLDPKRKRPFCNAFTG
-------CGKKRSDDSMGTLVELNSEPAVEELSRQILSEAKLWEAIQEARAEILRRRQDQ
LRQAHQLAAQERPVPLAIAGYRRKRSTMQ--HQ---EK-TDQLAEDSLRQ
>Mantodea_Heterochaeta_occidentalis_CCAP_1
MMQLKHVVMACTVVILLALCGLPLASCDDVIVQKREVDPADMERLLDPKRKRPFCNAFTG
-------CG????DESMGTLVELNSEPAVEELSRQILSEAKLWEAIQEARAEILRRRQDQ
LRQAHQLSAQERPVPLAIAGYRRKRSTMK--QQ---QQ-TDQLEGESLRQ
>Mantodea_Hierodula_patellifera_CCAP
------------------------------------------------------------
------------------------------------------------------------
--------------------------------------------------
>Mantodea_Humbertiella_sp._CCAP
-MQLKHVVMACSVVMLVALCGLPLVSCDDVIVQKREVDPADMERLLDPKRKRPFCNAFTG
-------CGKKRSDETMGTLVELNSEPAVEELSRQILSEAKLWEAIQEARAEILRRRQDQ
LRQAH-LSAQERPLPLSIAGYRRKRSAME--QQ-Q-QQLADQLAEESQRQ
>Mantodea_Hymenopus_coronatus_CCAP
-MQLKHVIMACSVVVLVALCGLPLASCDDVIVQKREVDPADMERLLDPKRKRPFCNAFTG
-------CGKKRSDESMGTLVELNSEPAVEELSRQILSEAKLWEAIQEARAEILRRRQDQ
LRQAHQLSAQERPVPLGIAGYRRKRSAMEH-QK-Q-QQ-TDQMAEESLRQ
>Mantodea_Idolomantis_diabolica_CCAP_1
-MQLKHVIMACSVIVLVALCGLPLASCDDVIVQKREVDPADMERLLDPKRKRPFCNAFTG
-------CGKKRSDESMGTLVELNSEPAVEELSRQILSEAKLWEAIQEARAEILRRRQEQ
LRQVHQLSAQERPVPLAIAGYRRKRSTMEQQQQ-Q-QQ-ADQLAE-----
>Mantodea_Liturgusa_sp._CCAP
-MQLKHVVMACSVVILLALCGLPLVSCDDVIVQKREVDPADMERLLDPKRKRPFCNAFTG
-------CGKKRSDESMGTLVELNSEPAVEELSRQILSEAKLWEAIQEARAEILRRRQDQ
LRQAHQLSAQERPLPLAIAGYRRKRSTMEL-QK-Q-QQ-TGQVAEESERQ
>Mantodea_Mantis_religiosa_CCAP_1
-MQLKHVVMACSVVVLMALCGLPLASGDDVIVQKREVDPADMERLLDPKRK-PFCNAFTG
-------CGKKRSDESMGTL?????????????????????????????RAEILRRRQDQ
LRQAHQMSAQERPVPLAIAGYRRKRSTMG--QQ-Q-QQ-ADQMAEESLRQ
>Mantodea_Mantoida_sp._CCAP_1
-------------------CGLPLATCDDVIVQKREVDPAEMERLLDPKRKRPFCNAFTG
-------CGKKRSDESLGTLVEFNSEPAVEDLSRQIMSEAKLWEAIQEARAEIVRRRQDQ
LRQAHQLSAQDRSVPLSIAGYRRKRSTVE--QK-H----LDQQVEETRKQ
>Mantodea_Metallyticus_splendidus_CCAP_1
-MQLKHVVMACSVVILVALCGLPLASCDDVIVQKREVDPADMERLLDPKRKRPFCNAFTG
-------CGKKRSDESMGTLVELNSEPAVEELSRQILSEAKLWEAIQEARAEILRRRQDQ
LRQAHQMSAQDRPLPLAIAGYRRKRSAVE--QK-Q-QQ-IDQLAEEPRRQ
>Mantodea_Miomantis_binotata_CCAP
-MQLKHVVMACSVVMLVALCGLPLVSCDDVIVQKREVDPADMERLLDPKRKRPFCNAFTG
-------CGKKRSDESMGTLVELNSEPAVEELSRQILSEAKLWEAIQEARAEILRRRQEQ
LRQAHQLSAQERPVPLAIAGYRRKRSTME--QQLQ-QQ-SDQLAEESLRQ
>Mantodea_Miomantis_brunni_CCAP
-MQLKHVVMACSVVVLVALCGLPLVSCDDVIVQKREVDPADMERLLDPKRKRPFCNAFTG
-------CGKKRSDESMGTLVELNSEPAVEELSRQILSEAKLWEAIQEARAEILRRRQEQ
LRQAHQLSAQERPVPLAIAGYRRKRSTME--QQLQ-QQ-SDQLAEESLRQ
>Mantodea_Nilomantis_floweri_CCAP
----------------------------------------------------------TG
-------CGKKRSDESMGTLVELNSEPAVEELSRQILSEAKLWEAIQEARAEILRRRQDQ
LRQAH-LSAQERPLPLSIAGYRRKRSTVQ--QQ-Q-PQ-KDQLAEEPLRQ
>Mantodea_Omomantis_zebrata_CCAP
---------------------------------KREVDPADMERLLDPKRKRPFCNAFTG
-------CGKKRSDESMGTLVELNSEPAVEELSRQILSEAKLWEAIQEARAEILRRRQDQ
LRQAHQLSVQERPVPLAIAGYRRKRSTME--QQ-Q-LQ-TDQLAEESLRQ
>Mantodea_Orthodera_novaezealandiae_CCAP
------------------------------------------------------------
------------------------------------------------------------
--------------------------------------------------
>Mantodea_Orthoderella_ornata_CCAP
-MQLKHVVMASSVVILLALCGLPLASCDDVIVQKREVDPADMERLLDPKRKRPFCNAFTG
-------CGKKRSDETMGTLVELNSEPAVEELSRQILSEAKLWEAIQEARAEILRRRQDQ
LRQAHQLSAQERPLPLAIAGYRRKRSTME--QQ-K-QQ----QTEGSERQ
>Mantodea_Oxyopsis_gracilis_CCAP
------------------------------------------------------------
------------------------------------------------------------
--------------------------------------------------
>Mantodea_Oxyothespis_dumonti_CCAP
------------------------------------------------------------
-----------------------------------------------------LRRRQDQ
LRQAHQLAAQERPVPLAIAGYRRKRSTME--KQ---HQ-TDQLAEESLRQ
>Mantodea_Paraoxypilus_sp._CCAP
------------------------------------------------------------
------------------------------------------------------------
--------------------------------------------------
>Mantodea_Parasphendale_sp._CCAP
------------------------------------------------------------
------------------------------------------------------------
--------------------------------------------------
>Mantodea_Phasmomantis_sumichrasti_CCAP
------------------------------------------------------------
------------------------------------------------------------
--------------------------------------------------
>Mantodea_Phyllocrania_paradoxa_CCAP
------------------------------------------------------------
----------------------------------------------------ILRRRQEQ
LRQAHQLSAQERPVPLAIAGYRRKRSTME--QQ-Q-QQ-ADQLAEESLRQ
>Mantodea_Phyllothelys_werneri_CCAP
-MQLKHVVMACSVVVLLALCGLPLASCDDVIVQKREVDPADMERLLDPKRKRPFCNAFTG
-------CGKKRSDESMGTLVELNSEPAVEELSRQILSEAKLWEAIQEARAEILRRRQEQ
LRQAHQLSAQERPIPLAIAGYRRKRSTME--QQ-Q-Q--TD------LRQ
>Mantodea_Popa_spurca_CCAP
------------------------------------------------------------
-------------------LVELNSEPAVEELSRQILSEAKLWEAIQEARAEIIRRRQDQ
LRQAHQLSAQERPVPLAIAGYRRKRSTME--QQ-Q-QQ-IDQLAEESLRQ
>Mantodea_Pseudempusa_pinnapavonis_CCAP
------------------------------------------------------------
---------KKRSDESMGTLVELNSEPAVEELSRQILSEAKLWEAIQEARAEILRRRQDQ
LRQAHQLSVQERPVPLAIAGYRRKRSTME--QQ-Q-QQ-TDQLAE-----
>Mantodea_Pseudogalepsus_nigricoxa_CCAP_1
MMQLKHVVMACTVVILLALCGLPIASCDDVIVQKREVDPADMERLLDPKRKRPFCNAFTG
-------CGKKRSDESMGTLVELNSEPAVEELSRQILSEAKLWEAIQEAR??ILRRRQDQ
LRQAHQLSAQERPVPLAIAGYRRKRSTME--QQ-Q-LQ-ADQLEEESLRQ
>Mantodea_Rhombodera_basalis_CCAP
---------ACSVVVLVALCGLPLASCDDVIVQKREVDPADMERLLDPKRKRPFCNAFTG
-------CGKKRSDESMGTLVELNSEPAVEELSR--------------------------
--------------------------------------------------
>Mantodea_Sibylla_pretiosa_CCAP
-MQLKHVVMACSVVVLVALCGLPLASCDDVIVQKREVDPADMERLLDPKRKRPFCNAFTG
-------CGKKRSDESMGTLVELNSEPAVEELSRQLLSEAKLWEAIQEARAEILRRRQEQ
LRQAHQLSAQERPVPLAIAGYRRKRSTMEQ-QQ-Q-QQ-TDQLA------
>Mantodea_Sphodromantis_lineola_CCAP_1
-MQLKHVIMACSVVVLLALCGLPLASCDDVIVQKREVDPADMERLLDPKRKRPFCNAFTG
-------CGKKRSDESMGTLVELNSEPAVEELSRQILSEAKLWEAIQEARAEILRRRQDQ
LRQAHQLSAQERPVPLAIAGYRRKRSAME--QQ-Q-LQ-TDQLAEESLRQ
>Mantodea_Stagmatoptera_biocellata_CCAP
--QLKHVVMACSVVVLLALCGLPLASCDDVIVQKREVDPADMERLLDPKRKRPFCNAFTG
-------CGKKRSDESMGTLVELNSEPAVEELSRQILSEAKLWEAIQEARAEILRRRQDQ
LRQAHQLSAQERPVPLAIAGYRRKRSAME--QQ-Q-LQ-TDQLAEESLKQ
>Mantodea_Telomantis_lamperti_CCAP
-MQLKHVVMACSIVILVALCGLPLVTCDDVIVQKREVDPADMERLLDPKRKRPFCNAFTG
-------CGKKRSDESMGALVELNSEPAVEELSRQILSEAKLWEAIQEARAEIFRRRQDQ
LRQAHQLSAQERPVPLAIAGYRRKRSTVE--QQ-Q-QQ-ADQQAEEPQRQ
>Mantodea_Theopropus_elegans_CCAP
-MQLKHVIMACSVVVLVALCGLPLASCDDVIVQKREVDPADMERLLDPKRKRPFCNAFTG
-------CGKKRSDESMGTLVELNSEPAVEELSRQILSEAKLWEAIQEARAEILRRRQDQ
LRQAHQLSAQERPVPLGIAGYRRKRSAME--QQ-Q-QQ-TDQMAEESLRQ
>Mantodea_Thesprotia_graminis_CCAP
------------------------------------------------------------
------------------------------------------------------------
--------------------------------------------------
>Mantodea_Tropidomantis_tenera_CCAP
------------------------------------------------------------
------------------------------------------------------------
--------------------------------------------------
>Mantophasmatodea_Mantophasma_kudubergense_CCAP
MQVSSLMFGSALLLLLVAVGPQLTTADDVIIQKRVDPAEMDRFLDPKRKRPFCNAFTGCG
KKRSDESMGALVELNSEPAVEDLSRQILSEAKLWEAIQEARLELLRRRQDQMQTNRLSER
PLPLSIAGFRKKRSVEVPRPTTKRSSGP
>Mantophasmatodea_Tyrannophasma_gladiator_CCAP
MQVSSLIFGSALLLLLVAVGPQLTAADDVIIQKRVDPAEMDRLLDPKRKRPFCNAFTGCG
KKRSDESMGALVELNSEPAVEELSRQILSEAKLWEAIQEARLELLRRRQEQMQTNRLSER
PLPLSMAGFRKKRSVQASQPATKRSSGP
>Mantophasmatodea_Pachyphasma_brandbergense_CCAP
MQVSSLMFGSALLLLLVAVGPQLTTADDVIIQKRVDPAEMDRFLDPKRKRPFCNAFTGCG
KKRSDESMGALVELNSEPAVEDLSRQILSEAKLWEAIQEARLELLRRRQDQMQTNRLSER
PLPLAIAGFRKKRSVEVPRPTTKRSSGP
>Mantophasmatodea_Namaquaphasma_ookiepense__CCAP
MQVSSLMFGSALLLLLVAVGPQLTAADDVIIQKRVDPAEMDRLLDPKRKRPFCNAFTGCG
KKRSDESMGALVELNSEPAVEELSRQILSEAKLWEAIQEARLELLRRRQDQMQTNRLSER
PLPLSLAGFRKKRSVEAPRPATKRSSGP
>Orthoptera_Caelifera_Atractomorpha_sp._CCAP
-----------------------------------------------------------C
GKKRS-DE-SVGTLLEMNSEPAVADLSRQILSEAKLWEAIQEARAELMARRRQHELQTNR
LAEFPRPLAVAQYRKKRAAAL---APPTP------------
>Orthoptera_Caelifera_Aularches_miliaris_CCAP
------------------------------------------------------------
----------------------VADLSRQILSEAKLWEAIQEARAELMARRRQHELQTNR
VAEFPRPLAVAQYRKKRAA-----VPPTPA---QGMKPWRR
>Orthoptera_Caelifera_Dictyophorus_griseus_CCAP
------------------------------------------------------------
------------------------------------------------------------
-----------------------------------------
>Orthoptera_Caelifera_Dictyophorus_spumans_CCAP
------------------------------------------------------------
------------------------------------------------------------
-----------------------------------------
>Orthoptera_Caelifera_Haplotropis_brunneriana_CCAP
MFRVPVVLACPALLLILLTLLQTASADDVIMEKREMDSTLLDRLFEPKMKRPFCNAFTGC
GKKRS-DE-SVGTLLEMNSEPAVADLSRQILSEAKLWEAIQEARAELQARRRQHELKTNR
LADFSRPLAVAQYRKKRSA-----APPTPA---QGMKPWRR
>Orthoptera_Caelifera_Locusta_migratoria_1_CCAP
MSRA-LLLVCPA--LVLLACLQLAAADDVIMEKRDMDSPFLDRLFESKMKRPFCNAFTGC
GKKRS-DE-SVSTLLEMNSEPAVADLSRQILSEAKLWEAIQEARAELMARRRQHEMQTNR
LGDFSRPLAVAQYRKKRAA-----APPTPA---QGIKPWRR
>Orthoptera_Caelifera_Locusta_migratoria_2_CCAP
MSRA-LLLVCPA--LVLLACLQLAAADDVIMEKRDMDSPFLDRLFESKMKRPFCNAFTGC
GKKRS-DE-SVSTLLEMNSEPAVADLSRQILSEAKLWEAIQEARAELMARRRQHEMQTNR
LGDFSRPLAVAQYRKKRAA-----APPTPA---QGIKPWRR
>Orthoptera_Caelifera_Monistria_consobrina_CCAP
--------------------------------------PFLDRLFEPKMKRPFCNAFTGC
GKKRS-DE-SVGTLLEMNSEPAVADLSRQILSEAKLWEAIQEARAELMARRRQHELQ---
-----------------------------------------
>Orthoptera_Caelifera_Monistria_discrepans_CCAP
------------------------------------------------------------
------------------------------------------------------------
-----------------------------------------
>Orthoptera_Caelifera_Omura_congrua_CCAP
------------------------------------------------------------
------------------------------------------------------------
-----------------------------------------
>Orthoptera_Caelifera_Parapetasia_femorata_CCAP
----------------------------------------LDRLYEPKMKRPFCNAFTGC
GKKRS-DD-SVGTLLEMNSEPAVAELSRQILSEAKLWEAIQEARAELMARRRQHELQTNR
LAEFPRPLAVAQYRKKRAV-----APPTPA---QGMKPWRR
>Orthoptera_Caelifera_Phymateus_viridipes_CCAP
MSR--VLLLLSAILLALLACLEPAAADDVIMEKRDMDSPFLDRLFEPKMKRPFCNAFTGC
GKKRS-DE-SVGTLLEMNSEPAVADLSRQILSEAKLWEAIQEARAELMARRRQHELQTNR
LPDFTRPLAVAQYRKKRSV-----APPTPA---QGIKPWRR
>Orthoptera_Caelifera_Pielomastax_soochowensis_CCAP
----------------VMLALQPAVADDVIMQRRDVDSTLMGRLLEPMAKRPFCNAFTGC
GKKRSADS-SVGSLLEMNSEPAVADLSRQILSEAKLWEAIQEARAELQARRHQQE--ANR
LSEFPRTLAVAQYRKKRSPR-------------QEERPWRR
>Orthoptera_Caelifera_Poekilocerus_pictus_CCAP
--------------------------DDVIMEKRDMDSPFLDRLFEPKMKRPFCNAFTGC
GKKRS-DE-SVGTLLEMNSEPAVAALSRQILSEAK-------------------------
-----------------------------------------
>Orthoptera_Caelifera_Propsednura_eyrei_CCAP
------------------------------------------------------------
------------------------------------------------------------
-----------------------------------------
>Orthoptera_Caelifera_Prosarthria_teretrirostris_CCAP
M-RL-VLAACSA--LLLVMHLRSAAADDVIMQKRDYESTLMDRLLEPKRKRPFCNAFTGC
GKKRS-DESSVGALLEMNSEPAVADLSRQILSEAKLWEAIQEARAELLARRRQHEFQTNR
VAEFPRPLAVAQYRKKRAPEATDAAEPAAAADSQDVKPWRR
>Orthoptera_Caelifera_Psedna_nana_CCAP
------------------------------------------------------------
-------------------------------SEAKLWEAIQEARAELQARRRQHELQTNR
LAEFPRPLAVAQYRKKRA------APPTPA---QGMKPWRR
>Orthoptera_Caelifera_Stenobothrus_lineatus_CCAP
------------------------------------------------------------
------------------------------------------------------------
-----------------------------------------
>Orthoptera_Caelifera_Stenocepa_sp._CCAP
--------------------------------------------------------FTGC
GKKRS-DE-SVGTLLEMNSEPAVADLSRQILSEAKLWEAIQEARAELMARRRQHELQTNR
LAEFPRPLAVAQYRKKRSV-----APPTPA---QGMKPWRR
>Orthoptera_Caelifera_Systella_rafflesii_CCAP
------------------------------------------------------------
------------------------------------------------------------
-----------------------------------------
>Orthoptera_Caelifera_Tetrix_subulata_CCAP_1
--RL-LFAVLTLLLTLVAIALPPAAADGVIMQKKAVDPADFDRLMDPKPKRPFCNAFTGC
GRKRS-DK-SMATLLEMNSEPAVADISRQIMSEAKLSEAIQEARQELI-RRRQMEYQQNQ
FLD--RPLAVATYRKKRSRPV----------QQQVQESRSR
>Orthoptera_Caelifera_Tropidacris_collaris_CCAP
MSR--VLLACPA-LLVLLAFLQLAAADDVIMEKRDMDSPFLDRLFEPKMKRPFCNAFTGC
GKKRS-DE-SVGTLLEMNSEPAVADLSRQILSEAKLWEAIQEARAELLARRRQHELQTNR
LADITRPLAVAQYRKKRAA-----APPAPA---QGMKPWRR
>Orthoptera_Caelifera_Xya_japonica_CCAP
-----MQKCCPSLMFLCAVVLVSVAGDDIIVQKREADPSQLG-FVDPMAKRPFCNAFTGC
GRKRS-DD-SMGTLLDLNSEPAVEALSRQILSETKLWEAIQEARRELQLRRRQQQ--LGQ
MSDRPLPLA-AAFRKK-------------------------
>Orthoptera_Caelifera_Xya_variegata_CCAP
-----MQKCCPSLVLLCAVVLVSVAADDIIVQKREADPSQLG-FVDPIAKRPFCNAFTGC
GRKRS-DE-SMGTLLDLNSEPAVEALSRQILSETKLWEAIQEARRELQLRRRQQQ--LGQ
LSDRPLPLA-ATFRKKRE------ALPTFV-DRLMPEPSTR
>Orthoptera_Caelifera_Zonocerus_elegans_1_CCAP
------------------------------------------------------------
------------------------------------------------------------
-----------------------------------------
>Orthoptera_Caelifera_Zonocerus_elegans_2_CCAP
----------------------------------------------------FCNAFTGC
GKKRS-DE-SVGTLLEMNSEPAVADLSRQILSEAKLWEAIQEARAELMARRRQHEMQTNR
PAEFPRPLAVAQYR---------------------------
>Orthoptera_Caelifera_Zonocerus_variegatus_CCAP
----------------------------------------------PKMKRPFCNAFTGC
GKKRS-DE-SVGTLLEMNSEPAVADLSRQILSEAKLWEAIQEARAELMARRRQHELQTNR
LAEFPRPLAVAQYRKKREV-----APPTPA---QGMKPWRR
>Orthoptera_Caelifera_Zubovskia_(Zubovskya)_sp._CCAP
MSRA-LLLVCAA-LLPLLASLQQAAADDVIMEKRDMDSPFLDRLFEQKMKRPFCNAFTGC
GKKRS-DE-SVGTLLEMNSEPAVADLSRQILSEAKLWEAIQEARAELQARRRQHELQTNR
LAEFPRPLAVAQYRKKRAA-----APPTPV---QGMKPWRR
>Orthoptera_Ensifera_Acheta_domesticus_CCAP
------------------------------------------------------------
------------------------------------------------------------
------------------------------------------------------------
------
>Orthoptera_Ensifera_Anostostoma_australasiae_CCAP
------------------------------------------------------------
------------------------------------------------------------
------------------------------------------------------------
------
>Orthoptera_Ensifera_Ceuthophilus_sp._CCAP
------------------------------------------------------------
---------------DESMGAL---LELNSEPAVEEL--SRQILSEAKLWEAIQEARVEL
LRRR-QEQ-------LQ--TQQMSDRPMPL-----PLTGFRKKRSV-QDGPRAVDAQ--A
ALPRSR
>Orthoptera_Ensifera_Comicus_calcaris_CCAP_1
-TTCCSYFTVACSVAL-LVLAVGVPYTA--GDDVI----MQKREADQSDME-L-LDPKRK
RPFCNAFTGCGKKRSDESMGSL---LEMNSEPAVAEL--SRQILSEAKLWEAIQEARQEL
LRRRQQ---------MQ--TNRLSDGPLPL-----PLTGFRKRRSVPTNGQRTTDIE--S
SNAWNR
>Orthoptera_Ensifera_Cyphoderris_sp._CCAP
MQMC--HVILGCSLAV-LLLAVGVPLAA--ADDVI----MQKRQVDPSEMERL-LDPKRK
RPFCNAFTGCGKKRSDESMGTL---LELNSEPAVAEL--SRQILSEAKLWEAIQEARQEI
LRQRQQQHQDRLFQMQQ--SNQLSEGPMPL-----PLAGFRKRRSAAQSGPRVVEPQ--S
GKPWSR
>Orthoptera_Ensifera_Diestrammena_asynamora_CCAP_1
---------------------------------VI----MQKRQVDPADMERL-LDPKRK
RPFCNAFTGCGKKRADESMGTL---LELNSEPAVEEL--SRQILSEAKLWEAIQEARMEL
LRRR-QEQ-------LQ--SNQVSDRSMPL-----PLTGFRRKRAA-QEGPRSMDSQ--T
AKPRSR
>Orthoptera_Ensifera_Gryllotalpa_sp._CCAP
-------------------------------------------RAEL-EMERM-GEPKRK
RPFCNAFTGCGKKRSDDSLGTL---VELNSEPAVAEL--SRQILSEAKLWEAIQEARAEL
IRRRQQQQ-------MQ--TNQIAEGPLPL-----PLTSFRRRRSVPPSAQ--------V
GEGSSR
>Orthoptera_Ensifera_Hemiandrus_sp._CCAP
------------------------------------------------------------
------------------------------------------------------------
------------------------------------------------------------
------
>Orthoptera_Ensifera_Hemideina_thoracica_CCAP
------------------------------------------------------------
------------------------------------------------------------
------------------------------------------------------------
------
>Orthoptera_Ensifera_Mecopoda_elongata_CCAP
MQMC--HLVLGCSVAI-FLFVIGIPLSA--ADDVI----MQKRQVDPSDMERL-LDPKRK
RPFCNAFTGCGKKRSDESMGTL---LELNSEPAVAEL--SRQILSEAKLWEAIQEARQEL
LRRKTQEQ----FQ-KQ--ADQMPEGSVQL-----PLAEFRKRRS-----PRAVQPQM--
------
>Orthoptera_Ensifera_Myrmecophilus_sp._CCAP
MQVS--QVLLGSALLLALLMALALPAAAAPADDVI----VQKRQAIPDELQRI-ADPKRK
RPFCNAFTGCGRKRADESLGSL---VELNSEPAVAEL--SRQILSEAKLWEAIQEARAEL
QRRRHQQQ-------LQ--SNQVESA----------------------DG----------
------
>Orthoptera_Ensifera_Neonetus_sp._CCAP
------------------------------------------------------------
------------------------------------------------------------
-------Q-------LQ--TNQISDRAMPL-----PLSSYRKKRSI-QDGPRNVDSQQ-A
AKPWVR
>Orthoptera_Ensifera_Nippancistroger_testaceus_CCAP
MQMC--HVILGCSVAI-LLLALGVPLTA--ADDVI----MQKRQVDPAEMERL-LDPKRK
RPFCNAFTGCGKKRSDESMGTL---LEMNSEPAVAEL--SRQILSEAKLWEAIQEARQEL
RRRQ-----------EQ--TNQLGENPMPL-----PLTSFRKRRS---TSPKTSDAQMAA
AKPWSR
>Orthoptera_Ensifera_Phaeophilacris_bredoides_CCAP
----------AAPAAA-VAAAADTPAPA--AAPAAHGGHLQKRQADPAELERLAAEPKRK
RPFCNAFTGCGKKRADESMGSL---VELNSEPAVAEL--SRQILSEAKLWEAIQEARAEL
LRRRQQQ-----------------------------------------------------
------
>Orthoptera_Ensifera_Phaneroptera_falcata_75_2_CCAP
MQMC--HLALGCSVAI-ILLALGFPLCE--ADDVI----MQKRQVDPSDMERL-LDPKRK
RPFCNAFTGCGKKRSDESM??????LELNSEPAVAEL--SRQILSEAKLWEAIQEARQEL
LRRKQQEQ-------LQKHANQLGEGSSQL-----PLAGFRKRRAA-------VQPQM--
------
>Orthoptera_Ensifera_Stenopelmatus_sp._CCAP
------------------------------------------------------------
------------------------------------------------------------
------------------------------------------------------------
------
>Phasmatodea_Abrosoma_johorensis_CCAP_1
MQILQ------------------VMLACSIVALLVTLGLPVATADEVIVQ----------
------KREVDPAQVERLLDAKRKR????????????????????????????AVEELSR
QILSQAKLWEAIQEARLELLRRKHN-EQQYAGNQISDNSAIPLPLRLSNYRRKRSAES-D
ED---LKDLSR
>Phasmatodea_Achrioptera_fallax_CCAP
------------------------------------------------------------
-------------------------------------RSEEWRATLVEMTSDPAVEELPR
QILSEAKLWEAIQEARLELLRRKHHQQEQMIGNQVAETAGLPIPLRLASYRRKRSADTQQ
VD---MKDSSR
>Phasmatodea_Agamemnon_cornutus_CCAP
-QMLH------------------VVLASALVVLLVTLGLPGAAADEVIVQ----------
------KREVDPAQMDRLLDAKRKRPFCNAFTGCGKKRSDESMSTLVEMNSEPAVEELTR
QILSEAKLWEAIQEARLELLRRKHH-QQEMVGNQVVEGAGLPLPLRLASYRRKRSAEPQQ
QD---VKDLSR
>Phasmatodea_Aretaon_asperrimus_CCAP
MQVLH------------------VVLASSIVILLVALGLPVAKADEVIVQ----------
------KREVDPVQMERLLDPKRKRPFCNAFTGCGKKRSDESMATLVEMNSEPAVEELTR
QILSEAKLWEAIQEARIELLRRKHHEQQQMAVNQMAESAG--MPLRLTNYRRKRSAESQQ
ED---TKDLSR
>Phasmatodea_Bacillus_rossius_CCAP_1
MQMLH------------------VVMAGSLVALLATLGLPHAAADEVIVQ----------
------KREVDPAQMERLLDPKRKRPFCNAFTGCGKKRSDESMATLVEMNSEPAVEELTR
QILSEAKLWEAIQEARIELLRRKH--QQQMAGSQEAESAALPLPLRLASYRRKRSADSLA
ED---MKNLSR
>Phasmatodea_Carausius_morosus_CCAP
MQMLH------------------VVLTSSLVVLLVALGLPAATADEIIVQ----------
------KREVDPAQLERLMDPKRKRPFCNAFTGCGKKRSDESMATLVEMNSEPAVEELTR
QILSEAKLWEAIQEARVELLRRKHHQQQEMVGNQMSEAAGLPLPLRLASYRRKRSAEP-Q
QD---VKDWSR
>Phasmatodea_Clitarchus_hookeri_CCAP
------------------------------------------------------------
------------------------------------------------------------
------------------------------------------------------------
-----------
>Phasmatodea_Creoxylus_spinosus_CCAP
------------------------------------------------------------
---------------------KRKRPFCNALTGCGKKRSDESMGALVEMNSEPAVEELTR
QILSEAKLWEAIQEARLELLRRKHH-EQQMVGNQIAESAGLPIPLRLANYRRKRSAEAQE
EE---LKDLSR
>Phasmatodea_Diapherodes_gigantea_CCAP
------------------------------------------------------------
-------------------------------------------------------EELTR
QILSEAKLWEAIQEARLELLRRKHR-QQEMVGNQVVEGAGLPIPLRLASYRRKRSAESQQ
QD---VKDLSR
>Phasmatodea_Dimorphodes_sp._CCAP
------------------------------------------------------------
------------------------------------------------------------
------------------------------------------------------------
-----------
>Phasmatodea_Epidares_nolimetangere_CCAP_1
MQIVH------------------IMLASTLMVLLIAVELPLTTADEVIVQ----------
------KREVDPVQMERLLDPKRKRPFCNAFTGCGKKRSDESMATLVEMNSEPAVEDLTR
QILSEAKLWEAVQEARLELLRRKHQ-QQ-----QMAESAG--LPLRLASYRKKRSAQSQQ
QD---MKDMSR
>Phasmatodea_Eurycantha_calcarata_CCAP
MQKLH------------------VMLVSGLLVLLVALELPAAAADEVIVQ----------
------KREVDSAQIDRLLEPKRKRPFCNAFTGCGKKRSDESMATLVEMNSEPAVEDLTR
QILSEAKLWEAIQEARLELLRRKHQ-QQEMVGSQLSEGAGLPLPLRLSSYRRKRSAELQQ
ED---LKDLSR
>Phasmatodea_Extatosoma_tiaratum_CCAP
MQMLH------------------VMLLGSLVVVLVSSALPAAAADEVIVQ----------
------KREVDQAQMERLLDPKRKRPFCNAFTGCGKKRSDESMATLV-------------
------------------------------------------------------------
-----------
>Phasmatodea_Gratidia_madagassa_CCAP
------------------------------------------------------------
------------------------------------------------------------
------------------------------------------------------------
-----------
>Phasmatodea_Heteropteryx_dilatata_CCAP
MQMMH------------------VILASMLLVLLITLGVPTAAADQVIMQ----------
------KREVDPAQMERLMDPKRKRPFCNAFTGCGKKRSDESMATLVEMNSEPAVEELTR
QILSEAKLWEAIQEARVELLRRRHQ-QQQ----QMAESAG--LPLTLANYRRKRSAEP-Q
QD---MKDISR
>Phasmatodea_Libethra_strigiventris_CCAP
MQMLH------------------VMLASTLVVLLVTLELPVATADEIIVQ----------
------KREVDPAQMERLLDPKRKRPFCNAFTGCGKKRSDESMATLVEMNSEPAVEELTR
QILSEAKLWEAIQEARVELLRRKH---QQMVGNQIAESAGLPLPLKLASYRRKRSAESLE
EE---MKDLSR
>Phasmatodea_Medauroidea_extradentata_CCAP
---------------------------------------------EVIVQ----------
------KREVDPAQMDRLLDPKRKRPFCNAFTGCGKKRSDESMATLVEMTSEPAVEDLTR
QILSEAKLWEAIQEARLELLRRKHH-QQEMVGNQVAEGVGLPIPLRLASYRRKRSAEFQQ
ED---MKDSSR
>Phasmatodea_Megacrania_phelaus_CCAP
MQMLH------------------VMAVGSLAALLVVLAVPAAAADEVIVQ----------
------KREVDAAQMDQLLDPKRKRPFCNAFTGCGKKRSDESMATLVEMNSE--------
------------------------------------------------------------
-----------
>Phasmatodea_Metriophasma_diocles_CCAP_1
MQILH------------------VMLASVLAVLLVTLELPAATADEVIVQ----------
------KREVDSAQMERLLDPKRKRPFCNAFTGRG?????????????????????????
???????????????????????????????????AESAGLPIPLRLANYRRKRSAEAQE
EE---LKDLSR
>Phasmatodea_Neohirasea_fruhstorferi_CCAP_1
MQILH------------------VVLASTLVVLLVTLGLPVVAADEVIVQ----------
------KREVDAAQMERLLDPKRKRPFCNAFTGCGKKRSDESMATLVEMNSEPAVEELTR
QILSEAKLW??????????LRRKHH-QQEMLGNQVGDVSGLPIPLRLASYRRKRSADSQQ
ED---MKDLSR
>Phasmatodea_Oreophoetes_peruana_CCAP
MQIVH------------------VMLAGALVVLLVTLELPVATGDEIIVQ----------
------KREVDPAQMERLLDPKRKRPFCNAFTGCGKKRSDESMATLVEMNSEPAVEDLTR
QILSEAKLWEAIQEARVELLRRKH---QQMVGNEIAESAGLPLPLKLSSYRRKRSAESLE
EE---MKDLSR
>Phasmatodea_Orestes_mouhotii_CCAP
MQIVH------------------IMLASTFVVLLLALGLPVATADEIIVQ----------
------KREVDPVQMERLLDPKRKRPFCNAFTGCGKKRSDESMATLMEMNSEPAVEDLTR
QILSEAKLWEAVQEARIELLRRKH--QQQMAENQMAETAG--LPLRLASYRKKRSTQSQQ
QG---MKDMSR
>Phasmatodea_Orthomeria_sp._CCAP
MQILQ------------------VMLACSIVALLVTLGLPVATADEVIVQ----------
------KREVDPAQMERLLDAKRKRPFCNAFTGCGKKRSDESMATLVEMNSEPAVEELSR
QILSQAKLWEAIQEARLELLRRKHN-EQQYAGNQISDNSAIPLPLRLSSYRRKRSAES-D
ED---LKNSSR
>Phasmatodea_Orxines_xiphias_CCAP
MQILQ------------------VVLASTLVVLLVTLGLPGAAADEVIVQ----------
------KREVDPAQMDRLLDPKRKRPFCNAFTGCGKKRSDESMATLVEMNSEPAVEELTR
QILSEAKLWEAIQEARLELLRRKHH-QQEMLGNQVGDVNGLPIPLRLASYRRKRSAESQQ
ED---MKDLNR
>Phasmatodea_Paranisacantha_sp._CCAP
------------------------------------------------------------
------------------------------------------------------------
------------------------------------------------------------
-----------
>Phasmatodea_Peruphasma_schultei_CCAP
MQMLN------------------VMLASALVVLLVTLELPIAAGDEVIVQ----------
------KREVDQAQMERLLDPKRKRPFCNAFTGCGKKRSDESMGTLVEMNSEPAVEDLTR
QILSQAKLWEAIQEARLELLRRKHH-EQQMVGNQIAESVGLPIPLRLANYRRKRSAESQE
EE---MKDLSR
>Phasmatodea_Phyllium_philippinicum_CCAP
------------------------------------------------------------
-------------------------------------------ATLVELNSEPAVEELTR
QILSEAKLWEAIQEARLELLRRKHH-EQQLAGSQAADGAGLPLPLRLASYRRKRSALSQQ
QD---MKDSNR
>Phasmatodea_Pseudophasma_velutinum_CCAP
---------------------------------------------EVIVQ----------
------KREVDPVQMERLLDPKRKRPFCNAFTGCGKKRSDESMGTLVEMNSEPAVEDLTR
QILSEAKLWEAIQEARLELLRRKHH-EQQMVGNQIAESAGLPIPLRLANYRRKRSAESQE
EE---MKDLSR
>Phasmatodea_Pseudosermyle_phalangiphora_CCAP
------------------------------------------------------------
------------------------------------------------------------
------------------------------------------------------------
-----------
>Phasmatodea_Ramulus_artemis_CCAP
------------------------------------------------------------
------------------------------------------------------------
-------------EARLELLRRKHH-QQEMVGNQVGEDAGLPLPLRLASYRRKRSAEFQQ
ED---MKDSSR
>Phasmatodea_Sipyloidea_biplagiata_CCAP
------------------------------------------------------------
---------------------------------------DESMATLVEMNSEPAVEELTR
QILSEAKLWEAIQEARLELLRRKHH-QQEMLGNQVGDANGLPIPLRLASYRRKRSAESQQ
ED---MKDLNR
>Phasmatodea_Spathomorpha_lancettifer_CCAP
------------------------------------------------------------
------------------------------------------------------------
------------------------------------------------------------
-----------
>Phasmatodea_Spinotectarchus_acornutus_CCAP
------------------------------------------------------------
------------------------------------------------------------
------------------------------------------------------------
-----------
>Phasmatodea_Timema_cristinae_CCAP
MQLLH------------------MVIAGTVVVLLATLGLPLAQADDVIMQ----------
------KREVDPADMERLLDPKRKRPFCNAFTGCGKKRSDESMGTLVDLNSEPAVEELSR
QILSEAKLWEAIQEARIELLRRRQ--EQQMLSNRISDRPGMSMP--LTNYRKKRSVQPKT
EEDQVMRAWSR
>Phasmatodea_Tirachoidea_westwoodii_CCAP
------------------------------------------------------------
------------------------------------------------------------
------------------------------------------------------------
-----------
>Phasmatodea_Trachyaretaon_brueckneri_CCAP
------------------------------------------------------------
------------------------------------------------------------
------------------------------------------------------------
-----------
>Phasmatodea_Xenophasmina_simile_CCAP
------------------------------------------------------------
------------------------------------------------------------
------------------------------------------------------------
-----------
>Plecoptera_Acroneuria_stigmatica_CCAP
------------------------------------------------------------
------------------------------------------------------------
------------------------------------------------------------
-------
>Plecoptera_Apteroperla_tikumana_CCAP
MQVSHIIHSVALVAIVLIGLCLPQASCDDVIIQKRVDPSEMERFLGPPKKRPFCNAFTGC
GKKRSDESMATLLELNSEPAVEELSRQIMSEAKLWEAIQEARVELIRRR--HQQMQSN--
QISDRSLPFTSYRKKRSV-VQAG--------NKPRF---------VEDQVKGTNSKP---
-------
>Plecoptera_Brachyptera_vera_CCAP
------------------------------------------------------------
------------------------------------------------------------
------------------------------------------------------------
-------
>Plecoptera_Cosmioperla_kuna_CCAP
---------------------------------------------------PFCNAFTGC
GKKRSDETMGTLLELNSEPAVEELSRQILSEAKLWEAIQEARMELIRRRHQQQQMQANQY
QIPDRQLPLTGYRKKRSP-EAADLQGGGGSKNMPRA---------AGIERQGRISKVWAR
-------
>Plecoptera_Cryptoperla_japonica_CCAP
MQVSHVIKGCSIVVILFVVTCLPTATADDVIIQKRVYPAEMEKLLDPKRKRPFCNAFTGC
GKKRSDESMGTLVELNSEPAVEELSRQIMSEAKLWEAIQEARLELVRRR-KQQQVQSN--
QIMERPMPFTGYRKKRAA-VANL--------EKERT---------------GSLAFRAR-
-------
>Plecoptera_Eusthenia_lacustris_CCAP
------------------------------------------------------------
------------------------------------------------------------
-IPDRQLPLTGYRKKRSV--GADLQ---GVKNMPRA---------SGNERQGRISKVWAR
-------
>Plecoptera_Isoperla_sp._CCAP
------------------------------------------------------------
---------------------------IMSEAKLWEAIQEARLELLRRR-QQQQLQPN--
QLADRPMPFTGYRKKRSA-GPVPET------KK-QV---------------GKSIPWSR-
-------
>Plecoptera_Leuctra_sp._CCAP
MPAYHLLIGSSAAIIMILAVGLPLAACDDVIIQKRVDSADMERLLDPRRKRPFCNAFTGC
GKKRSDESMATLLELNSEPAVEELSRQIMSEAKLGEAIQEARIELIRRR--HQQLQSN--
QISDRPLPFTAFRKRRSA-EPAPGM------DKPRK---------IEDKLLGSVATKSGT
PRRNFLY
>Plecoptera_Nemoura_sp._CCAP
----------------------------------RSDTREDERSLEPRRKRPFCNAFTGC
GKKRSDESMATLLELNSEPAVEELTRQIMSEAKLWEAIQEARIELIRRR--HQQLMTN--
QISERPLPFTAFRKRRSV-GNAPAN------AAHQEDAHQDNDYQNTNQQQLRATPVAQR
TR-----
>Plecoptera_Perla_marginata_CCAP
------------------------------------------------------------
------------------------------------------------------------
------------------------------------------------------------
-------
>Plecoptera_Pteronarcys_sp._CCAP
MQVCHVILGCSIVVVFVAVVCLPSAVADDVIIQKRVYPAEMERLLDPKRKRPFCNAFTGC
GKKRSDESMATLVELNSEPAVEDLSRQIMSEAKLWEAIQEARLELLRRR-QQQQLQPN--
QLQDRPMPYTGYRKKRAV-GPAPET------KQ-QI---------------GKSTPWAR-
-------
>Plecoptera_Scopura_montana_CCAP
--MHNVLLCCTVLVIFIVAVGLPIASCDDVIIQKRVDPSEMERLLDPKRKRPFCNAFTGC
GKKRSDETMATLLELNSEPAVEELSRQIMSEAKLWEAIQEARIELIRRR--HQQLQSN--
QISERPLPFTAYRKKRSV-GLMDVI------PMP--------------------------
-------
>Plecoptera_Siphonoperla_torrentium_CCAP_1
MQASHVIFCCSM-IVFMAIVCLPSAACDDVIIQKRVYPDEIERMMDPKRKRPFCNAFTGC
GKKRADETMGTRVELNSEPAVEELSRQIMSEAKLWEAIQEARLELLRRR-QQQQLQPN--
ELSNRPMPFTGYRKKRSVMGMIPDS------KTPRA---------------DKSSPVAR-
-------
>Plecoptera_Sweltsa_sp._CCAP
MQASHVILCCSI-VVFVAVVCLPSAACDDVIIQKRVYPAEMERMLDPKRKRPFCNAFTGC
GKKRADETMGTLVELNSEPAVEELSRQIMSEAKLWEAIQEARLELLRRR-QQQQLQPS--
QLNDRPMPFTGYRKKRSV-GLTPET------KS-EV---------------GKTSPAAR-
-------
>Plecoptera_Trinotoperla_montana_CCAP
------------------------------------------------------------
------------------PAVEELSRQIMSEAKLWEAIQEARMELIRRR--HQQMRASRY
QLSDQPVPLTGFRKKRSS-ADTALV-QGGPISMPRS---------APAEPQGKLSRVLSR
-------
>Zoraptera_Zorotypus_CCAP
FVTVCSVVFLVAMAGLPLISCDDVILQDRQNDQFDSENMMDPKRKRPFCNA
FTGCGKKRSDESMGPLADMNSEPAVEDLSRQILSEAKLWEAIQEARMELLRRRQQHQ
MHPNQIPDRPLSLLGLRKKRSLKNNSIQATNLEASPNS
NR
