# Supplementary material for: Evolution of Neuropeptide Precursors in Polyneoptera (Insecta)
Source: Front Endocrinol (Lausanne). 2020 Apr 15;11:197. doi: 10.3389/fendo.2020.00197 (PMC7179676; doi:10.3389/fendo.2020.00197)
Supplement: Supplementary file 3 [file Data_Sheet_2.ZIP › Additional File 2F_CCHamide-1.fas]

>Blattodea_Asiablatta_CCHamide-1
------------------------------------------------------------
------------------------------------------------------------
------------------------------------------------------------
--ENQDADVLVMAGEQPIRRVPKKLRVFKIM-HPGRKLDK
>Blattodea_Balta_CCHamide-1
--MFWSTSATRTSVFGVAARIAVLLFIFGLAECAAGSCLSYGHSCWGAHGKRSGNAPVA-
-PEDAPAPEDNS-E----AIATPEDTRWFLSKLVQQADSSSKDRLWRRI--------SNR
RHKEQQQWKNSPVDDEVDNT-GVLRENEA-LPRARD-LNLDASDDSPA-GILIPANGEFP
GEENQDSEVVFMADEQPIRRVPRKLRVFKIMNHPGRKLDK
>Blattodea_Blaberus_CCHamide-1
------------------------------------------------------------
------------------------------------------------------------
------------------------------------------------------------
----------------------------------------
>Blattodea_Blattella_CCHamide-1
------------------------------------------------------------
------------------------------------------------------------
------------------------------------------------------------
----------------------------------------
>Blattodea_Cariblatta_CCHamide-1_2
------------------------------------------------------------
------------------------------------------------------------
------------------------------------------------------------
-------------DEQPIRSVPRKLRVFKIMNHPGRKLEK
>Blattodea_Catara_CCHamide-1_1
--MFWSSTATRTTVVGVAARIAVLLLVCGLAECAAGSCLSYGHSCWGAHGKRSGNAAA--
-TEE--VPEDGS-EGV-AAIATPEDTRWFLSKLVNQMEPGSKNKMWQRLGSL---RAGER
L-----PWKSNAAEE----------EDDA-LARSRT-LSLQGSQDSPA-DMLLPSNGEFP
GDDNQDGEVLLMTDDQPIRRVPQKLRVYKIMNHPGRKMDK
>Blattodea_Cryptocercus_CCHamide-1
------------------------------------------------------------
------------------------------------------------------------
------------------------------------------------------------
----------------------------------------
>Blattodea_Ectobius_CCHamide-1
----------------ISAR----------------------------------------
-------------------------------------------------------TTNDR
R-------YNNELEDE------VLRENDADLSRSRG-LRLDGSEEAQA-GILLPESGEFA
GEENQDAEVVIMADDQPERSVPKKLRVFKII---------
>Blattodea_Ellipsidion_CCHamide-1
-----------------------------------GSCLSYGHSCWGAHGKRSGNAALA-
-PEDAPTQDDNS-E----TIATPEDTRWFLSKLMQQADSGSKNTLWQRI--------SNR
RHKEQQQWKNSPLDDEVDNT-GVLRESEA-LPRARD-LGLDTSEDSAA-GILIPANGEFP
GEENQDSEVVFMADEQPIRRVPRKLRVFKIMNHPGRKLDK
>Blattodea_Episymploce_CCHamide-1
--MIFQISTTRTSVVGAAARIAALIFIFGLAECAAGSCISYGHSCWGGHGKRSGNAAPP-
-PEEVPVPDDIS-E----RLATPEDTRWFLS-----ADPATKNKLWKRFGSA---NAMDR
R--------HYALEDDAESAPGILTENDA-FPRSRG-LRLEGSDES-S-GILIPASGELP
EMENQ-ADVLVMGDIRQLKNLP-NIRIFR-MKHPERKPDK
>Blattodea_Ergaula_CCHamide-1
-----MSSSCRTTVFKLAARIAVLLLVFGLAECAAGSCLSYGHSCWGAHGKRSGGGNVA-
-PEE--ASD----EAV-AAIATPE------------------------------------
------------------------------------------------------------
----------------------------------------
>Blattodea_Eucorydia_CCHamide-1
-----MSSSCRTTVFKLAARIAVLLLVFGLAECAAGSCLSYGHSCWGAHGKRNGGGNVA-
-PEE--ASD----EAV-AAIATPEDTRWFLSKLVQQLEPPNDNRMYH---------ATDR
R-RK----GNAPGEE------TDIRENDA-LPRSRAVVHLEGSDDPSSNNIIVPASGEFP
AEENQDGELVIMADDQAVRRVPQKLRIYKIMSHQGRSLDK
>Blattodea_Euryoctis_CCHamide-1
------------------ARIAVFLFVFGLAECAAGSCLSYGHSCWGAHGKRSGNAAPP-
-AEE--VPVDAG-DAV-AAIVTPEETRWFLSKLVDQMEPGTKNKMWQRFG-------GER
R-----QWKSSAADG----------GDDS-ITGSRT-LSLQGSEDSPA-DMLIPSSGEFP
GDDNQDGEMLLMTDDQPIRRVPKKLRVYKIMNHPGRKMDK
>Blattodea_Euthlastoblatta_CCHamide-1
------------------------------------------------------------
------------------------------------------------------------
------------LDDEIDNA-GILRESEA-LPRARG-LRIDGSDDTAS-GLLVPSNGEFP
GEENQDAEVVFMADEQPISRVPRKLRLFKIM-NPGRKLDK
>Blattodea_Ischnoptera_CCHamide-1
-----STSANRASALEAAARIAAILFIFGLAECVAGSCRSYGHACLGAHGKRSGKAASP-
-LEEVPVPDDAS-E----GLATPEDAQWFLSKLVRQADP---------------------
------------------------------------------------------------
----------------------------------------
>Blattodea_Lamproblatta_CCHamide-1_1
--MFWSSPATRTSVVGVAARIAVLLLVFGLAECAAGSCLSYGHSCWGAHGKRSGNVS---
-PDE--VPDDGS-DAV-AAIATPEDTRWFLSKLVHQVEPGSKNKMWQRLTSGGVSPTAER
R-QKELQWKSSPAEEEAENT??????????????????????????????????????FP
VEDNQDGEVLLMADDQPIRRVPQKLRVYKIMNHPGRKMD-
>Blattodea_Loboptera_CCHamide-1
------------------------------------------------------------
----------------------PEDTRWVLSKLV-QADPAIKNKLWQRFGSV---HATDR
R-HKEQPWKGNGLEDDGDSAPGILRENDA-LPRSRG-LRLEGSDESPS-GILIP------
----------------------------------------
>Blattodea_Lobopterella_CCHamide-1
MNMVLTTSTTRTSVLGASARIAVLLFVFGLAECAAGSCLSYGHSCWGAHGKRNGGNTAP-
-PDDAPVP----------------------------------------------------
------------------------------------------------------------
----------------------------------------
>Blattodea_Methana_CCHamide-1_1
--MFWSSSATRTTVVGVAARIAVLLLVFGLAECAAGSCLSYGHSCWGAHGKRSGNAAA--
-AEE--VPEEGN-EAV-AAIATP?????????????????????????????????????
???????????????????????????NI-HVRSRT-LSLQGSEDSPA-DMLVPSSGEFP
VDDNQDGEVLLMADDQPIRRVPQKLRVYKIMNHPGRKMDK
>Blattodea_Nauphoeta_CCHamide-1
------------------------LFIFGLAECAAGSCLSYGHSCWGAHGKRSGNSA-K-
-PDELPVPEDSN-D----GIPSSDDTRWFLSKLVRQADSGSR-NMWQR---------PDT
RHKEQLQWKSSPIEEEVDSS-AIMREKKK-KK----------------------------
----------------------------------------
>Blattodea_Nocticola_CCHamide-1
MQIICQSASSKATVVGVGARIAVLLLLFGLAECAAGSCLSYGHSCWGAHGKRSGKVS---
-TDEI-TPEDTE-DSVAAAIATPEDTRWFLSKLVGS---SNKNQMWQRMGRTLPVAVSDR
R-LKDSQWKDTPREEEAEGP-AETRENEL-LPRTRP-LHLEGPEDSSA-GILLPASGEFR
GEDTQD-EVLLMADDQPIRRVPQKLRVYKIMNHPGRKLD-
>Blattodea_Panchlora_CCHamide-1_1
----------RTSVLGVASRIAVIIFIFGLAECAAGSCLSYGHSCWGAHGKRSGNSA-K-
-PDELPVPDDNN-D----VIPTSDDTRWFLSKLV----PGNRNSMWQRLVNA????????
????????????????VESS-AILRETDD-LPRSKS-LRLEAPEE-PS-GIIMSASGEYP
-EENQDAEVVFMADEQPIRRVPKKLRVFKIMNHPGRKLDK
>Blattodea_Paratemnopteryx_CCHamide-1
------------------------------------------------------------
------------------------------------------------------------
------------------------------------------------------------
----------------------------------------
>Blattodea_Periplaneta_CCHamide-1
--MFWSSTATRTTVVGVAARIAVLLLVFGLAECAAGSCLSYGHSCWGAHGKRSGNAAA--
-TEE--VPEDGS-EGV-AAIASPEDTRWFLSKLVNQMEPGSKNKMWQRLGGL---RAGER
R-----PWKSNAAEEE---------DNDA-LARSRT-LSMQGSEDSPA-DMLLPSSGEFP
GDDNQDGEVLLMTDDQPIRRVPQKLRVYKIMNHPGRKMDK
>Blattodea_Polyphaga_CCHamide-1
------------------------------------------------------------
------------------------------------------------------------
---------------------ADIRENDA-ISRSRTALHVEGSDESSS-GILIPASGEFP
-EENQDGEVLLMADDPSIRRMPQKLRIYKIMNHQGRKL--
>Blattodea_Princisia_CCHamide-1
------------------------------------------------------------
------------------------------------------------------------
----QLQWKSNPIDEEVETS-AILRENEE-MPRSRG-VQLEASDES-A-GILMPLSGEYP
-EENQDGEVVFMAEEQPIRRVPKKLRVYKIMNHP------
>Blattodea_Schultesia_CCHamide-1
---------------------------FGLAECAAGSCLSYGHSCWGAHGKRSGNSA-K-
-PDEIQVPEDSN-D----GIPTSEDTRWFLSKLVRQAEAGNRNNMWQRLTNA---HAPDT
RHKDQLQWKSNPIEEEVESS-AILRENDD-MSR---------------------------
----------------------------------------
>Blattodea_Shelfordella_CCHamide-1_1
---------------GVAARIAVLLLVFGLAECAAGSCLSYGHSCWGAHGKRSGNAAA--
-TEE--VPEDGS-EGV-AAIASPEDTRWFLSKLVNQIEPGSKKQM?QRLGGL---RAGER
R-----PWKSNAAEEE---------DNDA-LARSRT-LSMQGSEDSPA-DMLLPSSGEFP
GDDNQDGEVLLMTDDQPIRRVPQKLRVYKIMNHPGRKMDK
>Blattodea_Sundablatta_CCHamide-1_1
--MFWSTSATRTSVLGVAARIAVLLFIFGLAECAAGSCLSYGHSCWGAHGKRSGNAAVA-
-PEEAPAPDDSS-D----AIVPPEDTRWFLSRLVQQADSGSKNRLWQRLSG--------R
RHKDQEQWKGSPLEDDVENT-ASLRENEV-LPRARG-LKMDGSDESAA-GIFIPANGEFP
GEENQDAEVVFMADDQPIRRVPRKLRIFKIMNHPGRKLDK
>Blattodea_Supella_CCHamide-1_1
--MFLSTSATRTSVVGVAARIAVLLFIFGLAECAAGSCLSYGHSCWGAHGKRSGSAAAA-
-PEEVPVPEDSS-D----AIASPEDTRWFLSKLVQQADSGSKNRVWQRLGS--------R
RHKDQQQWKSSPVDEDIDSA-AILRENEA-VPRARS-LHLDGSDESAP-GILIP??????
????????????????????VPRKLRVFKIMNHPGRKLDK
>Blattodea_Symploce_CCHamide-1
------------------------------AECAAGSCLSYGHSCWGAHGKRSGNAVPPP
PPEEVPVQEEGS-E----GLATPEDTRWFLSKLVQQADPATKSKLWQRFGGP---HTTDL
R-QKVQPWKSNALEDDTDSAPGILRENEA-LPRSRG-LRLEGPDDSPA-GILIPASGEFP
-EENQDADVLVMADEQPIRRVPKKLRVFKIM-HP------
>Blattodea_Therea_CCHamide-1
-----MSSSCRTTVFKLAARIAVLLLVFGLAECAAGSCLSYGHSCWGAHGKRSGGGSVA-
-PEE--ASD----EAV-AAIATPEDTRWFLSKLVQQLEPPSDNRMYH---------ATDR
R-RK----GATPGEE------GDIRENGA-LPRSRAVVHMEGSDDPSS-NILVPASGEFP
GEENQDGELVIMADDQAVRRVPQKLRIYKIMNHQGRNVDK
>Blattodea_Tivia_CCHamide-1
------------------------------------------------------------
------------------------------------------------------------
------------------------------------------------------------
----------------------------------------
>Blattodea_Tryonicus_CCHamide-1
-----------------------------------GSCLSYGHSCWGAHGKRSGNMA---
-PEE--VPDDGN-QAM-AAIATPEDTRWFLSKLVHQMEPGSKSKMWERLGVGRIPNIGER
R-----------------------------------------------------------
----------------------------------------
>Isoptera_Coptotermes_CCHamide-1
--MFRLSAPAPKSVAVTAARIAALLLVCGLVECASGSCLSFGNSCLGGHGKRSGTAA---
------------------------------------------------------------
------------------------------------------------------------
----------------------------------------
>Isoptera_Incisitermes_CCHamide-1
------------------------------------------------------------
------------------AIAAPEETRWFLSKLVRRVEPSGRSKMLQRFGGLSVPSVVDG
R-YKEAQWKNSPSEEDPDNA----GESAA-VVRSRT---VESSEDGPS-GILVPANGEYP
VQDSQEGEVVLMSEEQAMRRVPQNLRVYKIMNRQGRKLE-
>Isoptera_Mastotermes_CCHamide-1
--------------------------------------------CWGAHGKRSGNVM---
-ADE--GADESSVAAV-AEIATPEDTRWFLSKLVPQMEPNGRNKVWQKLAGVRVPSAADR
Q-RKEEQWKNSPTDEEADNA----GENDA-ETRSRN-LHLESSEESPS-GIFVPASGEYP
SEENQDGEVLLMAEDQAIRRVPQKLRVYKIMNHQGRKLDQ
>Isoptera_Zootermopsis_CCHamide-1
--MFSPSLATRTSAVGVAARFAIVLLVFGFAECATGSCLSYGHSCWGAHGKRSGNVA---
-ADE--APVDVS-EAV-AAIAAPEDTRWFLSKLVRQAEPVSGSKVWKRLRGVRVPSAADR
R-RNEVQWRNGASEEEDEAE-A-TGGNDA-VARSRT-IHLEGSEETPA-GILVPAGGEYP
AGENQDAEVLLMADDQAIRRTPQKLRVYKLMNHQGGKLD-
>Isoptera_Prorhinotermes_CCHamide-1
--MFWLPAPARTSVAGDAARIAALLLLFGFAECAAGSCLSYGHSCWGAHGKRSGAVA---
-PDV--LPDDGS-E----AIGIPEDARWFLSKLVRPVQPDSGDKVWQRLTGDSVPSVEDR
R-HRPPQWKNTPSEEDAESA----VDNEA-LSRSRT-LQLDGSEESPA-GIFVHARGEYP
VEETQDGEVLFMADDQAIRRVPQNLRVYKIMNHQGRKLD-
>Isoptera_Reticulitermes_CCHamide-1_1
--MFWLPTPARTSVAGVAARIVALLLVFGFAECAAGSCLSYGHSCWGA????????????
????????????????????????????????????????????????????????????
????????????????????????????????????????????????????????????
?EENQDGDVLLMADDQAIRRVPQNLRIYKIMN-QGRKLD-
>Dermaptera_Allostethus_burri_CCHamide-1
------------------------------------------------------------
------------------------------------------------------------
------------------------------------------------------------
------------------------------------------------------------
-------
>Dermaptera_Anataelia_canariensis_CCHamide-1
------------------------------------------------------------
-AHGKRNGVSA--VVAPMTDSD-------SSGGGGPTDGGGGSALEGRWYLSKLIAAEPA
SSREEDEVGHRRQQLVVGDSGSERGNGGRNRIAWTPDNEDNEEDS---------------
-----GWPESTDLRNELDQSA-ASVAEPEVLLMA--------------------------
-------
>Dermaptera_Anechura_harmandi_CCHamide-1
------------------------------------------------------------
------------------------------------------------------------
------------------------------------------------------------
------------------------------------------------------------
-------
>Dermaptera_Apachyus_charteceus_CCHamide-1
---------------------------------------MIALFTPTASASCLSYGHSCW
GAHGKRNGAPPGNVVGPISNKDTDVISSKSSSDRNGVGGGGEPPLEGHWYLSKIIHENNN
NNNNN-KNNEQQTHILIND---------RRDELWSKY-DDEDDDGDDDNDDDDSIDSNQM
DQDERNWRDIQNIRNELDQSV----VEPEVLIMASDRHRRTRRPSRKMRLYKLL-KSSSN
GHSHGIK
>Dermaptera_Apterygida_media_CCHamide-1
------------------------------------------------------------
------------------------------------------------------------
------------------------------------------------------------
------------------------------------------------------------
-------
>Dermaptera_Cranopygia_sp._CCHamide-1
------------------------------------------------------------
------------------------------------------------------------
------------------------------------------------------------
------------------------------------------------------------
-------
>Dermaptera_Diplatys_flavicollis_CCHamide-1
MPNLL-IVMFEGGTHSLKPKKTTIFNRNNGGNLFIFGLFLLIVFTPTTSGSCINYGHSCW
GAHGKRNGVSA--VVAPMADSD-------SSGGGGPTDGGGGGTLEGHWYLSKLI-AEPP
SYREEDDVGPRRQQLVVSAAAGERVNGGRNRASWTSINDDEDEDG---------------
-----GWAEPSDLRNELDQSSISSFTEPELLIMAP--ENRPRTPSRKMRLYKILQKNRQH
G------
>Dermaptera_Diplatys_sp._CCHamide-1
----------EGGTNSQKSKKTTILNRNNGGNLFVFGLFLLIVFTPTTSGSCLSYGHSCW
GAHGKRNGVSA--VVAPLADSD-------SSGGGGPTDGGGGGTLEGHWYLSKLI-AEPP
SYREEDEVGPRRQQLVVSEAAGERVNGGRNRASWTTINDDEDEDG---------------
-----GWAESTDLRNELDQSAISSFAEPELLIMAP--ETHPRTPSRKMRLYKIL-KSRHH
A------
>Dermaptera_Forficula_auricularia_CCHamide-1
I----------------------------GGKLAFFSLILLALLAPSASGSWLSYGHSCW
GAHGKRNGASV--VRPSLTDGE-------SSGGGGPSD-AGGGPFEGRWYLSKLIPASSS
SSSSS-----KGSSLTSSEES---------------------------------------
------------------------------------------------------------
-------
>Dermaptera_Gonolabis_marginalis_CCHamide-1
MHAWWKLSMFATGS-TCRPGGVTF----GSPRVIVLTLLLLAIFTPSTSGSCLSYGHSCW
GAHGKRNGLSN-------------------------------------------------
------------------------------------------------------------
------------------------------------------------------------
------R
>Dermaptera_Hemimerus_sp._CCHamide-1
------------------------------------------------------------
------------------------------------------------------------
------------------------------------------------------------
------------------------------------------------------------
-------
>Dermaptera_Labia_minor_CCHamide-1
------------------------------------------------------------
------------------------------------------------------------
------------------------------------------------------------
------------------------------------------------------------
-------
>Dermaptera_Labidura_riparia_CCHamide-1
------------------------------------------------------------
------------------------------------------------------------
---------------------------------WSSASEDDEDD----------------
-----FWQEPNELRG----------GDQEVLVMAAS-EPRTRRPSRKIRLYKIL-KKRSQ
GPN----
>Dermaptera_Nesogaster_amoenus_CCHamide-1
------------------------------------------------------------
------------------------------------------------------------
------------------------------------------------------------
------------------------------------------------------------
-------
>Dermaptera_Parapsalis_infernalis_CCHamide-1
------------------------------------------------------------
------------------------------------------------------------
------------------------------------------------------------
------------------------------------------------------------
-------
>Dermaptera_Proreus_simulans_CCHamide-1
------------------------------------------------------------
------------------------------------------------------------
------------------------------------------------------------
------------------------------------------------------------
-------
>Embioptera_Antipaluria_urichi_CCHamide-1
MSYVPQCRLALLVTLLLVFGLAECAKG-----SCLSYGHSCWGAHGKRSGPLQNVLGRTE
NAAAAAVPALPLSIPAEDMRWIIARVA-----NSDRDDSGSFRFEGGMDAAQDMEIGSDE
DP--RDEAVVVLAPSVKQQEEEQDKRSNNYRFYKLMSRAAAS-KME
>Embioptera_Aposthonia_japonica_CCHamide-1
MTYVPQCKLA-MIAIILLFGFAESARGKSQKSSCLSYGHSCWGAHGKRSEGLSH--GPVD
EQQA----PVPLRIPAEDMRWILSRFA--SGSTSDEDEF-PYRSEDALDLP-DITVASDE
DP--RNEAVMVLTP------EKNGPKHSNLRLYKFLNRAAKN--MK
>Embioptera_Haploembia_palaui_CCHamide-1
????????????????????????????????????????????????????????????
????????????????????????????????????????????????????????????
??????????????????????????????????????????????
>Embioptera_Ptilocerembia_catherinae_CCHamide-1
????????????????????????????????????????????????????????????
????????????????????????????????????????????????????????????
??????????????????????????????????????????????
>Embioptera_Rhagadochir_virgo_CCHamide-1
--MIPQCRLSRIVALLLLFGLAECAKG-----SCLSYGHSCWGAHGKRSGPVHNSGAAVE
RSEN----TVPVPIPAEDMKWFLSRLTDTAARNNERDDA-LYRFEDAVEDSQDVEYGGQE
EDVGKDKTVVLFAPPPL---QDDGKKRSNYRLYNLMDRAARKVDIP
>Grylloblattodea_Galloisiana_nipponensis_CCHamide-1
------------------------------------------------------------
------------------------------------------------------------
------------------------------------------------------------
-
>Grylloblattodea_Galloisiana_sinensis_CCHamide-1
------------------------------------------------------------
------------------------------------------------------------
------------------------------------------------------------
-
>Grylloblattodea_Galloisiana_yuasai_CCHamide-1_1
MCPASAVTKTSSLGVAARVVTLLLIVGLAECAAGSCLSYGHSCWGAHGKRSGGGPVLPAG
PEEAREPAATP-------------------------------------------------
------------------------------------------------------------
-
>Grylloblattodea_Galloisiana_yuasai_CCHamide-1_2
------------------------------------------------------------
----------------------------------------DSPDPGEVLLMASEDQPTRR
TAHKLRVYKIM---------------------------------------NQEARKLD--
-
>Grylloblattodea_Grylloblatta_bifratrilecta_CCHamide-1
------------------------------------------------------------
----------------------------------NMFPAEDSPEPGEVLLMAAEDQPTRT
TAHKLKVYKIMLGTVWRRAKMA----------------------------NFH-------
-
>Grylloblattodea_Grylloblattella_sp._CCHamide-1
------------------------------------------------------------
------------------------------------------------------------
------------------------------------------------------------
-
>Grylloblattodea_Grylloblattina_djakonovi_CCHamide-1
-----------------------------------------------------KLWQRFG
GKPNIDQDGDASDISGARSETGNEDAVALGPDYAAMSPAEDSPDPGEVLLMAAEDQPTRR
TAHKLRVYKIM---------------------------------------NQA-------
-
>Mantodea_Brunneria_borealis_CCHamide-2_2
--------------------------------------------VMQLAKLA-AG-----
------------------------------SCLSYGHSCWGGHGKRSDNGNGAGNDVEEK
QITE----PDEDSQWKIHDLRTL---QQLDNE-----SSSDLTP-TLSLDEQDYEDVQND
LVIIADED-AGIPRRSSPYRIVSRPERKLDKSEIIAVSP
>Mantodea_Creobroter_pictipennis_CCHamide-2
--GALHHTRQKERGRIQDLAKVI---------------------QGH------SG-----
------------------------------SCLSYGHSCWGGHGKRSGSNIQSDLDVKDT
QLFTAHTVPPLENQWELEDLPDIHVMQQMDNE----------------------------
---------SNSDFVLELS--------------------
>Mantodea_Cheddikulama_straminea_CCHamide-1
------------------------------------------------------------
---------------------------------------FVAHGKRSIIDITADHDVEDA
QLFTSHTVPSLENQWGLEDLPNIQAMQHLDNE----------------------------
-------------------------------SRADLISE
>Mantodea_Creobroter_pictipennis_CCHamide-1
------------------------------------------------------------
------------------------------SCLSYGHSCWGGHGKRSGSNIQSDLDVKDT
QLFTAHTVPPLENQWELEDLPDIHVMQQMDNE----------------------------
---------SNSDFVLELS--------------------
>Mantodea_Danuria_thunbergi_CCHamide-1
------------------------------------------------------------
-----------------------------------RTYIKKGHGKRSGSGNQADHDVKDT
Q-FPSQTVPPLENQWGLQDLPDINMMQQMDNE-----SR------FSLKEQENEDEVPGD
LLFIADDN-IVLPHKLALRRILDRPERKLEKVKILQTSP
>Mantodea_Harpagomantis_tricolor_CCHamide-1
------------------------------------------------------------
------------------------------------------------------------
-------LPLQ-NQWELQDLPEIHVMQQMDNE-----SRSYLIPELSVKEQENDDEVPGD
VLFIGDDN-IDLPHKLALRRILYRPERKLEQIKSLQISP
>Mantodea_Hierodula_patellifera_CCHamide-1
MFGCSKSQ--------LIILLLL---------------------VFQLTKSA-SG-----
------------------------------NCTNFGHSCWGGHGKRSISGIQTDHDVKDA
QLSSSHRVLSLDNQQGLQDLPDVHMMQHMHN-----------------------------
---------------------------------------
>Mantodea_Parasphendale_sp._CCHamide-1
------------------------------------------------------------
---------------------------------------------------------EDA
QLISSHTVPLIDNQWELQDLPDIPVMQYLDNE-----SRSDLIPELSVEEQENKDEIPDD
LLFIADDN-IGLPHILALPRILNRPDKRLENMKILQMSP
>Mantodea_Phasmomantis_sumichrasti_CCHamide-1
------------------------------------------------------------
------------------------------------HSCWGGHGKRSINGVQTDHGVKYA
QLFSSHTVPPLENQWGLQDLPDIPMMEQMDNE-----SR------LSIKEQENEDEVPGD
LLFTGNDN-IGLPHKLARRRILNQPKRKLEKAKILQTSP
>Mantodea_Phyllothelys_werneri_CCHamide-1
--------------------VNV---------------------VYQSD----NR-----
------------------------------SCLSYGHSCWGGHGKRSDSVIQSEHDVKDT
QLSTPHTISLLENQWELKDLADI---QQMDNE-----SSSDLVLESSVKEEENDDEVLGE
LLFHADDH-IDLPYKLALRRVLNRPERKLEKAIL-----
>Mantodea_Metallyticus_splendidus_CCHamide-1
---CAVALECLIIVTLRLSPLPLGTGGRLYGRQGFRRSEQLQRQMHRFEFCLGRYPG---
------------------------------SCLSYGHSCWGAHGKRSGNGNGAGPEPEDA
RWFLSRLIPSRDNQWQLHNLPDTRTLQQQENESANSASSADLSPRLVPVEDQEDEEGTPS
DLILVTDNGGQAPHRLALYRILNPQERKLEQSRILSVSP
>Mantodea_Miomantis_binotata_CCHamide-1
-------------GPPVAAPSLI---------------------RRQISTWNSTG-----
------------------------------SCLSYGHSCWGAHGKRSDSSVGKDHDVEDA
QLFSSHTVPLRENQWGLQDLPDIPVMQRLDNE-----SRSDLIPELLVEEQETEDEVPGD
LLFIADDN-IALPHRLALRRISNRPERKLEKMKILQISP
>Mantodea_Miomantis_brunni_CCHamide-1
------------------------------------------------------------
-------------------------------CLSYGHSCWGAHGKRSDSSIGKDHDVEDA
QLFSSHTLPLRENQWGLQDLPDIPVVQYLDNE----------------------------
-------------SRSDLIPEL-------------LVEE
>Mantodea_Heterochaeta_occidentalis_CCHamide-2_1
---------MLACPNTQLTMLLL---------------------VFQFSRLA-SG-----
------------------------------SCLSYGHSCWGAHGKRSTNDVAVDHDMENA
QFLTSHAVPPMKNQWELQDLAESHVMQHLDNE----------------------------
-------------SRADLFPELSIEE-------------
>Mantodea_Pseudogalepsus_nigricoxa_CCHamide-1_3
------------------------------------------------------------
------------------------------------------------------------
-------VPHLENQWALQDLPDMNTMQHLDNE-----SRADLIPEVSIEEQENEDEVPGD
LLFFTDDNKIGLPHKLALRSVLNQPERTLEKTKILQISP
>Mantodea_Pseudogalepsus_nigricoxa_CCHamide-1_1
---MRVCLLLLVVVSLAYVVWAT---------------------PLSKDNSGSPRKKGAM
FNYFIQYLKNHELNLSQNTTTTTSGGGGCVGCNCYGHSCWGAHGKKRSIDIAADQNVKDK
Q-----------------------------------------------------------
---------------------------------------
>Mantodea_Pseudogalepsus_nigricoxa_CCHamide-1_2
----------MLVCPNAQLAVLL---------------------VFQFTRYA-SG-----
------------------------------SCLSYGHSCWGAHGKRSSIDIAAD------
------------------------------------------------------------
---------------------------------------
>Mantodea_Sibylla_pretiosa_CCHamide-1
------------------------------------------------------------
-----------------------------------------------------------G
ELFTSHTVSPLENQWGLKDLPDIHVMQQMDNE-----SSSDLVSELSEKEQETEDEVPGD
LLFIADDN-VDLPHKLALRRILNR---------------
>Mantodea_Acontista_multicolor_CCHamide-2
---------------MRLAALLL---------------------LIQFTNMA-AG-----
------------------------------SCLSYGHSCWGAHGKRSDDNSVEERQLK--
-------VSDDGNQWRLHD-------QQLDNE-----SSSELTP-LLSLEQQEYEDVQDD
LVIVA----DSVPRSPTPYKILHRPERKLDKSEIIAISP
>Mantodea_Sphodromantis_lineola_CCHamide-1
MFGC-----SYSQLVVLLLVFQL---------------------TKSATSAASSKTAIN-
------------------------------ACLSYGHSCWGGHGKRSISGVQTDQDVKDT
QLFSSHTLPTLENQGGLQDIPDIPMMQQIDNE-----SRL----QLSVKEPENEYEVPGD
LLFTTDGY-IGLPHKLARRRILNRPERKLAKEEILQTSP
>Mantophasmatodea_Mantophasma_kudubergense_CCHamide-1
MCSESAARTPSALCVVAVLLMFALAECAAGSCLSYGHSCWGAHGKRSEVPGAPDDTRWVL
SRLVEPLWPKDKASPAVEDSPDPGDVLVMAAEEPVETAPQKLRLYKIMNHAARKLD
>Mantophasmatodea_Tyrannophasma_gladiator_CCHamide-1
MCSDSTAR-PSTLCVVAVLLMFALAECAAGSCLSYGHSCWGAHGKRSDVASAPDDTRWVL
SRLVEPLWPKDKASAAVEDSPDPGEVLVMAAEEPVETAPQKLRLYKIMNHAARKLD
>Mantophasmatodea_Pachyphasma_brandbergense_CCHamide-1
MCSDSAARTPSALCVVAVLLMFALAECAAGSCLSYGHSCWGAHGKRSEVPGAPDDTRWVL
SRLVEPLWPKDKASPVVEDSPDPGDVLVMAAEEPVETAPQKLRLYKIMNHAARKLD
>Mantophasmatodea_Namaquaphasma_ookiepense__CCHamide-1
MCSDSSIR-PSALCVVAVLLMFALAECAAGSCLSYGHSCWGGHGKRSEVPGAPDDTRWVL
SRLVEPLWPKDKASAVAEESPDPGDVLVMAADEPVETEPQKLRLYKIMNHAARKLD
>Orthoptera_Caelifera_Atractomorpha_sp._CCHamide-1
------------------------------------------------------------
------------------------------------------------------------
------AVSAPEAAEAVEGGERGRRQP--GAVLLMPAAQPPAIDLLQLLSQGAVARPVN-
--------------------------------------
>Orthoptera_Caelifera_Aularches_miliaris_CCHamide-1
------------------------------------------------------------
------------------------------------------------------------
------------------------------------------------------------
--------------------------------------
>Orthoptera_Caelifera_Dictyophorus_griseus_CCHamide-1
------------------------------------------------------------
------------------------------------------------------------
------------------------------------------------------------
--------------------------------------
>Orthoptera_Caelifera_Dictyophorus_spumans_CCHamide-1_2
------------------------------------------------------------
------------------------------------------------------------
---EVMALAPPGAEADAETGERGRRQP--GAVLFMSAAQPPAIDLLQLLSQGAVARPVQE
--------------------------------------
>Orthoptera_Caelifera_Haplotropis_brunneriana_CCHamide-1
------------------------------------------------------------
------------------------------------------------------------
------------------------------------------------------------
--------------------------------------
>Orthoptera_Caelifera_Locusta_migratoria_1_CCHamide-1
MGRRSAPG--PLAAMAAAALAVACLCAAADGSCLSYGHSCWGAHGKRSGVASDVVGASPR
LVPVSAARGAPWALSRLLAAPAGLWRLDAGDGGDGADVDDVPASAGGG---QQRLE----
------AVEAEAEAEAA-PEAAGRRPA--GAVLLMSAAQPPAIDLLQLLSQGAVARAAAE
--------------------------------------
>Orthoptera_Caelifera_Monistria_consobrina_CCHamide-1
------------------------------------------------------------
------------------------------------------------------------
------------------------------------------------------------
--------------------------------------
>Orthoptera_Caelifera_Monistria_discrepans_CCHamide-1
------------------------------------------------------------
------------------------------------------------------------
------------------------------------------------------------
--------------------------------------
>Orthoptera_Caelifera_Omura_congrua_CCHamide-1
------------------------------------------------------------
---------------------------------------------------KEALME-DE
GPEGLVAMAAPGAAAGVEDGERGRRQP--GAVLLMSAAQPPAIDLLQLLSQGAVARPLNE
--------------------------------------
>Orthoptera_Caelifera_Parapetasia_femorata_CCHamide-1
------------------------------------------------------------
---------------------------------------------------KQALMD-DE
GPEEVMALAPPEAEADVETGERGRRQP--GAVLLMSAAQPPAIDLLQLLSQGAVARPVQE
--------------------------------------
>Orthoptera_Caelifera_Phymateus_viridipes_CCHamide-1
------------------------------------------------------------
------------------------------------------------------------
------AVSAPEAAAGAEEGERGRLQP--EAMLLMSAGQPPAIDLLQLLSQGAVARPVNK
--------------------------------------
>Orthoptera_Caelifera_Pielomastax_soochowensis_CCHamide-1
------------------------------------------------------------
------------------------------------------------------------
------------------------------------------------------------
--------------------------------------
>Orthoptera_Caelifera_Poekilocerus_pictus_CCHamide-1
------------------------------------------------------------
------------------------------------------------------------
------------------------------------------------------------
--------------------------------------
>Orthoptera_Caelifera_Propsednura_eyrei_CCHamide-1
------------------------------------------------------------
------------------------------------------------------------
------------------AGERGRRQP--GAVLVMSAGQPPAIDLLQLLSQGAVARQVNE
--------------------------------------
>Orthoptera_Caelifera_Prosarthria_teretrirostris_CCHamide-1
------------------------------------------------------------
------------------------------------------------------------
------------------EGRRQRPGG--GAVLLMSAGQPPAIDLLQLLSQGAVARAAVA
E-------------------------------------
>Orthoptera_Caelifera_Psedna_nana_CCHamide-1
MSRR--PG--ALATLLAAGVVAVLFSAAADGSCLSYGHSCW-------------------
------------------------------------------------------------
-------------------GAHGKRSG--GAV-----GDSPGPDTRWMLS----------
--------------------------------------
>Orthoptera_Caelifera_Stenobothrus_lineatus_CCHamide-1
------------------------------------------------------------
------------------------------------------------------------
------------------------------------------------------------
--------------------------------------
>Orthoptera_Caelifera_Stenocepa_sp._CCHamide-1
-MRRAVPGARALAAVVAAALAALLLTDAADGSCLSYGHSCWGAHGKRSGVSS---GSDER
-----------WMLSRLVPAPARLWEVPPDEADDDEDEAVVAHRLRRGPPPKQALVDDDD
GPEGLVAVSAPEVALGAEVGVRGGRQA--EAVLLMPANQPPAIDLLQLLSQGAVARPVNE
--------------------------------------
>Orthoptera_Caelifera_Systella_rafflesii_CCHamide-1
-LRREPP-----------------------------------------------------
---------------------------------------------------QSALA----
------DAGGPEAALGA-AEAVGRRQP--GAVLLMSAGQPPAIDLLQMLSQGAVARPVAE
--------------------------------------
>Orthoptera_Caelifera_Tetrix_subulata_CCHamide-1
------------------------------------------------------------
------------------------------------------------------------
------------------------------------------------------------
--------------------------------------
>Orthoptera_Caelifera_Tropidacris_collaris_CCHamide-1
------------------------------------------------------------
------------------------------------------------------------
------------------SDAAARRQA--GAVLLMSAGQPPAIDLLQLLSQGAVARAAAE
--------------------------------------
>Orthoptera_Caelifera_Xya_japonica_CCHamide-1
------------------------------------------------------------
------------------------------------------------------------
------------------------------------------------------------
--------------------------------------
>Orthoptera_Caelifera_Xya_variegata_CCHamide-1
------------------------------------------------------------
------------------------------------------------------------
-------------------GAHGKRSGTDGAVL----VAGPEEDTRWLLSR-LLWRP--D
APVEQDIPQSRTEEQETDNELVVMEPADTRPSHKLHLY
>Orthoptera_Caelifera_Zonocerus_elegans_1_CCHamide-1
------------------------------------------------------------
------------------------------------------------------------
------------------------------------------------------------
--------------------------------------
>Orthoptera_Caelifera_Zonocerus_elegans_2_CCHamide-1
------------------------------------------------------------
------------------------------------------------------------
------------------------------------------------------------
--------------------------------------
>Orthoptera_Caelifera_Zonocerus_variegatus_CCHamide-1
------------------------------------------------------------
------------------------------------------------------------
------------------------------------------------------------
--------------------------------------
>Orthoptera_Caelifera_Zubovskia_(Zubovskya)_sp._CCHamide-1
------------------------------------------------------------
------------------------------------------------------------
------------------------------------------------------------
--------------------------------------
>Phasmatodea_Abrosoma_johorensis_CCHamide-1
------------------------------------------------------------
------------------------------------------------------------
-------------------------------------------
>Phasmatodea_Achrioptera_fallax_CCHamide-1
------------------------------------------------------------
------------------------------------------------------------
-------------------------------------------
>Phasmatodea_Agamemnon_cornutus_CCHamide-1
------------------------------------------------------------
------------------------------------------------------------
-------------------------------------------
>Phasmatodea_Aretaon_asperrimus_CCHamide-1
MCNTLD-RSSRLAFVALLLLLGLAEVAAGSCLSYGHSCWGAHGKRSGAR-SQDKFVVPEN
AEESVAVAAAPDDTKWFLAPLVDSATGNEAWRSSDEPDSAERAARPAEDSMARS-VEFPQ
QDDTGDVPADMVLMPALDQQNARRLPHKLRLFKILTHASRNMN
>Phasmatodea_Bacillus_rossius_CCHamide-1
------------------------------------------------------------
------------------------------------------------------------
-------------------------------------------
>Phasmatodea_Carausius_morosus_CCHamide-1
MCSSLDRKTSRLGFVALLLVLGLAEVAAGSCLSYGHSCWGAHGKRSGAR-SQEKFVVPEN
AEESVAV-AAPEDTRWFLAPMVDGATGSESWRSSEETDSAESAARTAEDSAARPGVDFPQ
QEERADVSADMVLMPALDQQNARRIPHKLRLYKILKRASRNMN
>Phasmatodea_Clitarchus_hookeri_CCHamide-1
--------------------LGLAEVAAGSCLSYGHSCWGAHGKRSGAR-SQEKFVVPEN
AEENVAV-AAPEDTRWFLAPMVDGTTGNEAWRNSEETDSVES------------------
-------------------------------------------
>Phasmatodea_Creoxylus_spinosus_CCHamide-1
------------------------------------------------------------
-----------EDARWFLAPLVDGATNNEAWKSSDETDSAEVAARPGEDSVARP-VECPA
QEDRGDVSADMVLMPAVDQQSARRIPHKLRLYKILKRASRNMN
>Phasmatodea_Diapherodes_gigantea_CCHamide-1
------------------------------------------------------------
------------------------------------------------------------
-------------------------------------------
>Phasmatodea_Dimorphodes_sp._CCHamide-1
------------------------------------------------------------
------------------------------------------------------------
-------------------------------------------
>Phasmatodea_Epidares_nolimetangere_CCHamide-1
MCNTLDSKTTRLGFVALLLLLGLAEVAAGSCLSYGHSCWGAHG-----------------
------------------------------------------------------------
-------------------------------------------
>Phasmatodea_Eurycantha_calcarata_CCHamide-1
---------------------------------YGHSCWGAHGKRSGAR-SQEKFVVPEN
AEESVAV-AAPEDTRWFLAPLVDGATGSESWRSSEEIDSAESAARPVDDSLAHP-VDFPQ
QEDR---------------------------------------
>Phasmatodea_Extatosoma_tiaratum_CCHamide-1
------------------------------------------------------------
------------------------------------------------------------
-------------------------------------------
>Phasmatodea_Gratidia_madagassa_CCHamide-1
------------------------------------------------------------
------------------------------------------------------------
-------------------------------------------
>Phasmatodea_Heteropteryx_dilatata_CCHamide-1
------------------------------------------------------------
------------------------------------------------------------
-------------------------------------------
>Phasmatodea_Libethra_strigiventris_CCHamide-1
------------------------------------------------------------
------------------------------------------------------------
-------------------------------------------
>Phasmatodea_Medauroidea_extradentata_CCHamide-1
------------------------------------------------------------
--------------------------GNDAWRSSEDTDSAESAVRPGDDAVART-VDFPP
QEDRGDVSADMVLMPALDQQNARRIPHKLRLYKILKRASRNMN
>Phasmatodea_Megacrania_phelaus_CCHamide-1
MCNFLDRRTSRLGLIALLLLLGLAEVAAGSCLSYGHSCWGAHGKRSGAS-SQEKFVVPEN
AEESVAV-AAPEDTRWFLAPMVDGSTGNEAWRNSEETDNVDSAARPGEDAVARP-VEFPP
QEDRGDVA-----------------------------------
>Phasmatodea_Metriophasma_diocles_CCHamide-1
------------------------------------------------------------
----------------------------------DETESAEVAARPGEDSVARP-VEFPS
QEDRGDVSADVVLMPAVDQQSARRIPHKLRLYKILKRASRNMN
>Phasmatodea_Neohirasea_fruhstorferi_CCHamide-1
------------------------------------------------------------
--------------------LVDGASGNEAWRSSDDADSVESAARPVEDSVAHP-VEFPQ
QEDRGDVTADMVLMPALDQQNSRRIPHKLRLYKILKRASRNMN
>Phasmatodea_Oreophoetes_peruana_CCHamide-1
------------------------------------------------------------
------------------------------------------------------------
-------------------------------------------
>Phasmatodea_Orestes_mouhotii_CCHamide-1
MCSTLDRKTSRLGFVALLLLLGLAEVAAGSCLSYGHSCWGAHGKRSGAH-NQDKFVVPEN
AEENVAV-AAPDDTKWFLAP----------------------------------------
-------------------------------------------
>Phasmatodea_Orthomeria_sp._CCHamide-1
MCDARNAKATRLGLVALLLVVGLAEVAAGSCLSYGHSCWGAHGKRSGAR-SQDKFVVPEN
AEESVAV-QAPDETRWFLAQVADGAAGNEAWRGSEESDN---------------------
-------------------------------------------
>Phasmatodea_Orxines_xiphias_CCHamide-1
MCNLLGRKTSRLGFVALLLLLGLAEVAAGSCLSYGHSCWGAHGKRSGAR-TQDKFVVPDN
VEESVAVAAAPEDTRWFLAPMVDGATSNEA------------------------------
-------------------------------------------
>Phasmatodea_Paranisacantha_sp._CCHamide-1
------------------------------------------------------------
------------------------------------------------------------
-------------------------------------------
>Phasmatodea_Peruphasma_schultei_CCHamide-1_1
MCYQQDTKTSRMGFVALLLLLGLAEVAAGSCLSYGHSCWGAHGKRSGAR-SQEKFVVPEN
AEESVAV-AAPEDTRWFLAPLVDSAANNEAWRSSEETDSAEIAARPGADSAAHP-AEFPA
QEDRADVSADVVLMPALDQQNARRIPHKLKLYKILKRASRNMN
>Phasmatodea_Phyllium_philippinicum_CCHamide-1
------------------------------------------------------------
------------------------------------------------------------
---------DVVLMPALDQQNARRIPHKLRLYKILKHASRNLN
>Phasmatodea_Pseudophasma_velutinum_CCHamide-1
------------------------------------------------------------
--------------------------------------SSEIAARPGEDSAARP-AEFPA
QEDRADVSADVVLMPALDQQNARRIPHKLKLYKILKRASRNMN
>Phasmatodea_Pseudosermyle_phalangiphora_CCHamide-1
------------------------------------------------------------
------------------------------------------------------------
-------------------------------------------
>Phasmatodea_Ramulus_artemis_CCHamide-1
------------------------------------------------------------
------------------------------------------------------------
-------------------------------------------
>Phasmatodea_Sipyloidea_biplagiata_CCHamide-1
MCNTLDRKTSRLGFVALLLLLGLAEVAAGSCLSYGHSCWGAHGKRSGPRTTQEKFVVPDN
ADESVAV-A---------------------------------------------------
-------------------------------------------
>Phasmatodea_Spathomorpha_lancettifer_CCHamide-1
------------------------------------------------------------
------------------------------------------------------------
-------------------------------------------
>Phasmatodea_Spinotectarchus_acornutus_CCHamide-1
------------------------------------------------------------
------------------------------------------------------------
-------------------------------------------
>Phasmatodea_Timema_cristinae_CCHamide-1
------------------------------------------------------------
------------------------------------------------------------
-------------------------------------------
>Phasmatodea_Tirachoidea_westwoodii_CCHamide-1
------------------------------------------------------------
------------------------------------------------------------
-------------------------------------------
>Phasmatodea_Trachyaretaon_brueckneri_CCHamide-1
------------------------------------------------------------
-----------DDTKWFFAPMVDSATGNEAWRSSDETDSAERAARPAEDSMARP-MEFRQ
QDDTGDVPADMVLMPALDQQNARRLPHKLRLYKILTHASRNMN
>Phasmatodea_Xenophasmina_simile_CCHamide-1
------------------------------------------------------------
------------------------------------------------------------
-------------------------------------------
>Plecoptera_Acroneuria_stigmatica_CCHamide-1
--------------TLRIVTQIAALILLVGL-AECA------------------------
---AGSCLSYGHSCWGAHGKRSDA---------RGEQAV--AVQQL------PSEDTRWI
LSNLVA------------RSE--DKPR--TLRFWQNIMKPTITKDDDVNFL---------
-TSEDGQVEDGTEENSRRMSAGDGEGEGEGEGEEFLVM-AAPAEDSH-NRGAHSLRLFKM
MNY-------
>Plecoptera_Apteroperla_tikumana_CCHamide-1
------------------------------------------------------------
------------------GKRSGS---LSPDAGSDGVAT--ALQQA------SPEDIRWF
LSKLVGGGGGGGGGGGERPAA-AKQPRG-SYKIWERL---DAGMKDDADRS---------
------------------------------------------------------------
----------
>Plecoptera_Brachyptera_vera_CCHamide-1_1
--------------------------LLFGL-AECASASNMQTAMLRQRGSFQKKINSKS
TRGASSCLSYGHSCWGAHGKRGGP---ASSDIEADGIAA--ALQQA------SPEDTRWF
LSKLVG------------AHA--HT???????????????????KDDGDLSSETKDIGI-
SRSEAVHLEEEPD----FSGVDESLQDPSGDGEEVLVMAAAPVEDPQINRGPQKLRLYKI
MNRAARKNDK
>Plecoptera_Cosmioperla_kuna_CCHamide-1
------------------------------------------------------------
------------------------------------------------------------
------------------------------------------------------------
------------------------------------------------------------
----------
>Plecoptera_Cryptoperla_japonica_CCHamide-1
----------------------------------CAAATNVQEEQIDQELSKNSRTSRSR
AKSTSSCLSYGHSCWGAHGKRSGG------SLNPSQLAA--ALQQV------PLEDTRWI
LSNLMA------------PST--NKQRN--------------------------------
------------------------------------------------------------
----------
>Plecoptera_Eusthenia_lacustris_CCHamide-1
------------------------------------------------------------
------------------------------------------------------EDTRWF
LSRLAA------------HSA--AKPRGTSFKVWQRL---D-SLKDEGEVAQDNAAVVLP
PRSEAIHLDEGSE----FPVGGEDTQESPGEGDEILLM-AAPSEDHSPLRATQKLRLYKI
MNR-------
>Plecoptera_Isoperla_sp._CCHamide-1
------------------------------------------------------------
------------------------------------------------------------
------------------------------------------------------------
------------------------------------------------------------
----------
>Plecoptera_Leuctra_sp._CCHamide-1
---MWRSPRFEPRTTLKAATQFAAIILLFGL-AECA------------------------
---AGSCLSYGHSCWGAHGKRSGG---G-----GNNGFLQQALEQA------SPEETRWY
LSKLVG------------PRSPSSRPRN-NYKLWERF---DTSAKDDVDSISTEK-----
---------------------------------------ESPLGRP--------------
----------
>Plecoptera_Nemoura_sp._CCHamide-1
------------------------------------------------------------
------------------------------------------------------------
------------------------------------------------------------
------------------------------------------------------------
----------
>Plecoptera_Perla_marginata_CCHamide-1
----------------SVLLGALSLLLVINLDLTTA------------------------
---KRGCTAFGHSCFGGHGKRSEADTPMVSDPERDD----SVVQEAVFNYPYRGEQPSLV
LSPLIR------------QWL--QSYRRTA---------GDIEIK---------------
------------------------------------------------------------
----------
>Plecoptera_Pteronarcys_sp._CCHamide-1
MNPMWRSTRLEPKTTLRIATHIAALVLLFGL-AECA------------------------
---AGSCLSYGHSCWGAHGK----------------------------------------
------------------------------------------------------------
------------------------------------------------------------
----------
>Plecoptera_Scopura_montana_CCHamide-1
------------------------------------------------------------
------------------------------------------------------------
------------------------------------------------------------
------------------------------------------------------------
----------
>Plecoptera_Siphonoperla_torrentium_CCHamide-1
------------------------------------------------------------
------------------------------------------------------------
------------------------------------------------------------
------------------------------------------------------------
----------
>Plecoptera_Sweltsa_sp._CCHamide-1
MSSMWKSAGLQSKTTLTIVTHVAAIILLFGM-AECA------------------------
---AGSCLSYGHACWGAHGKRSGA---V-----VDDHGV--ALQQV------PPEDTRWF
LSSLV------------------DKPR--NFRVWHR-----VKPTEDVREMPAPSYF---
-RSEDGYADE--------------------------MP-DFPGGSEY-S-----------
----------
>Plecoptera_Trinotoperla_montana_CCHamide-1
------------------------------------------------------------
------------------------------------------------------------
------------------------------------------------------------
-------------------------------GEEIVLM-ADPSDDQPLQRSPQKLRLYKI
MNHGARKIVK
>Zoraptera_CCHa-1
MEFGNDAPSFKTLAKMVLIIAFFCLAECAAGSCLSYGHSCWGGHGKRSGPSSSPPASASQ
DDSPEAVAAVADPDDARWFISKLMIPSFRQDGARLESGKINSLPRSGNIRIGSEESSQVL
LPTLELDQPEDPQDISGDLLVMADEEQTDRHQPRKLKLYKILSRAVRKYE
>Blattodea_Anallacta_CCHamide-1
--MFWSTSATRTSVLGVAARIAVLLFIFGLAGCAAGSCLSYGHSCWGAHGKRSGNAAAAP
PPEEAPAPEDGS-D----VIATPEDTRWFLSKLMHQADPATRNKIWQRFGGS---HPTDR
RHMEQQQWKSNPLEEEVDNS-GILRENEA-VARSRG-LRLDGSDESPA-GILIPASGEFP
GEESQDAEVVFMSDEQPIRRVPKKLRVFKIMNHPGRKLDK
