# Supplementary material for: Evolution of Neuropeptide Precursors in Polyneoptera (Insecta)
Source: Front Endocrinol (Lausanne). 2020 Apr 15;11:197. doi: 10.3389/fendo.2020.00197 (PMC7179676; doi:10.3389/fendo.2020.00197)
Supplement: Supplementary file 3 [file Data_Sheet_2.ZIP › Additional File 2G_CCHamide-2.fas]

>Blattodea_Anallacta_CCHamide_2
MALHRCPTILIVSMM-LVVLMVQIDQSSAKRGCSSFGHSCFGGHGKRADEDVLLLPGTDS
D--QQ-RLVYPPSSS---GAQEE-GDEAMM-----QA--GGY-GARSPSS------STSL
VSPQH--QY-NLSPF------------------
>Blattodea_Asiablatta_CCHamide_2
-------------------------------GCSSFGHSCFGGHGKRADEDVLLLPGSDS
--------VYPPSSSG-VAAQED-GEDVMM-----QT--AGF-GARAP--------SSSL
VSPPH--QY-NLSPFLRQWLQSYRRST-DIEVK
>Blattodea_Balta_CCHamide_2
MALHRCPSLLIVAMT-IVVLMVQIEQSSAKRGCSSFGHSCFGGHGKRADEDVLLLPGTDS
D--QQ-RLVFPPSS----GAQ-D-GEDVML-----QT--SGF-GGRAPSS-------ASL
VSPPH--QYNNISPFLRQWIQ------------
>Blattodea_Blaberus_CCHamide_2
------------------------------------------------------------
------------------------------------------------------------
---------------------------------
>Blattodea_Blattella_CCHamide_2
--------LLIVAIT-IVVLMVQIDQSSAKRGCSSFGHSCFGGHGKRADEDVLLLPGSDA
--------VFPPSSSG-VAAQEDGGDDVMM-----QT--AEFGGARAPSS------SSSL
VSPPH--QY-NLSPFLRQWLQSYRRSTGDLEVK
>Blattodea_Cariblatta_CCHamide_2
MASHKCPSLLIFAVT-IVVLMVQIDQSSAKRGCSSFGHSCFGGHGKRADEDVLLLPGSDS
D--QQ-RLVFPPSSS---GVQEE-GEEAML-----QS--AGF-GARSPSS-------SSL
VSPPH--QY-NLSPFLRQWLQSYRRTAGDIEVK
>Blattodea_Catara_CCHamide_2
MALHRCPSILIVALT-VVIIMGQIDQSSAK-GCSAFGHSCFGGHGKRADEDVLLLPGSES
D--QQPPLVFPPS---------V-GED--------RS--GAY-GARPASS---SSGLSSL
IPPPHSAQY-NLSPFLRQWLQSYRRSTGDIDLQ
>Blattodea_Cryptocercus_CCHamide_2
-------------------------------GCSAFGHSCFGGHGKRADEDVLLLPGTDS
D--QEPRMVFSPSATGIESALED-GEDMMIQTTGQRT--GGF-GVRSPSS-SASAGISSL
IPPPHSAQF-NLSPFLRQWLQSYRRSTGDIEVK
>Blattodea_Ectobius_CCHamide_2
MALHRCPTLLIVALT-IVVIMVQTEQSSAKRGCSSFGHSCFGGHGKRADEEVVLLPGIDS
E--QQQRLAFPPSQSG--GTQED-SEDML------QA--PSF-GARQHLS------SASA
LSSPHQ-QY-NLSPFLRQWLQSYRRS-GDIEVK
>Blattodea_Ellipsidion_CCHamide_2
MALHRCPSLLIVAMA-IVVLMVQIEQSSAKRGCSSFGHSCFGGHGKRADEDVLLLPGTDS
D--QQ-RLVFPPSP----GAQ-D-GEDMML-----QTSASGF-GGRAPSS-------ASL
VSPPH--QYNNISPFLRQWIQSYRRSTGDIEVK
>Blattodea_Episymploce_CCHamide_2
MALYRCQSLLIVTIT-IVVLMVQIDQSSAKRGCSSFGHSCFGGHGKRADEDVLLLPGSDA
--------VFPPSSSG-VAAQEDGGEDVMM-----QT--AGF-GARAPSS------SSSL
ISPPH--QY-NLSPFLRQWLQSYRRSTGDIEVK
>Blattodea_Ergaula_CCHamide_2
-------------------------------GCSAFGHSCFGGHGKRADEDVLLVPGSDS
E--QP-RLLFPPSSGI-ESSQ-D-GEDILG----SRT--AVL-TARVPSS-AGSAGASSL
IPPPHSAQF-NLSPFLRQWLQSYRRSTGDIEVK
>Blattodea_Eucorydia_CCHamide_2
MALHRCSSTVLLFIT-VVVLMVQIDESSAKRGCSAFGHSCFGGHGKRSDEDVLLVPGSDS
E---P-RLLFPPSSGL-EPGQED-GEDVFG----SRT--GVL-TARAPSS-SGSAG--SL
IPPQHSAQF-NLSPFLRQWLQSYRRSTGDVEVK
>Blattodea_Euryoctis_CCHamide_2
MAFHRCPSVLLVVVT-LVVIMVQIDQSSAKRGCSAFGHSCFGGHGKRADEDVLLLPGSES
D--QQPRLVFPPV----ESGAEE-GDD--------KS--GAY-GARS------SSAVSAL
ISPPHSAQF-NLSPFLRQWLQSYRRSSGDIDLQ
>Blattodea_Euthlastoblatta_CCHamide_2
MALHRCPSLLIVAMT-IVVLMVQIDLSSAKRGCSSFGHSCFGGHGKRADEDVLLLPGTDS
D--QQ-RLVYPPSA----GAQEE-GEDAVM-----QS--TGF-GARSPSS------STNL
VSPPH--QF-NISPFLRQWIQNYRRSTGDIEVK
>Blattodea_Ischnoptera_CCHamide_2
MALHRCPSLLIVAVT-FVVLLVQIDQSSAKRGCSSFGHSCFGGHGKRSDEDVVLLPGSDS
--------VFPPSSSG-AAAQED-GQDMMM-----QT--SGF-GARAPSS------SSSL
ISAPH--QY-IPSPFMRQWIQSYRQSTGDVEVK
>Blattodea_Lamproblatta_CCHamide_2
MALYRCPSILIITMT-FVILMVQINQSSAKRGCSAFGHSCFGGHGKRADEDVLLLPGSDS
D--QQSRLVFPSSP---ESGPEE-GDDMMLQSTGSRT--GGF-GARSPSSLSASAGVSSL
IPPPHSAQF-NLSPFLRQWLQSYRRSTGDIEVK
>Blattodea_Loboptera_CCHamide_2
MALHRCQSLLIVTIT-IVVLMVQIDQSSAKRGCSSFGHSCFGGHGKRADEDVLLLPGSDA
--------VFPPSSSG-VAAQEDGGEDVMM-----QT--AGF-GARAPSS------SSSL
VSPPH--QY-NLSPFLRQWLQSYRRSTGDIEVK
>Blattodea_Lobopterella_CCHamide_2
MALHRCPTLLFLAMT-VIVLMVQIDQTSAKRGCSSFGHSCFGGHGKRADEDVLLLPGSDS
------------------SAQEE-GEDVMM-----QP--SGF-GARAPSA-------SSF
VSSPH--QY-NLSPFLRQWLLSYR---------
>Blattodea_Methana_CCHamide_2
------------------------------------------------------------
------------------------------------------------------------
---------------------------------
>Blattodea_Nauphoeta_CCHamide_2
MALHRSSSILVVAMATVFVLMVQIEQLSAKRGCSSFGHSCFGGHGKRTDEDVLLLPGSDS
E--QQ-RLDLPLP-----SGSQE-RDDMMM-----QSG-PEF-GSRSSSS--QSAALSSV
ISPPH--PY-NLSPFLRQWLQSYRRSAGDIEVK
>Blattodea_Nocticola_CCHamide_2
--------------------------SAKRQGCAKFGHSCFGGHGKRSDGEMLLFPRSES
E--QP-RLTFPASGL--EVSEEE-SADLPG----PRT---AF-VERP-SS---QSDISSL
LPSAHSPHY-NLSPILGQLLQSYRRSSGDLEVK
>Blattodea_Panchlora_CCHamide_2
MGLHRSSSVLVVAMA-IFVIMVQIEQLSAKRGCSSFGHSCFGGHGKRADEDVLLLPGSDS
E--PQ-RLDLSLS-----SGTQD--DDVMM-----QTG-PEF-GSRSSPS--QSAAASSL
ISPPH--QY-NLSPFLRQW--------------
>Blattodea_Paratemnopteryx_CCHamide_2
MALYRCPSLLIVAMT-LVVLMVQIDQSSAKRGCSSFGHSCFGGHGKRADEDVLLLPGSDS
--------VYPPSSSG-AAAQDD-GEDVMM-----QT--AGF-GARAPSS------SSSL
SSPPH--QY-NLSPFLRQWLQSYRRSTGDIEVK
>Blattodea_Periplaneta_CCHamide_2
MALHRCPSMLLVVMT-VVILMGQIDQSSAKRGCSAFGHSCFGGHGKRADEDVLLLPGSES
E--QQPRLVFPPS----ESGAEE-GED--------RS--GAY-GARSASS---SSGVSSL
IPPPHSAQY-NLSPFLRQWLQSYRRSTGDIDLQ
>Blattodea_Polyphaga_CCHamide_2
MALHKSPSVVVVIMT-IFVLMVEIDQSSAKRGCSAFGHSCFGGHGKRADEDMLLVPGSDS
E--QP-HLIFPPSS---ESGQED-GEDMMS----SRT--AVF-SARAPLP-SGPAGISSL
IPPPHSAQY-NLSPFLRQWLQSYRRSTGD----
>Blattodea_Princisia_CCHamide_2
MALHRSSSILVVTMATFFVLMVQIDQLSAKRGCSSFGHSCFGGHGKRTDEDVLLLPGSDS
E--QQ-RLDLQLP-----SGSQE-ADDMMM-----QAG-PEF-GSRSSAS--QSAALSSV
ISPSH--PY-NLP--------------------
>Blattodea_Schultesia_CCHamide_2
MALHRSSSVLVVATA-VFVLMVQIEQLSAKRGCSSFGHSCFGGHGKRADEDVLLLPGSDS
E--QQ-RLDLPLS-----SGTQE-GDEVMM-----QTG-PEF-GSRSSSS--QSAAVSSL
ISPPH--QY-NLSPFLRQWLQSYRRSAGDIEVK
>Blattodea_Shelfordella_CCHamide_2
MALHRCPSMLLVVMT-VVILMAQIDQSSAKRGCSAFGHSCFGGHGKRADEDVLLLPGSES
E--QQPRLVFPPS----ESGAEE-GED--------RS--GAY-GARSASS---SSGVSSL
IPPPHSAQY-NLSPFLRQWLQSYRRSTGDIDLQ
>Blattodea_Sundablatta_CCHamide_2
MALHRCSSVLIVAMT-IVVLMVQIDLSSAKRGCSSFGHSCFGGHGKRADEDVLLLPGTDS
D--QQ-RLVFPPSS----GAQEE-GEDVMV-----QT--TGF-GARAPSS-------ASL
VSPPR--QYNNISPFLRQWIQSYRRSTGDIEVK
>Blattodea_Supella_CCHamide_2
MALHRCPSLLIVAIT-IVVLMIQIDQSSAKRGCSSFGHSCFGGHGKRADEDVLLLPGTDS
D--QQ-RLVFPPSS----GAQEE-ADDVML-----QS--TGF-GARAPSS-------SSL
VSPPH--QYNNISPFLRQWIQSYRRSTGDIEVK
>Blattodea_Symploce_CCHamide_2
MALHRCQSLLLVTIT-VVVLMVQIDQSSAKRGCSSFGHSCFGGHGKRTDEDVLLLPGSDA
--------VFPPSSSG-VAAQEDGGDDMMM-----QT--AGFGGARAPSS------SSNL
ISPPH--QY-NLSPFLRQWLQSYRRSTGDIEVK
>Blattodea_Therea_CCHamide_2
-------------------------------GCSAFGHSCFGGHGKRADEDVLLVPGSDS
E--QP-RLLFPPSSGI-ESSQED-GEDLLG----SRT--AVL-TARVPSS-SGSEGASSL
IP-------------------------------
>Blattodea_Tivia_CCHamide_2
MAFIRCPS-LVILVA-IIAFLDHLQPTSAKRGCSAFGHSCFGGHGKRADENVLLAPGSDP
E--Q-----FQAS-----AAQDG-TDDMTG----SRN--AEF-FGRDSSS-PLSSGMSSL
IPPPHSAQY-NLSPFLRQLMQSYRRAASEMEVK
>Blattodea_Tryonicus_CCHamide_2
MALHGCPSILIFAMT-VVILMVQIDQSSAKRGCSAFGHSCFGGHGKRADEDVLLLPGTDS
E--QQ-RLVFPPSSTGLETGADD-GEDVLLP---ART--GGY-GARSPSSSSATAGVSSL
IPPPHSAQY-NLSPFLRQCLQSYRRSAGD----
>Isoptera_Coptotermes_CCHamide_2
-------SVLIVVLT-IVVLAVQFDQSSAK-GCSAFGHSCFGGHGKRADDDVLLIPGQNS
D--QQSRVVFPPTA----------------------------------------------
---------------------------------
>Isoptera_Incisitermes_CCHamide_2
------------LTA-IIIIVVEIDQSSAKRGCSAFGHSCFGGHGKRADEGVLLLPGADS
DQLQQQRLMFPAA----ETSSED-GEDEVI-----QP--AGY-GALSPAS------SASL
LPSAH-----RLSPFLRQWLQSYRRSTGDIEVK
>Isoptera_Mastotermes_CCHamide_2
MTLYRRASVLTVVMA-VVILMAEIDQSFAKRGCSAFGHSCFGGHGKRVDEDVLLLPGSDS
D--QQPKLVFPPP-----AARPV-GEDDVT----RQA--GEY-GVRSPSS-LPSDGIVSL
ITSSHPSHY-NLSPFLRQWLQSYRRSTGDI---
>Isoptera_Prorhinotermes_CCHamide_2
MALRSYPSILIVVMT-IVILTVQVDFSSAKRGCSAFGHSCFGGHGKRADEGVLLLPGSDS
D--QQSRLMFPPPA----TGAEG-SEDSVI-----QT--GEY-GALSASS------SGSL
VP----SQH-NLSPFLRQWLQSYQRSAGDIEAK
>Isoptera_Reticulitermes_CCHamide_2
------------------------------------------------------------
------------------------------------------------------------
---------------------------------
>Isoptera Zootermopsis CCHamide 2
MVFHRHTSILIVLMA-IVILASEIHLSSAKRGCSAFGHSCFGGHGKRTDGNAVLIPGPDS
D--QQPLLVFRPE-------EED-ADDAMV-----QQ------GALPSAW-SATAGISPR
QPPPLPAKY-NLTPFLRQWFQALRHSTGDVEAK
>Dermaptera_Allostethus_burri_CCHamide-2
-MSTTTTTVGDVERPRRA-LIFSATRTLCLLL-TLIFLAPPSHAKRGCQLFGHSCYGGHG
KRAMPDTWISGGINAPPFSQVKRTY-EPRFW-PTTRDRVEERRNGLFREWLNSN-KLDRA
MFAPGRSYENQVSNEPIISGQGDDSAKLP-WNTPD-EAESKDTPT---GT--WTWAM---
-----------------------
>Dermaptera_Anataelia_canariensis_CCHamide-2
--STTTTHVGDGERPRRA-FLFFTTRTFCLLI-VFIFFAPACNGKRGCQLFGHSCFGGHG
KRAMPDTWVPEGINSLPFSQIKRVY-ESRLW-PTN-ERNDLRRDGLFRQWLNSN-KPDKT
MFMPDRSYENQVSKDPIIPTRGEGFARMP-W-VSG-NPESKDTPI---GI--WTWSEASR
SEEQ-------------------
>Dermaptera_Anechura_harmandi_CCHamide-2
-----------------------ASRASLLLL-FLIFLIPSGQGKRGCQYFGHSCYGGHG
KRAMMDPWNTV------ASPVKPLF-APRLW-QTSKEGLDLRPNVLLKEWLNSH-KANR-
-----DQFNYESNNE--ITSER-ENMKRP-W-IQQNEEDSRDASI---GNSKLTWPDPTR
IKKKQQKKKKR------------
>Dermaptera_Apachyus_charteceus_CCHamide-2_eventuel-1
------------------------------------------------------------
------------------------------------------------------------
------------------------------------------------------------
-----------------------
>Dermaptera_Apterygida_media_CCHamide-2
------------ACPSRA-SLSIGSRAPLLLL-FLIFLIPSGQAKRGCQYFGHSCYGGHG
KRAMIEPWNTV------ASPVKPVF-APRLW-QTSKEGLDLRPNVLLKEWLNSHNKANRV
L--RTNQFNYESNNE--ITSER-ENMKRPEW-IQNEEEDSRDGSSSV-GNSKLTWPDPTR
IEKKQ------------------
>Dermaptera_Cranopygia_sp._CCHamide-2
-----TTSVGDAERPRRA-FLFLSTRTFFLLL-VFVFLAPVSNAKRGCQLFGHSCFGGHG
KRAMPDTWISGGVNSPPFSQVKRAY-ESRMW-----------------------------
------------------------------------------------------------
-----------------------
>Dermaptera_Diplatys_flavicollis_CCHamide-2
MSTTTTNCLGDGERPSRA-SLLFTTRTFCLLF-VLIFLASASNAKRGCQLFGHSCFGGHG
KRAMPETWISEGINSPSLSQVKREY-ETRFW-PTTRNRMDDRSSGLFRDWLNSN-RLERA
MYLPDRSNENQVSKQPLRSGQEENLRRIP-W-ISE-ESESKDSP----------------
-----------------------
>Dermaptera_Diplatys_sp._CCHamide-2
-STTTTTCVGDGERPRRA-SLLFTTRTFCLLF-VLIFLASASNAKRGCQLFGHSCFGGHG
KRAMPETWISEGINSPSLSQVKRAY-ETRFW-PTTRNRMDDRSSGLFRDWLNSN-RLERA
MYLPDRSNENQVSKQPLRSGQEENLRRQP-W-ISE-ESETKDSPK---AT--WTWLEASK
SEDQ-------------------
>Dermaptera_Forficula_auricularia_CCHamide-2
--SSSIV----SGCPSRA-SLSIASRAPLLLICLLIFLIPSGQAKRGCQYFGHSCYGGHG
KRAMMDPWNPVA-----ASPVKPVFAAPRLW-QTSKEGLDLRPNVLLKEWLNSQNKANRV
L--RTNQFNYESNNE--ITSER-ENMKRPDW-IQN-EEDSRDAASSLDGNSKLTWPDPTR
IEKKEQM----------------
>Dermaptera_Gonolabis_marginalis_CCHamide-2
------------------------------------------------------------
KRAMSDSWVPV------ETRDKELY-VPRPWQQTSRDHLNIRRNGLFKEWLNSN-KALI-
---PKQMYHYQTNNDP-ISGQE-ESLRES-W-IREDEEESRDPSS---EN--LRWAESTR
TENNE------------------
>Dermaptera_Hemimerus_sp._CCHamide-2
------------------------------------------------------------
------------------------------------------------------------
------------------------------------------------------------
-----------------------
>Dermaptera_Labia_minor_CCHamide-2
--STLFV----SSYPSQG-SLSVGFKTSLLFL-VLIFLIPSGQGKPACRYFGHSCLGGHG
KRAMMDSWNTV------GTQVKPLF-APRLW-QTSKERLDLRPQVLFKEWLNAH-KDNQD
F--QNNQYNYQPNDG--MTG---EDITS--W-VKN-EEDTRDPMV---DNLKLSWPDSPE
VEKK-------------------
>Dermaptera_Labidura_riparia_CCHamide-2
-----------GG------PLAKASLALWLFL-AVGCLLPAAQAKRGCQLFGHSCFGGHG
KRAMPDSWTEI------KTQEKTLD-TPLSW-QTSSDRIDVRRRILLNELLKAN-QILR-
---PNQMYYYQTNNDPNLSRQM-DSLRDS-W-IT--EVETRDPSE--------TWIESTS
SDNSK------------------
>Dermaptera_Nesogaster_amoenus_CCHamide-2
--STSLV----SGCPTRA-TLLVGSRAPLLLLALFIFLIPSGQGKRGCQYFGHSCYGGHG
KRAMMESWNTV------ANPVKPLF-SPRLW-QTSKEQLDLRPNMLIKEWLNSH-KVNRA
L--RTNQYNYQTSNE--ISGEK-EDISSP-W-VKN-EDDSRESSL---GNFKLS------
-----------------------
>Dermaptera_Parapsalis_infernalis_CCHamide-2
-MSTTTISVRDAERPGRQ-STFVPSKTLCLVL-VLIFLAPTSHAKRGCQLFGHSCYGGHG
KRAMPDNWILGGINVSPFNQVKRAY-ENRFW-PTTRD-LEERRNGLFEEWLNTN-NRDRV
LSTAGRAYEKQARNEP---GQGEDTARPP-W-RSL-SVESREPQA---GS--WTWSEMSQ
SEDQ-------------------
>Dermaptera_Proreus_simulans_CCHamide-2
-MSMSLV----AGCPSRASSLSLASKGPLLFI-LLIFLIPSGHAKRGCQYFGHSCYGGHG
KRAMIESWNTV------ESPVKPLF-VPRLW-ETSKQRLDLRPNVLLKEWLNSQ-RANQD
F--PNNQYNYQSNNE--LPSEREEDLRRS-W-GKS-EDEP-SSTL---DNFKISW---VR
WEIMIIYYTKEITNSFFFFFFFF
>Embioptera_Antipaluria_urichi_CCHamide-2
MAGYFLTTVFVCSAVAILLAVPQQTEAKRGCSAFGHSCFGGHGKRSDGDLPVLD-DQQSP
EMPVPVAVAVGGGPGEEEDRFLGSGRMGGNDFSHYRLSPLLRQWLQMYRHSSQMMDNKK
>Embioptera_Aposthonia_japonica_CCHamide-2
MARCFI-TILLMTTLIVFMTGPQESVAKRGCAAFGHSCFGGHGKRLDNGLPVIEVEQPSS
DILS--------GPGEDEDRFLGSGRLGGNDFSQFQLSPFLRHWLQMVRQSGQLMDRKK
>Embioptera_Haploembia_palaui_CCHamide-2_1
MTRNFL-FVFMLAALLVLFAS-GQVSAKRGCSAFGHSCFGGHGKRSDGDSPVMDVEQQSR
ENGAVAA----GGPGEEEDRFLGSGRLGGNDFSPY------------------------
>Embioptera_Haploembia_palaui_CCHamide-2_2
MTRCIL-TVFLVTAFIVLLNGPKESAAKRGCAAFGHSCYGGHGKRMDNGLSVTEVEQPSP
DLMS--------GPG--------------------------------------------
>Embioptera_Ptilocerembia_catherinae_CCHamide-2_2
MARYFL-PVFMFAAVMVLLTSTQEAMAKRGCSAFGHSCFGGHGKRSDADLPVIDVEQQSP
EMPA--------GPGEEEDRFLGSGRWGGNDFSHYRLSPVLRQWIS--HLSSQYAEKKK
>Embioptera_Rhagadochir_virgo_CCHamide-2
MARNLI-TVILLAALLVFLAS-QQVSAKRGCSAFGHSCFGGHGKRSDADLPAIDVDQQSP
EMMSSAAVGAGGGPGEEEDRFLGSGRQGGNDFSHYRLSPLLRQWLQMYRQSPQYAYNKK
>Grylloblattodea_Galloisiana_nipponensis_CCHamide-2
MS-AIKCPSVVLAIGVVAVILAVNVPPTAAKRGCSAFGHSCFGGHGKRTDGDVMILPGAD
SDPARLVYDSTVDDPSAALGDEGERLLMNQAAARGDDFSRTASLVPTQLKLSPFLRQWLQ
SYRR--------
>Grylloblattodea_Galloisiana_sinensis_CCHamide-2
MS-AIKCPSVVLAIGVLAVILAVNVPSTAAKRGCSAFGHSCFGGHGKRTDGDVMILPGAD
SDPARLVYDSTVDDPSAALGDEGERLLMNQAAARGDDF-----LVPTQLKLSPFLRQWLQ
SYRRP-GSLEVK
>Grylloblattodea_Galloisiana_yuasai_CCHamide-2
MS-AIKCPSVVLAIGVVAVILAVSVPPTAAKRGCSAFGHSCFGGHGKRTDGDVMILPGAD
SDPARLVYDSTVDDPSAALGDEGERLLMNQAAARGDDFSRTASLVPTQLKLSPFLRQWLQ
SYRRPGSSLEVK
>Grylloblattodea_Grylloblatta_bifratrilecta_CCHamide-2
MSVVIKCPSALMIIGVFAVILAVNVSQTSAKRGCSAFGHSCFGGHGKRGDGDVMILPGAD
SDPARLVYDSTAEDPSAGLGDEGERLLLNQAVARGDDFSRTSSLVPTQLKLSPFLRQWLQ
SYRRPAGSLDVK
>Grylloblattodea_Grylloblattella_sp._CCHamide-2
MS-MIKCPSVMLVIGVFAVILAVNVASTSAKRGCSAFGHSCFGGHGKRTDGDMMILPGAD
SDPARLV-----------------------------------------------------
------------
>Grylloblattodea_Grylloblattina_djakonovi_CCHamide-2
MS-VIKCPSAVLVVAVFAVILAVNVAQTSAKRGCSAFGHSCFGGHGKRTDGDVMILPGAD
SDPARLVYDSTVDDPSAALSDEGERLLGNQAAARGDDFSRTSSFVPTQLKLSPFLRQWLQ
SYRRSAASLDVK
>Mantophasmatodea_Mantophasma_kudubergense_CCHamide-2
MAGSRCCSLLLAASLLLLAAESTSAKRGCSAFGHSCFGGHGKRSELPGDAEPSRLAFESG
VEEEGADESRGPDPGPVLQYRLSPFLRQWLQSYRRPTGVLETK
>Mantophasmatodea_Tyrannophasma_gladiator_CCHamide-2
MAGSRCCSLLLAASLLLLAVESASAKRGCSAFGHSCFGGHGKRSDLPGDVEPSRLAFDSG
AEEDGAEENRSPDPGPVLQYRLSPFLRQWLQSYRRPAGVLETK
>Mantophasmatodea_Pachyphasma_brandbergense_CCHamide-2
MAGSRCCSLLLAASLLLLAAESASAKRGCSAFGHSCFGGHGKRSELPGDVEPSRLAFESG
VEEEGAEENRGPDPGPVLQYRLSPFLRQWLQSYRRPTGVLETK
>Mantophasmatodea_Namaquaphasma_ookiepense__CCHamide-2
MAGSGCCSLLLAASLLLLAAESASAKRGCSAFGHSCFGGHGKRSELPGDAEPSRLAFESG
VEEDGAEENRGPDPGPVLQYRLSPFLRQWLQSYRRPAGVLETK
>Orthoptera_Caelifera_Atractomorpha_sp._CCHamide-2
MSANKGQSPATRARIPLAALLLGLGVALALIHAADAKR----------------GCMAFG
HSCFGGHGKRADL---EPGMPET----EEA---AEAEA----EAEAAALLGEVAGPPH--
-------RFRLSPFLRQWLQRAYQ-QPPAD-------
>Orthoptera_Caelifera_Aularches_miliaris_CCHamide-2
------------------------------------------------------------
------------------------------------------------------------
-------------------------------------
>Orthoptera_Caelifera_Dictyophorus_griseus_CCHamide-2
------------------------------------------------------------
------------------------------------------------------------
-------------------------------------
>Orthoptera_Caelifera_Dictyophorus_spumans_CCHamide-2
--------------MPLAALLLTLGVTLALFQAADAKR----------------GCMAFG
HSCFGGHGKRADLEP-EPGMPGT----EEAAAA--AEA----EAEAAALLGDMAGPPH--
-------RFRLSPFLRQWLQRAYQ-QPPTDAQSMEVK
>Orthoptera_Caelifera_Haplotropis_brunneriana_CCHamide-2
------------------------------------------------------------
------------------------------------------------------------
-------------------------------------
>Orthoptera_Caelifera_Locusta_migratoria_1_CCHamide-2_1
MSAKQHTA---------VALLAALLLALAMLHDADAKR----------------GCMAFG
HSCFGGHGKRADL---EPGAEGL----DAA------------EAAAAALLGGQAEPGAEA
E------------------------------------
>Orthoptera_Caelifera_Locusta_migratoria_1_CCHamide-2_2
MSAKQHTA---------VALLAALLLALAMLHDADAKRPYGVRRPGDIQIRRAGGCMAFG
HSCFGGHGKRADL---EPGAEGL----DAA------------EAAAAALLGGQAEPGAEA
E------------------------------------
>Orthoptera_Caelifera_Locusta_migratoria_2_CCHamide-2_1_KF
MSAKQHTA---------VALLAALLLALAMLHDADAKR----------------GCMAFG
HSCFGGHGKRADL---EPGAEGL----DAA------------EAAAAALLGGQAEPGAEA
EPGAEGPRFRLSPFLRQWLQRAYQ-QQSADSQGVEVK
>Orthoptera_Caelifera_Locusta_migratoria_2_CCHamide-2_2_LF
MSAKQHTA---------VALLAALLLALAMLHDADAKRPYGVRRPGDIQIRRAGGCMAFG
HSCFGGHGKRADL---EPGAEGL----DAA------------EAAAAALLGGQAEPGAEA
EPGAEGPRFRLSPFLRQWLQRAYQ-QQSADSQGVEVK
>Orthoptera_Caelifera_Monistria_consobrina_CCHamide-2
------------------------------------------------------------
------------------------------------------------------------
-------------------------------------
>Orthoptera_Caelifera_Monistria_discrepans_CCHamide-2
MSANKVQNPAACTRIPVAVMLLALGVTLALIQAADAKR----------------GCMAFG
HSCFGGHGKRADL---EPGMPET----EEAAAAA-AEA----E-----------------
-------------------------------------
>Orthoptera_Caelifera_Omura_congrua_CCHamide-2
------------------------------------------------------------
--------------------------------------------------------PH--
-------RFRLSPFLRQWLQRAYQ-QPPADSQTIEVK
>Orthoptera_Caelifera_Parapetasia_femorata_CCHamide-2
MSTNKVQTPWICSRMPLAALLLALGVTLALFQAADAKR----------------GCMAFG
HSCFGGHGKRADLEP-EPGMPGT----EEAAAAAEAEA----EAEAVALLGDMAGPPH--
-------RFRLSPFLRQWLQRAYQ-QPPTDAQSMEVK
>Orthoptera_Caelifera_Phymateus_viridipes_CCHamide-2
MSASKVQSSATSVRIPLAV-LLALGVTLALIQAADAKRSYGVRTPGAIQTRRAGGCMAFG
HSCFGGHGKRADL---EPGMPGT----EEAAAAAEAEA----EAEAAALLGDIAGSSH--
-------RFRLSPFLRQWLQRAYQ-QPPAD-------
>Orthoptera_Caelifera_Pielomastax_soochowensis_CCHamide-2
-------------------------------------R----------------GCMAFG
HSCYGGHGKRADL---EAGTPGR----DEAVAV----------AEAAALLDDVA-PVAR-
-PVAQ--TLRLSPILRQWLQRAFQSQPSSELQSAEVK
>Orthoptera_Caelifera_Poekilocerus_pictus_CCHamide-2
------------------------------------------------------------
------------------------------------------------------------
-------------------------------------
>Orthoptera_Caelifera_Propsednura_eyrei_CCHamide-2
MSANKVQSPAICTRIPVAVLLLALGVTLALIQAADAKR----------------GCMAFG
HSCFGGHGKRADL---EPGMPGS----EEA-----AEA----EAEAAALLSDVAVPPH--
-------RFRLSPFLRQWLQR----------------
>Orthoptera_Caelifera_Prosarthria_teretrirostris_CCHamide-2
------------------------------------------------------------
------------------------------------------------------------
-------------------------------------
>Orthoptera_Caelifera_Psedna_nana_CCHamide-2
MSANKVQSPAICTRIPVAVLLLALGVTLALIQAADAKRSYGVRTPGAIQTRRAGGCMAFG
HSCFGGHGKRADL---EPGMPGS----EEA-----AEA----EAEAAALLSDVAVPPH--
-------RFRLSPFLRQWLQRAYQ-QPAAESQGTEVK
>Orthoptera_Caelifera_Stenobothrus_lineatus_CCHamide-2
------------------------------------------------------SGSVWS
HSA---------------------------------------------------------
-------SSRTMPFLRIYLQ-GFRRRTGA--------
>Orthoptera_Caelifera_Stenocepa_sp._CCHamide-2
MSASKAQSPASCARIPLAALLLALGVALAIIHAADAKR----------------GCMAFG
HSCFGGHGKRADL---EPGMPGT----DEAAAAAEAEA----EAEAAALLGDVAGPPH--
-------RFRLSPFLRQWLQRAYQ-QNPADSQTIEVK
>Orthoptera_Caelifera_Systella_rafflesii_CCHamide-2
--------------------------------------------------------MAFG
HSCFGGHGKRADM---EPGAVGAVAAPEEAVAV----------AEAAALLDDVSGSPQ--
-------RLQLSPFLRQWLQRAYQ-QPPAESQSIEVK
>Orthoptera_Caelifera_Tetrix_subulata_CCHamide-2
EN-----------------------VTINLQT-----R----------------GCSAFG
HSCFGGHGKRADL---EPSAAAM----LEDGGIVEQQQQQQFDIEALAS-----------
-------SPRLSALLRQWMQ-AYR-RPSE-LQNLEIK
>Orthoptera_Caelifera_Tropidacris_collaris_CCHamide-2
------------------------------LQAADAKR----------------GCMAFG
HSCFGGHGKRADM---EPGAEGAVAAPEEAAAVAEAEA-----AAAAALLDDVSSPPQ--
-------RFHLSPFLRQWLQRAYQ-QPPADSQAIEVK
>Orthoptera_Caelifera_Xya_japonica_CCHamide-2_1
------------------------------------------------------------
--------------------------------------------AAAAL------PPPD-
--ALQ--LMQLSPFLRQWLQ-AYR-RPPV-MDTLEVK
>Orthoptera_Caelifera_Xya_japonica_CCHamide-2_2_fragl
--------------FRKLLVLKHKLFVMFLANSAENKC----------------GCSMYG
HSCFGGHG----------------------------------------------------
-------------------------------------
>Orthoptera_Caelifera_Xya_japonica_CCHamide-2_3_fragl
--------------------------------PPPPCRP---QTPCS-------SCSSRR
SS--GSGCKRTD----DPQLWTL-------------------------------------
-----------------W------------------K
>Orthoptera_Caelifera_Xya_variegata_CCHamide-2
ALPAAAAAPRRRRR-----------------PAHHAKR----------------GCSMYG
HSCFGGHGKRSDETLLPRGLQQD----EEPDAA---------PIAAAAM------PPPD-
--ALQ--LMQLSPFLRQWLQ-AYR-RPPA-VDTLEVK
>Orthoptera_Caelifera_Zonocerus_elegans_1_CCHamide-2
MSTSKVQSPATCARIPLAVLLLALGVTLALIQAADAKR----------------GCMAFG
HSCFGGHGKRADL---EP------------------------------------------
-------------------------------------
>Orthoptera_Caelifera_Zonocerus_elegans_2_CCHamide-2
---------ATCARIPLAVLLLALGVTLALIQAADAKRSYGVRTPGAIQTRRAGGCMAFG
HSCFGGHGKRADL---EHGMPGT----EEAAAAAEAEA----EAEAAALLGDVAGPPH--
-------RFRLSPFLRQWLQR----------------
>Orthoptera_Caelifera_Zonocerus_variegatus_CCHamide-2
MSTSKVQSPATCARIPLAVLLLALGVTLALIQAADAKR----------------GCMAFG
HSCFGGHGKRADL---EPSMPGM----EEAAAAAEAEA----EAEAAALLGDIAGPPH--
-------RFRLSPFLRQWLQRAYQ-QPPADSQTIEVK
>Orthoptera_Caelifera_Zubovskia_(Zubovskya)_sp._CCHamide-2
------------------------------------------------------------
------------------------------------------------------------
-------------------------------------
>Orthoptera_Ensifera_Acheta_domesticus_CCHamide-2
------------------------------------------------------------
------------------------------------------------------------
------------------
>Orthoptera_Ensifera_Anostostoma_australasiae_CCHamide-2
------------------------------------------------------------
------------------------------------------------------------
------------------
>Orthoptera_Ensifera_Ceuthophilus_sp._CCHamide-2
------------------------------------------------------------
---------ASRLLYETAA-VSGDDDDRALATALGSLV--RPPLGMAAPSQ-SMQLSPFL
RQWLQLYRRPSSQSLESN
>Orthoptera_Ensifera_Comicus_calcaris_CCHamide-2
---------------------VLALLLVKVQQTAAKRGCSAFGHSCFGGHGKRADDEVIL
VPG--TEAEQSRVSYDSVPSSLNEEDERALANALGNLI--AP------QQP-SLQLSPFL
RQWLQSYRRPSGQSMEVK
>Orthoptera_Ensifera_Cyphoderris_sp._CCHamide-2
------------------------------------------------------------
----------------------------VLASALSHLV--RP-----ADAL-PLQLSPFL
RQWLQSYRRPSAQSLEVK
>Orthoptera_Ensifera_Diestrammena_asynamora_CCHamide-2
--------------------------------------------------GKRADDSVPM
I----RDSDPSRFLYEAVAPASVEEEDRVLASPLSGAV--RP----------QLQLSPFL
RQWLQLYRRPVSQTIEAK
>Orthoptera_Ensifera_Gryllotalpa_sp._CCHamide_2
MAQSAVRFARSRGHAALALIAALAVLAAKADLAAAKRGCSAFGHSCFGGHGKRADEAFEA
ANA--ID??????????????????EDAAAARLLLGLAARRP------DAQ-GLRLSPFL
RQWLQNYRR-GDQSGDLP
>Orthoptera_Ensifera_Hemiandrus_sp._CCHamide-2
------------------------------------------------------------
------------------------------------------------------------
------------------
>Orthoptera_Ensifera_Hemideina_thoracica_CCHamide-2
------------------------------------------------------------
------------------------------------------------------------
------------------
>Orthoptera_Ensifera_Mecopoda_elongata_CCHamide-2
------------------------MVLVTVEMASAKRGCSAFGHSCFGGHGKRTDEDMVL
APG--VDSEQTRGFYDNAP--LNEDDERVLANALGNMV--RP-----AESSVPLRLSPFL
RQWLQSYRRPSGQSLEVK
>Orthoptera_Ensifera_Myrmecophilus_sp._CCHamide-2
------------------------------------------------------------
------------------------------------------------------------
------------------
>Orthoptera_Ensifera_Neonetus_sp._CCHamide-2
--------------------------------------------------GKRADDSLQL
VPGSGPDSDPSRLLYESVIPASGEEEEKAMVNTLGNLV--RP----------QMQLSPFL
RQWLQLYRRPSSQSLEAK
>Orthoptera_Ensifera_Nippancistroger_testaceus_CCHamide-2
------------------------VMVAVVQQTAAKRGCSAFGHSCFGGHGKRSDEDVML
VPG--TDAEQNRLGYESAPATLRDDDERVLANALGIVA--AQ------QNM-PPQLSPFL
RQWLQAYRR---------
>Orthoptera_Ensifera_Phaeophilacris_bredoides_CCHamide-2
------------------------------------------------------------
------------------------------------------------------------
------------------
>Orthoptera_Ensifera_Phaneroptera_falcata_75_2_CCHamide-2
--------------------------------GRRPRGCSAFGHSCFGGHGKRTDEDMVV
VPG--MDSDQTRSLYDTAP--LNEDDERVLANAIGNLV--RP-----AESA-PMRLSPFL
RQWLQSYRRPSGQSLEVK
>Orthoptera_Ensifera_Stenopelmatus_sp._CCHamide-2
------------------------------------------------------------
------------------------------------------------------------
------------------
>Phasmatodea_Abrosoma_johorensis_CCHamide-2
M-AASAASAVLRLAS--ALVLSLLLVAVDDVQAKRG-CSSFGHSCFGGHGKRSD-EAVLQ
DYQPLQQMQQMQQQPQQ-----QGPGEDEEVYLGSGR-----------------------
---------------------
>Phasmatodea_Achrioptera_fallax_CCHamide-2
M-ASTSVVTFCIAT---TLA-LTLLVGVQEAQAKRG-CSSFGHSCFGGHGKRSD-EAMLV
P-GP--DM--------Q-----QGPGEDEEVYLGSGRDGGNDFSSSSNLR-------IP-
-PFLRQWLDSYRR--------
>Phasmatodea_Agamemnon_cornutus_CCHamide-2
M-AATS-VAFCIAS---TLA-LALLAGVDEAQAKRG-CSSFGHSCFGGHGKRSD-EAVLV
P-GP--EM--------Q-----QGPGEDEEVYLGSGRDGGNDFSRSP-------------
---------------------
>Phasmatodea_Aretaon_asperrimus_CCHamide-2
M-AATT-VTFCIAS---TLA-LALLVGVDEAQAKRG-CSSFGHSCFGGHGKRSD-EAMLV
S-AP--EL--------Q-----QGPGEDE-------------------------------
---------------------
>Phasmatodea_Bacillus_rossius_CCHamide-2
------------------------------------------------------------
------------------------------------------------------------
---------------------
>Phasmatodea_Carausius_morosus_CCHamide-2_1
M-AAAS-VAFCAAS---TLVVLALLAGVDEAQAKRG-CSSFGHSCFGGHGKRSD-ESMLV
P-GP--EM-------PQ-----QGPGEDEEVYLGSGRDGGNDFSRTPGLR-------IP-
-PFLRQWLESYRRSSGMVGRK
>Phasmatodea_Clitarchus_hookeri_CCHamide-2
------------------------------------------------------------
-------I--------P-----QGPGEDEEVYLGSGRDGGNDFSRSPSLR-------IP-
-PFLRQWLESYRRSSGVMQRK
>Phasmatodea_Creoxylus_spinosus_CCHamide-2
------------------------------------------------HGKRSD-DA-LA
A-GA--EM--------Q-----QGPGEDEEVYLGSGRDGGNDFSRSSGLR-------VP-
-PFLRQWLESYRRSAGMVERK
>Phasmatodea_Diapherodes_gigantea_CCHamide-2
-----T-VAFCIAS---TLA-LALLAGGDEAQAKRG-CSSFGHSCFGGHGKRSD-EAILV
P-GP--EM--------Q-----QGPGEDEEVYLGSGRDGGNDFSRSPSLR-------IP-
-PFLRQWLESYRRNSGMMERK
>Phasmatodea_Dimorphodes_sp._CCHamide-2
M-AATS-VAFCVVS---ALALLTMLAAVDQAQAKRG-CSSFGHSCFGGHGKRSD-EAVL-
--GP--EA--------P-----QGPGEDEEVYLGSGRDGGNDFSRSPSLR-------IP-
-PFLRQWLESYRRSSGMIERK
>Phasmatodea_Epidares_nolimetangere_CCHamide-2
M-AATT-VAFCIAS---TLA-LVLLVGVDEAQAKRG-CSSFGHSCFGGHGKRSD-EAMLV
S-AP--EM--------Q-----QGPGEDEEVYLGSGRDGGNDFSRSPALR-------IP-
-PFLRQWLEAYRSNSGMMERK
>Phasmatodea_Eurycantha_calcarata_CCHamide-2
M-AATS-VAFCVAS---TLVVLALFAGVQEAQAKRG-CSSFGHSCFGGHGKRSD-ESMLV
P-GP--EM-------PQ-----QGPGEDEEVYLGSGRDGGNDFSRSPSLR-------LP-
-PFLRQWLESYRRSSGMMERK
>Phasmatodea_Extatosoma_tiaratum_CCHamide-2
M-AATS-IAFCVAS---TLAVLALLASVDQAQAKRG-CSSFGHSCFGGHGKRSD-EAVL-
--GP--DM--------A-----QGPGEDEEVYLGSGRDGGNDFSRSPSLR-------IP-
-PFLRQWLESYRRSSGMMERK
>Phasmatodea_Gratidia_madagassa_CCHamide-2
M-AVTS-VTFCIVS---TLA-LALLLGVHEAQAKRG-CSSFGHSCFGGHGKRSD-EAMLV
P-GP--EL--------Q-----QGPGEDEEVYLGSGRDGGNDFSSSSSLR-------IP-
-PFLRQWLDSYRRGSGMVERK
>Phasmatodea_Heteropteryx_dilatata_CCHamide-2
M-AAAS-VAFCIAT---TLA-LALLVSVDQAQAKRG-CSSFGHSCFGGHGKRSD-EAMLV
P-GP--EM--------Q-----QGPGEDEEVYLGSGRDGGNDFSRSPSLR-------IP-
-PFLRQWLESYRRSSEMVERK
>Phasmatodea_Libethra_strigiventris_CCHamide-2
M-AATS-KAFCIAS---TLA-LALLLVVIEAQAKRG-CSSFGHSCFGGHGKRSD-EGMLV
P-GA--EM-------QQ-----QGPGEDEEVYLGSGRDGGNDFSRSPGLR-------MP-
-PFLRQWLESYRRNSEFGERK
>Phasmatodea_Medauroidea_extradentata_CCHamide-2
---------------------LALLVGLDQAQAKRG-CSSFGHSCFGGHGKRSD-EAVMV
P-GQ--EM-------QQ-----QGPGEDEEVYLGSGRDGGNDFSRSPGLR-------VP-
-PFLRQWLESYRRSSGMMERK
>Phasmatodea_Megacrania_phelaus_CCHamide-2
M-AATS-VAFYVVS---TLAVLALLAAVDQAQAKRG-CSSFGHSCFGGHGKRSD-EGML-
--GP--ET--------P-----QGPGEDEEVYLGSGRDGGNDFSRSPGLR-------IS-
-PFLRQWLESYRRSSGMMERK
>Phasmatodea_Metriophasma_diocles_CCHamide-2
---SSTAVAFCIAS---TLA-LALLLAVDEAHAKRG-CSSFGHSCFGGHGKRSD-DAVLV
P-GP--EM--------Q-----QGPGEDEEVYLGSGRDGGNDFSRSSGLR-------VP-
-PFLRQWLESYRRSAGMVERK
>Phasmatodea_Neohirasea_fruhstorferi_CCHamide-2
------------------------------------------------------------
----------------------------EEVSLGSGRDGGNAFSRSPSLR-------IP-
-PFLRQWLESYRRSSGTMERK
>Phasmatodea_Oreophoetes_peruana_CCHamide-2
M-AASS-KAFCIAS---TLA-LALLLVVIEAQAKRG-CSSFGHSCFGGHGKRSD-EAM--
---Q--QM-------QQ-----QGPGEDEEVYLGSGRDGGNDFSRSPGLR-------MP-
-PFLRQWLESYRRNSEFAERK
>Phasmatodea_Orestes_mouhotii_CCHamide-2
M-AATT-VAFCIAS---TLA-VALLVGVDEAQAKRG-CSSFGHSCFGGHGKRSD-EAMLV
S-GP--EM-------PQ-----GGPGEDEEVYLGSGRDGGNDFSRSPVL-----------
-PFLRKWLEYYRRNSDMVERK
>Phasmatodea_Orthomeria_sp._CCHamide-2
---------------------------------------------------------MMQ
DYQP--QQ--------Q-----QGPGEDEEVYLGSGRDGGNDFSRPPGHR-------MP-
-PFLRQWLESYRRS--LVERK
>Phasmatodea_Orxines_xiphias_CCHamide-2
MTAAS--VAFCIAS---TLTLALLLAGVDQAQAKRG-CSSFGHSCFGGHGKRSD-ESLLV
P-GP--EL-------PQ-----QGPGEDEEVYLGSGRDGGNDFSRSPSLR-------IP-
-PFLRQWLESYRRSSGMMERK
>Phasmatodea_Paranisacantha_sp._CCHamide-2
MAAASV-ITFCIAS---TLV-LALLMGVDEAQAKRG-CSSFGHSCFGGHGKRSD-EAMLV
P-GP--EM-------QQ-----QGPGEDEEVYLGSGRDGGNDFSSSSSLR-------IP-
-PFLRQWLDSYRRSSGMVERK
>Phasmatodea_Peruphasma_schultei_CCHamide-2
-----------------------------------GGCSSFGHSCFGGPGKRSD-DAMLV
P-GP--EM-------QQQQQQPQGPGEDEEVYLGSGRDGGNDFSRSPGLR-------VP-
-PFLRQWLESYRRSAGMVERK
>Phasmatodea_Phyllium_philippinicum_CCHamide-2_1
MAAASSA-AALCVAS--ALALLVLLVAVDEAHAKRG-CSSFGHSCFGGHGKRAD-VAA??
?????????????????????????????????????????????????R-------VP-
-PFLRQWLESYRRSAAMMERK
>Phasmatodea_Pseudophasma_velutinum_CCHamide-2
M-AATN-VAFCIAS---TLA-LALLLGVDDAQAKRG-CSSFGHSCFGGHGKRSD-DAMLV
P-GP--EM--------QQQQQPQGPGEDEEVYLGSGRDGGNDFSRSPGLR-------VP-
-PFLRQWLESYRRSAGIVERK
>Phasmatodea_Pseudosermyle_phalangiphora_CCHamide-2
M-AASS-KAFCIAS---TLV-LALLLLVDEAQAKRG-CSSFGHSCFGGHGKRSD-EAMLV
P-GP--EM--------Q-----QGPGEDEEVYLGSGRDGGNDFSRSPSLR-------IP-
-PFLRQWLESYSRSADLGEKK
>Phasmatodea_Ramulus_artemis_CCHamide-2
------------------------------------------------------------
------------------------------------------------------------
---------------------
>Phasmatodea_Sipyloidea_biplagiata_CCHamide-2
---APS-VTFCIAS---TLMLALLLASVQHAQAKRG-CSSFGHSCFGGHGKRSD-ESMLV
P-GQ--EL---QQQQQQ-----QGPGEDEEVYLGSGRDGGNDFSRSPSLR-------IP-
-PFLRQWLESYRRSSGMMQRK
>Phasmatodea_Spathomorpha_lancettifer_CCHamide-2
---------FCITS---MLA-LLLLVGVNETQAKRG-CSSFGHSCFGGHGKRSD-EAMLV
P-GP--VM--------Q-----QGPGEDEEVYLGSGRDGGND------------------
---------------------
>Phasmatodea_Spinotectarchus_acornutus_CCHamide-2
------------------------------------------------------------
------------------------------------------------------------
---------------------
>Phasmatodea_Timema_cristinae_CCHamide-2
M-SVMR-ISFSMVSFFATLV-VVLMITVDNTSAKRG-CSAFGHACFGGPGKRSEGEVMLV
P-GP--ES-------DQ-----QGPGEDEQLFLGGGRDGGNDFSRTPVIR-------LS-
-PFLRQWLEAYRRTYETEVRK
>Phasmatodea_Tirachoidea_westwoodii_CCHamide-2
------------------------------------------------------------
------------------------------------------------------------
---------------------
>Phasmatodea_Trachyaretaon_brueckneri_CCHamide-2
-----------------TLA-LALLVGVDEVQAKRG-CSSFGHSCFGGHGKRSD-EAMLV
S-AP--EM--------Q-----QGPGEDEEVYLGSGRDGGNDFSRSPSLR-------MP-
-PFLRQWLESYRRSSGMVERK
>Phasmatodea_Xenophasmina_simile_CCHamide-2
M-AATS-VYFCVAS---TLAVLLLLAAVDQAHAKRG-CSSFGHSCFGGHGKRSD-EAVM-
--GP--EM--------Q-----QGPGEDEEVYLGSGRDGGNDFSRSPSLR-------IP-
---------------------
>Plecoptera_Acroneuria_stigmatica_CCHamide-2
MASSRSA-STGILLASMVVVLLLINADLVTAKRGCTAFGHSCFGGHGKRSEADT--PMVA
-------FSADQ-------DS-EDPAVQRALQE-TV--YPIRV----QQPGGL--QPSLA
LSPLIKQWLQSYRR---TA-GDIEI----------------K
>Plecoptera_Apteroperla_tikumana_CCHamide-2
-------------------------VDLTSAKRGCTAFGHSCFGGHGKRSNIGL--EMSS
----QNVYPGEQLGAELESTPLDD----VRVEP-----APLRAW--LRPPRVG--RPSFA
MSPLLRQWLQTYHR---SDGLDVER----------------K
>Plecoptera_Brachyptera_vera_CCHamide-2
MAIPRRT-SAVILAGY-MAVILCINVDVAGAKRGCTAFGHSCFGGHGKRSDAAILQPQLG
-YQDQVAGPGLG-------DPSEEGIQLVPVQT----GFGY------GQGGPR--HVLPG
LSPILRQWIESFRR---AN-METER----------------K
>Plecoptera_Cosmioperla_kuna_CCHamide-2
------------------------------------------------------------
--------NGLE-------PATEDESRPVPVRG-----DPVLSGGAGGYGGIRNPQETLA
MSPLLRQWLQSFRR---SA-GDIEV----------------K
>Plecoptera_Cryptoperla_japonica_CCHamide-2
MTVSRTT-TAMVVLGS-LAILLLINIDFVSAKRGCTSFGHSCYGGNGKRSNSET--PLAS
-------FPLDP------VETAEDPRAMPVFPEGGR--VLLRS----SQA-----AGPLA
LSPLLRQWLQSYRR---NA-LESDV----------------K
>Plecoptera_Eusthenia_lacustris_CCHamide-2
------------------------------------------------------------
------------------------------------------------------------
------------------------------------------
>Plecoptera_Isoperla_sp._CCHamide-2
---------------------LLISVDVTSAKRNCNSFGHSCYGGHGKRSAADN--AMV-
-------FPGEQ-------NFIED----VTVER----GFPVRA----RQGGVI--EPRLV
LSPLLRQLLQSYRQATAAA-GDIET----------------M
>Plecoptera_Leuctra_sp._CCHamide-2
MSMCKGS-SLIIVFGT-LAVLLLVNIDLTSAKRGCTAFGHSCFGGH--------------
------------------------------------------------------------
------------------------------------------
>Plecoptera_Nemoura_sp._CCHamide-2
MSMGRSSATATVVLGS-LACLLLVNLDTAAAKRGCTAFGHSCFGGHGKRSDVDG--GLSG
-------GPGPF-------NPFGE--------------LPAR-------------FGALA
PLPLPRDQLSPGSG---SA-PDNDMPAYPSRTLIGRPVINLS
>Plecoptera_Perla_marginata_CCHamide-2
----------SVLLGA-LSLLLVINLDLTTAKRGCTAFGHSCFGGHGKRSEADT--PMVS
-------DPERD-------DS--------VVQE-AVFNYPYRG----E-------QPSLV
LSPLIRQWLQSYRR---TA-GDIEI----------------K
>Plecoptera_Pteronarcys_sp._CCHamide-2
MALSRSS-SAAVLLGS-VAVLLMVTVDFTSAKRGCTAFGHSCFGGHGKRSDSES--PLVG
-------YQGDQ---GEQGETLDDTRTLQVMQDGGV--IPMRG----QQGGVM--PPPLA
MSPLLRQWLQSYRR---TA-EDIEV----------------K
>Plecoptera_Scopura_montana_CCHamide-2
MTIQRGS-SVAVVLGS-LVILLLVNVDFTSAKRGCTAFGHSCFGGHGKRSDIEM--PPQI
GYQGD-LAPGLE-------PSPEDDVRAVPMIP-GG--FGMRT----PLG-----RPLLA
MSPLL-------------------------------------
>Plecoptera_Siphonoperla_torrentium_CCHamide-2
MVLSRSS-SAAVMLAS-VAVLLLISVDSTSAKRGCTAFGHSCFGGHGKRSEADT--PMVV
-------FPGEQ-------DNVEEQRA--AIQE-AV--YP-------HQSGGM--QPPLA
LSPLLRQWLQTYRR---TAGGDIEI----------------K
>Plecoptera_Sweltsa_sp._CCHamide-2
MALSRSS-SAVVVLAS-MAVLLLISVDFTSAKRGCTAFGHSCFGGHGKRSEADT--PMVV
-------FPGEQ-------DNIEDPSVQRGMPE-SV--YPVRA----HQSGAM--QPPLA
LSPLLRQWLQSYQR---TA-GDIEI----------------K
>Plecoptera_Trinotoperla_montana_CCHamide-2
------------------------------------------------------------
------------------------------------------------------------
------------------------------------------
>Zoraptera_Zorotypus_CCHamide-2
MSLQNNPVTFAFLTLVILIVGAEISSAKRGCSAFGHSCFGGHGKRADAGLPMLSNESDLE
RLPFAQNKVEFE-DADVTGNRVNPSYGMISPEQYRPSEYLIRRWLESYRRANNGMDNTLQ
N
