# Supplementary material for: Evolution of Neuropeptide Precursors in Polyneoptera (Insecta)
Source: Front Endocrinol (Lausanne). 2020 Apr 15;11:197. doi: 10.3389/fendo.2020.00197 (PMC7179676; doi:10.3389/fendo.2020.00197)
Supplement: Supplementary file 3 [file Data_Sheet_2.ZIP › Additional File 2H_CNMamide.fas]

>Blattodea_Anallacta
M--SSSRSVRSRTVLLWVLVLIVTFSCGVQAAPEA-FHHRQGDPAIVIS-SPALTEVE--
---DD-PK-LREDMA--ELFAYVQ----LIKNKLQQQGIEDDP-NGLDSGAMAT-FDGIP
NLS-LPAALQAKLFRSQEGINKEDI-KRGSYQPSLCYFKICNMGRKRN-LR--------
>Blattodea_Asiablatta
M--SSSRTVRSRTVFMWVLVLIVTFSCGVQAAPEA-YHRRQVDPAIVIP-SPVLNDIEEL
GLNEN-IDDPKL-------LAILQ----MYQNKLQ-QGNDDDP-SGLDSGAMAAALEGLS
NMP---ASLQAKLFRSQDLANREE--KRGSYQPSFCYFKICNMGRKRN-VR--------
>Blattodea_Balta
M--SSSRSVRRSSVLLWVLVLFVALSCGVQAAPEA-FHRRQGEPAIVYP-PSGLNELEEL
GLNDN-PDDSRHQEE--MLLAYLQ----FIKNEMQRVGNEEDL-NGQDSGVIST-AEGIP
NMP-T--ALQAKLFRSQDGVNKEDI-KRGSYKPSLCYFKICNMGRKRN-SH--------
>Blattodea_Balta_CNMamide-A
------------------------------------------------------------
------------------------------------------------------------
-------------NKEDIKRGSYMS-LCHFKICNMGRKRNLRWNPWIRR
>Blattodea_Blaberus
M--PSSRTTINKTVLLWTLVLIATLSCGVQAAPR-----RQGDPPIVIP-SSD-TDFEKF
GI----TDDPKQREE--ILLALIQ----MYKNEMQKQGIEDDQ-NVLDSEAIGP-IEALP
NLP-FPAAIQTELLRSSDGSNKE---KKGSYQPTLCYFKICNMGRKRN-TR--------
>Blattodea_Blattella
M--PSSRTVRSRTVLMWVLMLIVTFSCGVQAAPEA-YHHRQGDPTLVIP-APALNDIEEL
GINEN-IDDPKLREQLTEMLAILQ----MYKNKVQ-QGNEEDP-SGLDSGAMVAALEGLS
NMP-LPASLQAKLFRSQEGVNKEEM-KRGSYQPSLCYFKICNMGR--------------
>Blattodea_Cariblatta
??????????????????????????????????????????????????????NDLEEL
GINEN-PDDPRHQEE--MLLAYLQ----FIKNEMQRQGIEEDP-NGLESGVIST-LEGIP
NIP-LPAAIQAKLFRSQDGINKEET-KRGSYQPSLCYFKI-------------------
>Blattodea_Catara
M---STRTLTGGTALAWTFLIVAALCCGVRGAPEA-FHHRQGDSAVIIP-PVDLHELEKL
GLTENTEQDGKHREEMAALFELLQ---------RWQQGNEDDS-IGQDSAAPPP-LDGYP
NLP-FQLAIPPRFFRTQDGIGKDEA-KRGSYQPPLCYFKICNMGRKRNNP---------
>Blattodea_Cryptocercus
M--------SSRTVFLWTLVMVVTFCCGVRAAPEA-FNRRQGDTNILIP-PAGLHDLEEL
GLAENAEQDAKHREEMAALVELIQQ--YQKEWQQQQG-VEEDP-NRQDSAVPPL-PEGYP
NLP-IPMVVQTKFFRSQDGVNKDEA-KRGSYQPPLCYFKICNMGRKRNLR---------
>Blattodea_Cryptocercus_CNMamide-A
------------------------------------------------------------
------------------------------------------------------------
-------------FQIHVSFILDMS-LCHFKICNMGRKRNLRWTPWIRR
>Blattodea_Ectobius
MTTSSNRTLRSRTVVLWTLVLMVTLSCTVQAAPEA-YHRRQGEPAIVIP-SPVVNEMDDM
GFDNT-DLDPKHREEMAELLAFLQN---VYKNEMQRQGQANEEENLLENGAMEG----LS
NMP---AALQAKLLRSQEAANKEEI-KRGSYQPSLCYFKICNMGRKRN-IR--------
>Blattodea_Ellipsidion
M--SSSRSVRRSSVLLWVLVLFVALSCGVQAAPEA-FHRRQGEPAIVYP-PSALNELEEL
GLNDN-PDDPKRQE---MLLAYLQ----YIKNEMQRQGINEDL-NGLESGAIST-VEGIP
NMS-L--PAALQLIRSPDGINKEEN-KRGSYKPSLCYFKICNMGRKRN-SH--------
>Blattodea_Episymploce
M--SSGRTVRSRTVLMWVLVLIVTFSCGVQAAPEG-YHHRQGDPSIVIP-SPSLNDIEEL
GINEN-IDDPKLREELTEMLAILQ----MYRNKMQ-QGNDEDP-SGLDSAAMAAALEGLS
NMP-LPASLQAKLFRSQDGVNKEEM-KRGSYQPSLCYFKICNMGRKRN-VR--------
>Blattodea_Ergaula
M---SSWRLASKMVLLCTLVLTMALCYGVHGAPEA-FHRRQAEGSLVFT-PPDPNELKEL
GLVENSEQDPKHQEELAALVELIQK---VQKWQQQQQGTEDEK-TGLESGVDSP-FEGYP
NLP-IPLPLQ--YYRSQDGVIK-----RGSYSPSFCPFKICQMGRKRT-HR--------
>Blattodea_Eucorydia
M---SSWTLARKTVLLWTLVLTMTLCYGVEAAPEAAFHRRQGDGSVVFT-QPGLDDLKEL
GLVENNEQDPKHQEELTALVELIVQQWQQQQQQQQQHGTEDDK-TGLESGVLPQ-FEGYP
NLP-IPLPLQAKFFRSQDGVSKDET-KRGSYTPPLCYFKICNMGRKRN-LR--------
>Blattodea_Euryoctis
M---SARTLAGRRALVWAFLIVAALCCGVRAAPEA-FHHRQGDSAVIFP-PVDLHELQKL
LLPENSELDAKHRE--AALFELLQ---------QWQPGNQDDS-IGQDSAVPPA-LDGYP
NLP-FQ??????????????????????????????????????????????????---
>Blattodea_Euthlastoblatta
M--SNSRSVRRKTVLLWVLVLIVTLSCGVQAAPEA-FHRRQGEPAIGIP-PSAINDLEDL
GFNEN-PDDPRHQEE--MLLAYLQ----LIKTEMQRQGIDEDP-NGVESGAIST-LEGFP
NMP-LPAALQAKLFRSQDGVNKEEI-KRGSYQPSLCYFKICNMGRKRN-SR--------
>Blattodea_Ischnoptera
M--SSSRTVRSRTVLIWMLVLIVTFSCGVQAAPEA-YHRLQGDPAIVIP-SPALNDIEEL
GLNVN-IDDPKLREKLTELSAILQ----MYKNK----GNDDDL-SGFDSGAMAAELEGLS
NMS-LLASLQAKHFRSQEGTNKEEI-KRGSYQPTLCYFKICNMGRKRN-VR--------
>Blattodea_Lamproblatta
M---SSRTLTSSVVFLWTLVVIVTFCCGARAAPEA-FLRRQGDP--VMP-QVGLHDLEEL
GLSENSELDAKHREEMAALIELIQR--YQKEFQ-QQN-IDEDT-NGPDSGAPIV-LNGYP
NLP-IPTALQAKLFRSQEGVSKDET-KRGSYQPTLCYFKICNMGRKRNVP---------
>Blattodea_Lamproblatta_CNMamide-A
------------------------------------------------------------
------------------------------------------------------------
---------------FSC-FILDMS-LCHFKICNMGRKRNLRWNPWIRR
>Blattodea_Loboptera
M--SSSRTVRSRTVLMWVLVLIVTFSCGVQAAPEA-YHRRQGDPALVIP-SPALNDIEEL
GINEN-IDDPKLREELTEMLAILQ----MYRNKMQ-QGNDDDP-SGLDSGAMAAALEGLS
NMP-LPASLQAKLFRSQDGVNKEEM-KRGSYQPSLCYFKICNMGRKRN-VR--------
>Blattodea_Lobopterella
???????????????MWVLILIVTFSCGVQAAPEA-YHRRQGDPALVIP-SPALNDIEEL
GLNEN-IDDPKVREELTQLLAILQ----MYKNKVQ-QGNDDDP-SGLDSGAMAA-LEELS
NMP-LPASLQAKLFRSQDGVIKDDV-KRGSYQPSLCYFKICNMGRKRN-VR--------
>Blattodea_Methana
M---SARTLAGRTALAWALLIVAALCCGVRAAPEA-YHHRQSDPAIIFP-PVDLHELEKL
LLPENNELDAKHRE--AALLELLQ---------RWQSGNEDDS-IGQDSGVPPA-LDGYP
NLP-FQLAK---FMKSQDGFGKDET-KRGSYQP--CYFKICTMGRKRNNP---------
>Blattodea_Nauphoeta
M--PISRTIINRTVLLWALVLIATLSCGVQAAPEP-FHRRQGDPAIFIP-PSEINDLEDL
GINVN-IDDPKHREE--LLFAILQ----MYKNEMQKQGIEDDQ-NGIDSGTMAA-LQSLP
----LPAAIQAKLLRPQEEMNKR-----GSYQPSLCYFKICNMGRKRT-VR--------
>Blattodea_Nocticola
M---SCGTLSRRRVVAWTVLLLVSVCCGAQAAPEP-FHRRPGDANIVFQPPAELHDLKDL
ALADISEQDPKRREDMATLLEILQQ--FHNQWPQQGPGPEEDR-AGIDSGVPQF--EAYS
NLQQLPIALQSKFYRTQDGMKDETK--RGSLLP--CYHKFCNMGRKRRSHL--------
>Blattodea_Nocticola_CNMamide-A
------------------------------------------------------------
------------------------------------------------------------
-----------GM-KDETKRGSYMS-LCHFKICNMGRKRNLRWNPWIRR
>Blattodea_Panchlora
M--PSSRTIINRTVLLWAFVLIASLSCGVQAAPEP-YHRRQGDPAIVIP-SPESNDLEEF
GI----VDDPKHREI--LLAIIQQ----MYKNEMQKQGIEDDQ-NGLDSGAIAA-LENLP
NLP-LPAAIEAKLFRSPDGINKEE-IKRGSYQPSLCYFKICNMGRKRN-IH--------
>Blattodea_Paratemnopteryx
M--SSSRTVRSRTVYMWVLVLIVTFSCGVQAAPEA-YHRRQGDPAIIIP-SPVLNDIEEL
GLNEN-IDDPKL-------LAILQ----MYQNKMQ-QGNDDDP-SGLDSGAMAAALEGLS
NMP---ASLQAKLFRSQDGVNREE--KRGSYQPTLCYFKICNMGRKRN-VR--------
>Blattodea_Periplaneta
M---STRTLTGRSALAWTFLIVAALCCGVRAAPEA-FHHRQGDSAVIIP-PVDLHELEKL
GLTENTEQDGKHREEMAALFELLQ---------RWQQGNEDDS-TGQDSAVPPA-LDGYP
NLP-FQLAIPPRFFRTQDGIGKDEA-KRGSYQPPLCYFKICNMGRKRNNP---------
>Blattodea_Periplaneta_CNMamide-A
MSTRTLTGRSALAWTFLIVAALCCGVRAAPEAFHHRQGDSAVIIPPVDLHELEKLGLTEN
TEQDGKHREEMAALFELLQRW------QQGNED---DSTG-QDSAVPPALDGYPNLPFQL
AIPPRFFRTQDGIGKDEAKRGSYMS-LCHFKICNMGRKRNLRWNPWIRR
>Blattodea_Polyphaga
M---SSRTLASKTVLLWTLLLTMTLCYGVNAAPEP-FHRRQADGSLIFS-HPDFHDLKDH
DLAKNIVQDPKRQEELAALIDWLQQ---VQQWQQQG--TEDDR-NGLESGVIPP-SDGYQ
NLP-IPLPLLAKYFRSQDEVSKEDV-KRGSLLP--CYHKICNMGFKRS-SLKSSYINSA
>Blattodea_Princisia
????????????????????????????????????????????????????????????
????????????????????????????????????????????????????????????
???????????????????????????????QPTLCYFKICNMGRKRN-IR--------
>Blattodea_Schultesia
M--PSSRTIVNRTVLLWALVLIATLSCGVQAAPEP-YHHRQGDPAIVIP-SSDIIDLEEL
GL----IDDPKRREE--IFHTLLQ----MYKNEMQKQ-VEDEQ-NLLDSGAIGP-IEALP
NLP-LPAAIQAKLFRSPDETNKEEINKRGNYQPSLCYFKICNMGRKRN-IR--------
>Blattodea_Shelfordella
M---STRTLTGRSALAWTFLIVAALCCGVRAAPEA-FHHRQGDSAVIIP-PVDLHELEKL
GLTENTEQDGKHREEMAALFELLQ---------RWQQGNEDDS-IGQDNAAPPA-LDGYP
NLP-FQLAIPPRFFRNQDGIGKDEA-KRGSYQPPLCYFKICNMGRKRNNP---------
>Blattodea_Sundablatta
?????????????????????????????????????????????????????????EEF
GLNDN-PDDSKHQEE--MLRVYLQ----FIKNEMQRQGIDEDP-NGLESGAIST-LEGFP
NMP-LPAALQAKLFRSQDGVNKEEI-KRGSYQPSLCYFKICNMGRKRN-SR--------
>Blattodea_Sundablatta_CNMamide-A
------------------------------------------------------------
------------------------------------------------------------
----------------HV-SILDMS-LCHFKICNMGRKRNLRWNPWIRR
>Blattodea_Supella
M--SSSRSVRRKSVLLWVLVLFVTLSCGVQAAPEA-FHRRQGDPAIVYP-PSALNDLEEL
GLNET-PDDPKHQEE--MLLAYLQ----LIKNEMQRQGIDEDP-NGIESGAMST-LEGLP
NMP-LPAALQAKLFRSQDGVNKEEI-KRGSYQPSLCYFKICNMGRKRN-SR--------
>Blattodea_Symploce
M--SSSRTVRSRTVLMWVLILIATFTCGVQAAPEA-YHHRQGDPALVIP-SPALNDIEEL
GLNEN-IDDPKLREELTEMLAILQ----MYKNKMQ-QGNDDDP-SGLDNGAMAAALEGLS
NMP-LPASLQAKLFRSQDGINKEEM-KRGSYQPSLCYFKICNMGRKRNNVR--------
>Blattodea_Therea
M---SSWRLANKTVLLWTLVLTMALCYGVHGAPEA-FHRRQGEGSLVFT-PPDPNELKEL
GLVESSEQDPKHQEELTALVELIQK---VQKWQQQQ-GIEDEK-TGLESGVVSP-YEGYP
NLP-IPLPLQ--YYRSQDGVIK-----RGSYSPSFCPFKICQMGRKRT-HR--------
>Blattodea_Tivia
M---SCRTLASKTLILWILAVTMTVSCGAQAAPEA-FHRRQGESTIIFP-SPDLHELKEL
GLAEN-LDDPKHQEELAAVIDLIQR---YQQWQQQG--NEDDK-TAAESGLPPP-VEGFG
NMP-LPLPIQSKLFRSPDGVSEN---KRGSYTPPLCYFKICNMGRKRN-LR--------
>Blattodea_Tryonicus_A_1
M---SSRTLASRSILLWALLMIVTLCCGVRAAPEA-FHHRQGDAAMVIP-PVDMHELEKL
GLTENIELDAKYRE??????????????????????????????????????????????
???????????????????????????RGSYQPPLCYFKICNMGRKRNIR---------
>Isoptera_Coptotermes
????????????????????????????????????????????????????????????
????????????????????????????????????????????????????????????
???????????????????????????????????????????????????????????
>Isoptera_Coptotermes_CNMamide-A
MASSSTSSRAVFVWTLVLFTTLCYGVRAAPEAISRRQGDFNIPIPPDVLQELQDLGLTEN
MLQEMKQTEEMAAMLELIHQYQKELQQQQQQQQ-TDYDINRQDSGNPPAPESYSNAPIPM
TLPTKFFRSQEAPNREESKRASHYTYACHFKICNIGRRQNYRRSPWIRR
>Isoptera_Incisitermes_A
????????????????????????????????????????????????????????????
????????????????????????????????????????????????????????????
???????????????????????????????????????????????????????????
>Isoptera_Mastotermes
???????????????????????????????????????????????????????TLQDL
GLPENVLQDAKHTDGMAALVEILQQ--LHKTWQQQQG-IDEDP-NGQDSEALPV-PESYS
ILP-IPKALQTKFFRNQDGVIKDDT-KRGSYQPPLCYFKICNMGRKRNLH---------
>Isoptera_Mastotermes_CNMamide-A
------------------------------------------------AATLQDLGLPEN
VLQDAKHTDGMAALVEILQQLHKTWQQQQGIDE---DPNG-QDSEALPVPESYSILPIPK
ALQTKFFRNQDGVIKDDTKRGSYMS-LCHFKICNMGRKRNLHWIPWIRR
>Isoptera_Prorhinotermes
????????????????????????????????????????????????????????????
????????????????????????????????????????????????????????????
???????????????????????????????????????????????????????????
>Isoptera_Prorhinotermes_CNMamide-A
--------MTVFACTLGLITALCCAVRAAPEAFSRRQADSNIVIPPAILQELQDLGLTEN
ALQDLKQREEIAAVLEMMQQYQKEWQQQQQQQQQPDEDVNRQDGGNAPAPESYPNPPIPM
TLPSKFFRPQEAPTKDENKRGNHYTYACHFKICNIGRRQNYRRSPWIRR
>Isoptera_Reticulitermes_A
????????????????????????????????????????????????????????????
????????????????????????????????????????????????????????????
???????????????????????????????????????????????????????????
>Isoptera_Reticulitermes_CNMamide-A
------------------------------------------------------------
-------------------EWQQQ-QQQQQQLEHTDDDINRQDSEAPPAPESYSNVPMP-
TFPTKFFRSHEGPSKDE-KRTNHFTYACHFKICNIGRRHPYRQGPWIRR
>Isoptera_Zootermopsis_CNMamide
M---VS-KMSSRAMILWTIVMVMAFSCRAEAAPEA-F----------IA-PADFRELQQI
ALAENGLQDAKKREEIATLFQLLEQ--YHNEWQQQQKPTDEET-ETQDIGAPQV-PEDYS
NLP-NRMPVETKFFRSQDGVVKDET-KRGNYPPPLCYFKICNMGRKRNPH---------
>Isoptera_Zootermopsis_CNMamide-A
-MVSKMSSRAMILWTIVMVMAFSCRAEAAP----------EAFIAPADFRELQQIALAEN
GLQDAKKREEIATLFQLLEQYHNEWQQQQKPTD---EETETQDIGAPQVPEDYSNLPNRM
PVETKFFRSQDGVVKDETKRGNYMS-LCHFKICNMGRKRNFRWNPWIRR

>Dermaptera_Allostethus_burri_CNMamide-A
---------LRSLLGCCLAAWLALGGPLVY---AAPTSN--GLMMLGGQP-IFPPDVIEQ
PFDRERIEVDFQDS----AAPSNRWPLRS--SETEN------------------------
-------ISPPEMLPQPEQLDK--------AWTLDALSKKNVRVTWLFAHSRFVIWENGI
ISINAILQSCRNL
>Dermaptera_Anataelia_canariensis_CNMamide-A
MSCGIES--LRSLLGCCLAAWLALGGP-LG--YAAPTSN--GVMMIGGQP-IFPSEIIE-
PFDRERIELEFQEP----IAPSSRWPIRS--SEAEN------------------------
-------LTPPEMLPQPLQLRQ---GNDN--FKRPISDKRGSYMSL----CSFKICNMGK
RNYFY--------
>Dermaptera_Anechura_harmandi_CNMamide-A
MICGGES--LRSLLGCLVAAWLALSGPRLL--HAAPTAN--GLLLLGGPP-VFAQEMIE-
PFDRERLEIDFQDSGA--GVPNIQWPFRV--SE--N------------------------
-------SMTHEMLPQPDALRQ---FNNNNHFKRPESEKRGSYMNL----CSFKICNMGK
RKYPY-------N
>Dermaptera_Apachyus_charteceus_CNMamide-A
MSCSVDS--LRSLIGCCLAAWLALGGPQVC---AAPMPYD-DYFLKSVQPLNRPEDPL--
-YDKGKFDTDIQIP----NIPQMAWRSRS-SSSSEN------------------------
-------TTPLEMLPQPMHLQG---Y-IN--YK-PEEEKRGSYMVL----CSFKICNMGK
RNYYPMLNY-KKN
>Dermaptera_Apterygida_media_CNMamide-A
---------LRSLLGCLVAAWLAFAGPSLL--HAAPTAN--GLLLLDGPPAVFAQEMID-
PLDRERLEIEFQDSGA--GVPNIQWPFRV--SE--N------------------------
-------SMTHEMLPQPDALRQ---FNNNNHFRRPESEKRGSYMNL----CSFKICNMGK
RKYPY-------N
>Dermaptera_Cranopygia_sp._CNMamide-A
MSCGIES--LRSLLGCCLAAWLALGGP-LV--YAAPT-N--GVMMIGGQP-IFPPEIDS-
PFDRERIEVEFQDP----IAPSSRWPLRS--SESEI------------------------
-------LTPPEMLPQPQQLQQLRPGNDH--YKRPMQDKRGSYMSL----CSFKICNMGK
RTYNY--------
>Dermaptera_Diplatys_flavicollis_CNMamide-A
MSCGIDS--IRSLLGCCLAAWLALGGP-LI--YAAPTSN--GVVMISGQP-IFPPEVIE-
PFDRERIEIEFQDP----IGPSSRWPLRS--SEAEN------------------------
-------LTPPEMLPQPQQLRQ---GNDN--FRRPLPDKRGSYMSL----CSFKICNM--
-------------
>Dermaptera_Diplatys_sp._CNMamide-A
MSCGIDS--IRSLLGCCLAAWLALGGP-LI--YAAPTSN--GVVMISGQP-IFPPEVIE-
PFDRERIEIEFQDP----IGPSSRWPLRS--SEAEN------------------------
-------LTPPEMLPQPQQLRQ---GNDN--FRRQLPDKRGSYMSL----CSFKICNMGK
RNYFY--------
>Dermaptera_Forficula_auricularia_CNMamide-A
MFCGGES--LRSLLGCLVTAWLALAGPRLL--HAAPTAN--GLLLLDGPPAVFAQEMIE-
PLDRERLEIEFQDSGA--GVPNIQWPFRV--SE--N------------------------
-------SMTHEMLPQPDALRQ---FNNNNHFRRPESEKRGSYMNL----CSFKICNMGK
RKYPY-------N
>Dermaptera_Gonolabis_marginalis_CNMamide-A
MIGGVDS--LRSLLGCCLAAWLALAGPHFLSVSAAPTSN--GLMMI-GQP-LMPQEMVE-
PYERERIEVDFPDSSAAGGLPN-QWPFRT--SISEN------------------------
-------IPPHEMLPQPGALRQGM-VNNN--YKPAGMDKRGSYVSL----CSFKICNMGK
RKFIY--------
>Dermaptera_Hemimerus_sp._CNMamide-A
MFCSGES--LKSLLGCFLAVWLALVGPHPL--DAAPTSH--DLLLMDGPA-MFPQKMME-
PFDQERIEIDFQDSEP--FAPNAPWPFRL--PEVGN------------------------
-------VAVAEMLPQPEPLRQ---FNKD--FKRLETEKRGSYMTL----CPFKICNMGK
RKFPY--------
>Dermaptera_Labia_minor_CNMamide-A
MSCGGES--LRSYLGYFLAIWLALAGPHLL--DAAPTSN--GL-YLDGPA-FFPQEMMMG
PHER---EIELQDPDV--ALPEIQWPFRS--QE--N------------------------
-------IVTHEMLPQPGALRQ---F-SH--FKRPENEKRGSYMNL----CAFKICNMGK
RKYPN--------
>Dermaptera_Labidura_riparia_CNMamide-A
MSFGIES--LRSFLGYCLAAWLAVAGPHLL--YAAPASN--GLIMVGGQP-MLPQEIME-
PFDRERIEVDFQDSQQ--GLSPGSWPFRALDERNDN------------------------
-------ITPHEMLPQPGPLRQ---GETN--YKRPDVDKRGSYMSL----CSFKICNMGK
RKYFY--------
>Dermaptera_Nesogaster_amoenus_CNMamide-A_1
MFCSGES--LRSLLGCFLAVWLALAGPQLL--QAAPTSN--GLIFMDNPP-VFAQDLME-
----TGLGNDFQDSSA--VIPNSQWQFRL--PENVNGIMAHEMLPQPDALKQIVAHEMLP
QPDALKQIVSHEMLPQPDALKQ---YN----FKRPEPEKRGSYMNL----CAFKICNMGK
RKFTY--------
>Dermaptera_Parapsalis_infernalis_CNMamide-A_1
MSCGVESYPFRSLLGCCLAAWLTLGSPLMV--FGAPTSNQHGLMIMDEQP-IFPPDIIE-
SFEKERIENEEQPP----MVPAIHWPQRS--MELKN--------------LN--------
-------LTPPEMLPQPQRLQNIENPYEN--FRQMSPDKRQSYMSL----CSFKICNMGK
RNYFYANN----N
>Dermaptera_Proreus_simulans_CNMamide-A
MPCGGES--LRSFLGCFLAAWLALGGLHLL--DAAPTAK--GLFVMEGPP-AFPQAIME-
SFDRERSEIAFPDSGA--RFLNSQEPFRL--SEKDN------------------------
-------IEIPEMLPQPYALKQ---Y-IN--YKNPEAEKRGSYMNL----CAFKICNMGK
RKYPY--------
>Embioptera_Antipaluria_urichi_CNMamide-A
---------------LMLSGLMYSTTSSALPAEYAHGPIAGYQPDQQEDAIFVPEETRMS
EEYE-ENQERPEFSS-QELEDLARIYQLLHLQYQKQQRLPLQERQTGQRVDNAEPVPLAL
ALVRQPESLSNNEDKRTSYMSLCHFKICNMGRKRN-GRWE-RN
>Embioptera_Aposthonia_japonica_CNMamide-A
M-TMTIRPSTLSLIPFMLTLLLYYGTAHPMPEDYGHGALAVMND-NQDDTILVPEVL---
EEFEENESDRPIITNPEELRNLARLYQLLHLQYQKQQQI-QQDRQINQQAEG-EALPMAL
SLIRPQEGQNKDEDKRTSYMSLCHFKICNMGRKRN-SRWNTKN
>Embioptera_Haploembia_palaui_CNMamide-A
------------------------------------------------------------
------------------------------------------------------------
-------------------------------------------
>Embioptera_Ptilocerembia_catherinae_CNMamide-A
M-AMNAHALPLTWT-VFIISVLYYGAVNAMPEDYGRSSVAGLND-QQDDPMLVPDDLGIP
EEFDSQNQDKSEVSS-SELRNFARIYKLLQSQYQKQQ---AQDREIRERAEGVEPLPIAL
TLIRQPEGPNKDEDKRTSYMSLCHFKICNMGRKRNFGRWS-RI
>Embioptera_Rhagadochir_virgo_CNMamide-A
MAALNIHILSITW----ITFILCYGSAGAMPEDYGRSAIAALSDPQQEEAILIPAEL--S
EETD-DSQDRREFNS-VEIRNMARLYQLLQLELQRQQQ--QQQSQHESERDAEESLPLPL
TLVRQSDQANKDEDKRTSYMSLCHFKICNMGRKRN-SRWNPRV
>Grylloblattodea_Galloisiana_nipponensis_CNMamide-A
----------------------------------------HR---------DFPDNYYQQ
A-EVAAVLDLLK--AASQSRAQEDQWEDEMEPEDLVQGGPAAVLTDDRAFQSVPVAMALM
RQPEDAVERNFQPLPVPMPLIRQPEVTGKNRDAGKEKRGSYMSLCHFKICNMGRKRNLRW
APWARNSPF
>Grylloblattodea_Galloisiana_sinensis_CNMamide-A
------------------------------------------------------------
-----------------------------------------------RAFQSVPVAMALM
RQPEEAVERNFQPLPVPMPLIRQPDVTGKNGDAGKEKRGSYMSLCHFKICNMGRKRNLRW
APWARNSPF
>Grylloblattodea_Galloisiana_yuasai_CNMamide-A
MVAIIPGSMLVWALLIAMMAPYSVSARPDDQRRTVIPSGGHR---------DFPDNYYQQ
A-EVAAVLDLLK--AASQSRAQEDQWEDEMEPEDLVQGGPAAVLTDDRAFQSVPVAMALM
RQPEVTVERNFQPLPVPMPLIRQPEVTGKNGDAGKEKRGSYMSLCHFKICNMGRKRNLRW
APWARNSPF
>Grylloblattodea_Grylloblatta_bifratrilecta_CNMamide-A
MMAIIPGSILVWALLIAAVAPYSVSARPDDQRRPVIPSGGQE---------EFPDTYDQQ
AQEIAALLKMMQQVAVIQSRTQEDQWEDDLDPEDVVSSN-------QRTFRPLPVPLPLM
RQQE---VRTYQPLPVAMPLIGQPEVHGNNADGGKDKRG-YMSLCHFKICNMGRKRNLRW
TPGARNSQF
>Grylloblattodea_Grylloblattella_sp._CNMamide-A
MMAIIPGSMLVWALLIATVAPYSVSARPDDQRRSVIPTDGHRVGLLPPPEEDFSDNYDQP
PQEVAALLKLMIQQAESQSRAQEEQWEDDLEQGG--PSAPVGV---GRNFEALPVPMRLM
R---------------------QPEVTGKNADAGKEKRG-YMSLCHFKICNMGRKRNLRW
TPWA-----
>Grylloblattodea_Grylloblattina_djakonovi_CNMamide-A
MMAIIPSSMLIWALLIVTVTPYSVSARPDDQRSAVIQANGHR---------DYPDNYYQQ
--EVAAVLNALRQ-VASQSRTQEEQWEDELEPEDLVPAGPMAA---ERTFQSVTVPMAVM
RQPEETAERTFQPLPVPMPLIRQQDVN------GKEKRG-YMSLCHFKICNMGRKRNLRW
APLGRNSPY
>Mantodea_Acanthops_sp._CNMamide-A_1
MSNWTLFGKLPLLWTFVTI-AVLCFD-AEAAPQA--LHRRPGDANI-MPV--LRESEELS
EQEKLLKEDMTVVMEFLQH-Y---QQQQQ--GGEDEQNGAENGPASVLENYPP---LPPA
IQTRLLRL----------QDG---------LNKDDTKRGSYMTMCHFKICNMGRKRNLRW
-NP-WLRR------
>Mantodea_Acontista_multicolor_CNMamide-A_1
MSNWTLFGKLPLLWTVVTI-AALCFE-AEAAPEA--LHRRSGDSSL-LPINALRESEELT
EQEKLLKEDMAALMEFLQH-Y----QQQQ--GGEDEQNGPENGPGPALENYP---QLPPA
IQARLLRV----------QDG---------LNKDDTKRGSYMTMCHFKICNMGRKRNLRW
-NP-WLRR------
>Mantodea_Acromantis_sp._CNMamide-A_1
MSCWT-----PLLWTVVTI-AALCLE-AEAAPEA--LHRRAGDANI-LPINVLRESEELP
DQEKLLREDMAALMEFLQQ-Y---QQQQQ--GGEDEQPGLDNG----QDNYPPVQQLPPA
LQARLLRL----------QDG---------LNKDDSKRGSYMTMCHFKICNMGRKRNLRY
--P-WLRR------
>Mantodea_Ameles_decolor_CNMamide-A
MSSWTLIGKLPFLWTLVTI-AALCFE-AEAAPEA--LHRRAGDASI-LPINVLRESEELP
DQEKLLREDMNAVMEFLQQ-Y---QQQQQ--GGEDEQIGPENGPGPVQDNYPPV-QLPPA
IQARLLRL----------QDG---------LNKDDSKRGSYMTMCHFKICNMGRKRNLRY
--P-WLHR------
>Mantodea_Amorphoscelis_pulchra_CNMamide-A
MYSRTLIGKLPLLWTLVTI-AALCFE-ADAAPEA--LHRRAGDSSI-LPINALRESEEIP
EQEKLMREDMAALMEFLQQ-Y---QQQQQ--GGEDEQIASENGPGPALENLP---HLPPN
IQARLLRL----------QDG---------LNKDDTKRGSYMTMCHFKICNMGRKRNLRY
--P-WLRR------
>Mantodea_Brunneria_borealis_CNMamide-A_1
MSNWTLFGKLPLLWTVVTI-AALCFE-AEAAPEA--LHRRAGDSSI-MPINALRESEELT
EQEKLMRDDMAVLMEYVQH-F---QQQQQ---GEDEQNGPENAPPSPLENYA---QLPPH
IQARVLRL----------QDG---------LNKDDTKRGSYMTMCHFKLCNMGRKRNLRW
-NP-WLRR------
>Mantodea_Chaeteessa_sp._CNMamide-A
-----------------TI-TVLCCA-VDAAPEAAPLHRRAGDSSI-MPINALRESEEVP
DQEK-MREDMAALWEFLQQ-Y---QQQQQ---GEDDQNGADSGVGPALESYPPA-HLPVA
LQARLLRL----------QDG---------FNKDESKRGSYMTMCHFKICNMGRKRNIHR
-NP-WLRR------
>Mantodea_Cheddikulama_straminea_CNMamide-A
MSSWTLIGKLPLLWTVVTI-AALCFE-AEAAPEA--LHRRAGDSGI-LPINVLRESEELP
DQEKLLRDDMNIVMEFLQQ-Y---QQQQQ--GGEDEQIAPENGPATAQDNYPPV-QLPPA
IQARLLRL----------QDA---------FNKDESKRGSYMTMCHFKICNMGRKRNLRY
--P-WMHREFWRTV
>Mantodea_Choeradodis_rhombicollis_CNMamide-A
MSCWT-------LSLLVTI-AALCLQ-AQAAPEA--LHRRAGDANILLPINAPRESEELP
DQEKLLREDMAVLMEYLQQ-Y---QQQQQ--GGEDEQTGLE----AAQDNYPPVQQLPPA
LQARLLRL----------QDG---------LNKDDSKRGSYMTMCHFKICNMGRKRNLRY
--P-WLRR------
>Mantodea_Creobroter_pictipennis_CNMamide-A
MSCWTLIGKLPLLWTVVTI-AALCLE-AEAAPEA--LHRRAGDANI-LPINVLRESEELP
DQDKLLREDMAALMEYLQQ-Y---QQQQQQQGGEDEQTG----PEPAQDNYPPV-QLPPA
LQARLLRL----------QDG---------LNKDDSKRGSYMTMCHFKICNMGRKRNLRY
--P-WLRR------
>Mantodea_Danuria_thunbergi_CNMamide-A
MSCWTLIGKLPLLWTVVTI-AALCFE-AEAAPEA--LHRRAGDANI-LPINVLPESEELP
DHEKLLREDMAALMEFLQQ-Y---QQQQQ--GGEDEQTGLENGPGSAQD-YPPVQQLPPA
LQARLLRL----------Q---------------DSKRGSYMTMCHFKICNMGRKRNLRY
--P-WVRR------
>Mantodea_Deroplatys_lobata_CNMamide-A
MSCWTLIGKLPLLWTVVTI-AALCFE-AEAAPEA--LHRRAGDANI-LPINALRESEELP
DQEKLLREDMAALMEFLQQ-Y---QQLQQ--GGEDEQTGLENGPAPAQDNYPPV-QLPPA
LQARLLRL----------QDG---------LNKDDSKRGSYMTMCHFKICNMGRKRNLRY
--P-WLRR------
>Mantodea_Empusa_pennata_CNMamide-A
MSCWTLIGKVPLLWTLVTI-AALCLE-AEAAPEA--LHRRAGDANI-LPINVPRESEELP
DQEKLLREDMAALMEFLQQ-Y---QQQQQ--GGEDEQTGLDNGPGPVQDNYPPV-QLPPA
LQARLLRL----------QDG---------LNKDDSKRGSYMTMCHFKICNMGRKRNLRY
--P-WLRR------
>Mantodea_Ephestiasula_pictipes_CNMamide-A
MSCWSLIGKLPLLWTVVTI-AALCLE-AEAAPEA--LHRRAGDANI-LPINVLRESEELP
DQEKLLREDMAALMEFLQQ-Y---QQQQQ--GGEDEQTGLDN--GPAQDNYPPIQQLPPA
LQARLLRL----------QDG---------LNKDDSKRGSYMTMCHFKICNMGRKRNLRY
--P-WLRR------
>Mantodea_Eremiaphila_braueri_CNMamide-A
MSSWTLIGKLPLLWTVVTI-AALCSE-AEAAPEA--LHRRAGDSSI-LPINALRESEELP
DQEKLLREDMNALMEFLQQ-Y---QQQQQ--GGEDEQTGLENGPGPAQDNYPPV-QLPPA
IQARLLRL----------QDG---------LNKDDSKRGSYMTMCHFKICNMGRKRNLRY
--P-WLRR------
>Mantodea_Euchomenella_sp._CNMamide-A
------------------------------------------------------------
------------------------------------------------------------
------------------------------------------------------------
--------------
>Mantodea_Gonatista_grisea_CNMamide-A
MSSWTLIGKLPLLWTVVTI-AALCFE-AEAAPEA--LHRRAGDSSN-LPINALRDSEELP
DQEKLLREDMAVVMEFLQH-F---QQQQQ--GGEDEQIGPENAPGPVLDNYPPV-QLPPA
IQARLLRL----------QDG---------LHKDDSKRGSYMTMCHFKICNMGRKRNHGY
--P-WQRR------
>Mantodea_Hagiotata_hofmanni_CNMamide-A
MSCWT-----PLLWTLVTI-AALCFQ-AEAAPEA--LHRRAGDPNI-LPINVLPESEELP
DQEKLMREDMAALVEFVQQ-Y---QQKQQ----QQQQQQQQQQQEDELDNYPPLQLLPPA
LQARLLRL----------QDG---------LNKDDSKRGSYMTMCHFKICNMGRKRNLRY
--P-WLRR------
>Mantodea_Harpagomantis_tricolor_CNMamide-A
MSCWTLIGKLPLLWTLVTI-AALCFE-AEAAPEA--LHRRDGDNNI-LPINVLRESEELP
DQEKLLREDMIALMEFLQQ-Y---QQQQQ--GGEDEQPGLENAPGPAQDNYPPV-QLPPA
LQARLLRL----------QDG---------LNKDDSKRGSYMTMCHFKICNMGRKRNLRY
--P-WLRR------
>Mantodea_Heterochaeta_occidentalis_CNMamide-A
MSSWTLIGKLPLLWTLVTI-AALSFE-AEAAPEA--LHRRAGDSSL-LPLNVLRESEELS
DQEKLLREDMNVVMEFLQQ-Y---KLQQQ--GGEDEQIGPENGPGPVQDNYPPV-QLPPA
IQARLLRLRDGFNKEGLNKDG---------LNKDDSKRGSYMTMCHFKICNMGRKRNLLY
--P-WLQR------
>Mantodea_Hierodula_patellifera_CNMamide-A
MSCWTLIGKLPLLWTLVTI-AALCSE-AEAAPEA--LHRRAGDPNM-LPINALRDSEELP
DQEKLLLEDRAALIEYLQQ-Y---QQQQ-----EDEQTGLDN--GAAQDNYPPLQQLPPA
LQVRLLRL----------QDA---------LNKDDSKRGSYMTMCHFKICNMGRKRNLRY
--P-WLRR------
>Mantodea_Humbertiella_sp._CNMamide-A
MSSWTLIGKLPLLWTLVTI-AALCLE-AEAAPEA--LHRRA-EGSM-LPMNVLRDPEELS
DQEKLLREDMAVLMEFLQQ-Y---QQQQQ--GGEDDQTGPENGPAPALDNYPPV-QLPPA
MQARLLRL----------QDG---------LNKDDTKRGSYMTMCHFKICNMGRKRNLRY
--P-WLRR------
>Mantodea_Hymenopus_coronatus_CNMamide-A
MSCWTLIGK---LWTVVAI-AALCLE-AEAAPEA--LHRRAGDANI-LPLNVLRESEELP
DQDKLLREDMAALMEYLQQ-Y---QQQQQQ---EDE-------PEPAQDNYPPV-QLPPA
LQARLLRL----------QDG---------LNKDDSKRGSYMTMCHFKICNMGRKRNLRY
--P-WLRR------
>Mantodea_Idolomantis_diabolica_CNMamide-A_1
MSCWTLIGKLPLLWTLVTI-AALCLE-AEAAPEA--LHRRAGDANI-LPINV-RESEELP
DQEKLMREDMAALMEFLQQ-YQQQQQQQQ--GGEDEQTGLENGPGPVQDNYPPV-QLPPS
LQARLLRL----------QDG---------LSKDDSKRGSYMTMCHFKICNMGRKRNLRY
--P-WLRR------
>Mantodea_Liturgusa_sp._CNMamide-A_1
MSNWTLFGKLLLLWTVVTM-TTLCSE-AEAAPEA--LHRRAGDSSI-MPMNALRDSEELT
EQEKLRREDVAVLMEFLQQHY---QQQQQ--GGEDEQNGPDNGPGSPMENYP---QLPLA
LQERLSRL----------QDG---------LNKDDTKRGSYMTMCHFKICNMGRKRNPRW
-NP-WLRR------
>Mantodea_Mantis_religiosa_CNMamide-A
MSC-----KLPLLWTLVTI-AALCFE-AQAAPEA--LHRRAGEANL-LPINVLRESEEMP
EQEKLLREDMAALMEFLQQ-YQQQQQQQQ--GTEDEQTGLDNGPGAGQDYYPPVHVLPPA
LQARLLRL----------QDG---------LNKDDSKRGSYMTMCHFKICNMGRKRNLRY
--P-WLRR------
>Mantodea_Mantoida_sp._CNMamide-A
MSNRTLIGKLSLLWTFVTI-AALCSG-AEAAPEA--LHRRAGESS--MPLNVIRESEELP
EQEKALREDMAALMEYMQQ-Y---QLQQQ--GGEDEQNGPENGLGTALENYPPV-QLPPA
LQARLLRL----------QDG---------LNKDDTKRGSYMTMCHFKICNMGRKRNLRY
PYP-WLRR------
>Mantodea_Metallyticus_splendidus_CNMamide-A
MSNWTLTGKLSLLWTVVLI-AALCSG-AEAAPEA--LHRRAGDSSI-MPINALRESEELP
DQEKLLREDMAALMEFLQQ-Y---QQQQQ--GGEDEQNAPENGPGPALENYPPF-QLPAA
LQARLLRL----------QDE---------LNKDDSKRGSYMTMCHFKICNMGRKRNLRW
-NP-WLRR------
>Mantodea_Miomantis_binotata_CNMamide-A_1
MSSWTLIGKLPLLWTVVTI-AALCFE-AEAAPEA--LHRRA-ESSI-LPINAIRESEELP
DQEKLLREDMAALMEFLQQ-Y---QQQQQ--GGEDEQTGPESGPGPVQDNYPPV-QLPPA
IQARLLRL----------QDG---------LNKDDTKRGSYMTMCHFKICNMGRKRNLRY
--P-WLRR------
>Mantodea_Miomantis_brunni_CNMamide-A_1
MSSWTLIGKLPLLWTVFTI-AALCFE-AEAAPEA--LHRRAGDSSI-LPINALRESEELP
DQEKLLREDMAALMEFLQQ-Y---QQQQQ--GGEDEQTGPESGPGPVQDNYPPV-QLPPA
IQARLLRL----------QDG---------LNKDDTKRGSYMTMCHFKICNMGRKRNLRY
--P-WLRR------
>Mantodea_Nilomantis_floweri_CNMamide-A
MSSWTLIGKLPLLWTLVTI-AALCFE-AEAAPEA--LHRRAGDSSI-LPINALRESEELP
EQEKLLREDMAAVMEFLQQ-Y---QQQQQ--GGEDEQLASENGPGPVLDNYP---HLPPA
IQARLLRL----------QDG---------LNKDDTKRGSYMTMCHFKICNMGRKRNLRY
--P-WLRR------
>Mantodea_Omomantis_zebrata_CNMamide-A
-----MIGKLPLLWTLVAIAAALCSEAAEAAPEA--LHRRAGDGNM-L----FRESEELP
DQEKLLREDMAVLTDFLQQ-Y---Q---------DEQTGLENGPAAAPENYPPVQQLPPA
LQARLLRL----------QDA---------LNKDDSKRGSYMTMCHFKICNMGRKRNLRY
--P-WLRR------
>Mantodea_Orthodera_novaezealandiae_CNMamide-A_1
MSC-----KLPLLWTLVTI-AALCFQ-AEAAPEA--LHRRAGDPNI-LPINALRDSEELP
DQEKLLREDMTA------------------------------------------------
------------------------------------------------------------
--------------
>Mantodea_Orthoderella_ornata_CNMamide-A
------------------------------------------------------------
------------------------------------------------------------
------------------------------------------------------------
--------------
>Mantodea_Oxyopsis_gracilis_CNMamide-A
MSCWT-----PLLWTLVTI-TALCFE-AEAAPEA--LHRRAGDPNI-LPMNGLPESEELP
DQEKLLREDMAALMDFVQQ-Y---QQQQQ--QQQQQEDELENG----QDNYPPVQQLPPS
LQARLLRL----------QDG---------LNKDDSKRGSYMTMCHFKICNMGRKRNLRY
--P-WLRR------
>Mantodea_Oxyothespis_dumonti_CNMamide-A
------------------------------------------------------------
------------------------------------------------------------
------------------------------------------------------------
--------------
>Mantodea_Paraoxypilus_sp._CNMamide-A
MSSWTLIGKLPLLWTLVTI-ATLCFE-AEAAPEA--LHRRAGDSSV-LPINALRESEELP
EQEKLLREDMAALMEFLQQ-Y---QQQQQ--GGEDEQIAPENAPAPALDNYP---HLPPA
IQARLLRL----------QDG---------LNKDDTKRGSYMTMCHFKICNMGRKRNLRY
--P-WLRR------
>Mantodea_Parasphendale_sp._CNMamide-A_1
MSSWTLIGKLPLLWTIVTI-AALCFE-AEAAPEA--LHRRAGDSSI-LPINALRESEELP
DQEKLLREDMAALMEFLQQ-Y---QQQQQ--GGEDEQTGPESAPGPVQDNYPPV-QLPPA
LQARLLRL----------QDG---------LNKDDTKRGSYMTMCHFKICNMGRKRNLRY
--P-WLRR------
>Mantodea_Phasmomantis_sumichrasti_CNMamide-A
MSCWT-----PLLWTLVTI-AALCFE-AEAAPEA--LHRRAGDPNI-MPINALRESEELP
DQDKLLREDVAALREFLQL-Y---QQQQQ--QQEDEQAGAENGP---QDNYPPIQQLPPS
LQARLLRL----------QDE---------FNKDDSKRGSYMTMCHFKICNMGRKRNLRY
--P-WLRR------
>Mantodea_Phyllocrania_paradoxa_CNMamide-A_1
MSCWTLIGKLPLLWTLVTI-AALCLE-AEAAPEA--LHRRAGDPNI-LPINALRESEELP
DQEKLLREDMAALMEFLQQ-Y---QQQQQ--GGEDEQTGLENGPVPAQDNYPPV-QLPPA
LQARLLRL----------QDG---------LNKDDSKRGSYMTMCHFKICNMGRKRNLRY
--P-WLRR------
>Mantodea_Phyllothelys_werneri_CNMamide-A_1
MSCWTLIGKLPLLWTLVTI-AALCLE-AEAAPEA--LHRRAGDANI-LPINILRESEELP
DQEKLLREDMAALMEFLQQ-Y---QQQQQ--GGEDEQTGLDNGPGPAQDNYPPVQQLPPA
LQARLLRL----------QDG---------LNKDDSKRGSYMTMCHFKICNMGRKRNLRY
--P-WLRR------
>Mantodea_Popa_spurca_CNMamide-A
MSCWTLIGKLPLLWTVVTI-AALCFE-AEAAPEA--LHRRAGDANI-LPINVLRESEELP
DQEKLLREDMAALMEFLQQ-Y--QQQQQQ--GGEDEQTGLDNGPGPAQDNYPPVQQLPPA
LQARLLRL----------QDG---------LNKDDSKRGSYMTMCHFKICNMGRKRNLRY
--P-WLRR------
>Mantodea_Pseudempusa_pinnapavonis_CNMamide-A
MSCWTLIGKLPLLWTLVTI-AALCFE-VEAAPEA--LHRRAGDANI-LPINALRESEELP
DQDKLLREDMTALMEFLQQ-Y---QQQQQ--GGEDEQTGLENGPAPAQDNYPPV-QLPPA
LQARLLRL----------QDG---------LNKDDSKRGSYMTMCHFKICNMGRKRNLRY
--P-WVRL------
>Mantodea_Pseudogalepsus_nigricoxa_CNMamide-A
MSSWTLIGKLPLLWTVVTI-AALCFE-AEAAPEA--LHRRAGDSSI-LPLNFIRESEELS
DKEKLLREDMNVVMEYLQQ-Y---QQQQQ--QQAAEIEQTEN--GPAQDGYPPI-QLPPA
IQSRLLRL----------QDE---------FNKDDSKRGSYMTMCHFKICNMGRKRNSRF
--P-WLRR------
>Mantodea_Rhombodera_basalis_CNMamide-A
MSCWTLIGKLPLLWTLVTI-AALCSE-AEAAPEA--LHRRAGDPNI-LPMNGLRDSEELP
DQEKLLLEDRAALIEYLQQ-Y---QQQQQ--GGEDEQAGLDN--GPAQDNYPPLQQLPAA
LQVRLVRL----------QDA---------INKDDTKRGSYMTMCHFKICNMGRKRNLRY
--P-WLRR------
>Mantodea_Sibylla_pretiosa_CNMamide-A
MSCWTLIGKLPLLWTLVTI-AALCLE-AEAAPEA--LHRRAGDANL-LPINVLRESEELP
DQEKLLREDMAALMEFLQQ-Y---QQQQQ--GGEDEQTGLENGPGPAQDNYPPV-QLPPA
LQARLLRL----------QDG---------LNKDDSKRGSYMTMCHFKICNMGRKRNLRY
--P-WLRR------
>Mantodea_Sphodromantis_lineola_CNMamide-A
MSCWT-----PLLWTLVTI-AALCFE-AEAAPEA--LHRRAGDPNI-MPINALRESEELS
DQDKMLREDVAALMEYLQQ-Y---QQQQQ--GGEDEQTGLDNGPGPVQENYPPIQQLPPA
LQVRLLRL----------HDGFNKERLQDVLNKDDSKRGSYMTMCHFKICNMGRKRNLRY
--PSWLRR------
>Mantodea_Stagmatoptera_biocellata_CNMamide-A
MSCWT-----PLLWTLVTI-AALCFQ-AEAAPEA--LHRRAGDPNI-LPINALPESEELP
DQEKLMREDLAALMDFVQQ-Y---QQQQQ------QEDEVENG----QDNYPPLQLLPPS
LQARLLRL----------QDG---------LNKDDSKRGSYMTMCHFKICNMGRKRNLRY
--P-WLRR------
>Mantodea_Telomantis_lamperti_CNMamide-A_1
MSSWTLIGKLPLLWTLVTI-AALCFE-ADAAPEA--LHRRS-DSSI-LPMNALRESEELP
EQEKLLREDMAALMEFLQQ-Y---QQQQQ--GGEDEQIGAENGPGPALENYP---HLPPA
IQARLLRL----------QDG---------LNKDDTKRGSYMTMCHFKICNMGRKRNLRY
--P-WLRR------
>Mantodea_Theopropus_elegans_CNMamide-A
MSCWTLIGKLPLLWTVVTI-AALCLE-AEAAAEA--LHRRAGDANI-LPLNALRESEELP
DQDKLLREDMAALMEYLQQ-Y---QQQQQQ---EDEQAG----PEPAQDNYPPV-QLPPA
LQARLLRL----------QDG---------LNKDDSKRGSYMTMCHFKICNMGRKRNLRY
--P-WLRR------
>Mantodea_Thesprotia_graminis_CNMamide-A
MSNWTLFGKLPLLWTLVAI-AALCFG-AEAAPEA--LHRRAGDSSI-MPINDLRESEELT
DKEKLMRDDMAVLMEYLQQ-F---HQQQQ--AGEDEQNIAVNEPGPVPEIYSQV-QFPPA
LQARLLRL----------QDG---------LNKDDTKRGSYMTMCHFKICNMGRKRDLPL
-NS-WLRH------
>Mantodea_Tropidomantis_tenera_CNMamide-A
MSSWTLIGKLPLLWTLVTI-AALCFE-ADAAPEA--LHRRAGDSSI-LPINALRESEELP
EQEKLLREDMAALMEFLQQ-Y---QQQQQ--GGEDEQIAPENGPGPALDNYP---HLPPA
IQARLLRL----------QDG---------LNKDDTKRGSYMTMCHFKICNMGRKRNLRY
--P-WLRR------
>Mantophasmatodea_Mantophasma_kudubergense_CNMamide
MTRRLETAPLLLWTLAVCLLVCVATVAGQRYPEGFRGGDPLDAVAYQDQDSLSGILKVLG
ARAEASYRPLEEETYERLPEPEAMVRGPEEASREDEGKDKRNSYMPLCHFKICNMGRKRN
IRLSPLVRVPAF
>Mantophasmatodea_Tyrannophasma_gladiator_CNMamide
MTRRFESAPLLLWTLAVCLLVCAATIAGQQYPEGFRGGDPLDAVAYQDQDSISGILKVLG
ARAESSYRPLEEETYARLPQPEALVRGPEEASREDEGKDKRNSYMSLCHFKICNMGRKRN
MRLSPLVRIPAF
>Mantophasmatodea_Pachyphasma_brandbergense_CNMamide
MTRRLETAPLLLWTLAVCLLVCVATVAGQRYPEGFRGGDPLDAVAYQDQDSISGILKVLG
ARAEASYRPLEEETYERLPEPEAMVRGPEEASREDEGKDKRNSYMSLCHFKICNMGRKRN
MRLSPLVRVPAF
>Mantophasmatodea_Namaquaphasma_ookiepense__CNMamide
MTRRLETAPLLLWTLAVCLLVCVATVTGQQYPEGFRGGDPLDAVAYQDQDSISSILKVLG
ARAEASYRPL-EETYARLPEPEALVRGPEEASREDGGKDKRNSYMSLCHFKICNMGRKRN
MRMIPLVRVPAF
>Orthoptera_Caelifera_Atractomorpha_sp._CNMamide
------------------------------------------------------------
------------------------------------------------------------
----------------------------------------PLLEVADIAGA--------T
GRGGE-AEHPPPHAPHDKRNSVRALVPTLCHFKICNMGRKRNSPPEA-----GAGPWSSL

>Orthoptera_Caelifera_Aularches_miliaris_CNMamide
MFTTIGNKCIAYERGPSRMR-AAFLVAAGLLLMGH--------ARAMM--IPRDPAHLT-
------AIAADYD---ADAAAAAGASWPVDE-PPPPGLTKEEETRLLRMLLLRMMQQ---
---RRL----------HQQD---EHDAA---IDAAIEAAGPLLEAADIAGG--------A
GRARD-VQLPPPHAPDDKRN-FRALVPQLCHFKICNMGRKRNSPAEA-----GAAAWSSL

>Orthoptera_Caelifera_Dictyophorus_griseus_CNMamide
------------------------------------------------------------
------------------------------------------------------------
-----------------------------------------------IGGG--------A
GRTGD-VEHAPPHAPDDKRN-FRALVPTLCHFKICNMGRKRNSPPEA-----GAAAWSTL

>Orthoptera_Caelifera_Dictyophorus_spumans_CNMamide
MFTTIWNQRIAYERGPSRMR-AALLVAAGLLLTEP--------ARAMM--LPRDPARL--
------AAVADYD---VDAAAAAAA----------SGLTKKEDARLLQMLLLRMMQE---
---RRL----------HQQD---EHDAV---IDAALEAAGPLLEAADIAAG--------A
GRTGD-IEHVPPHAPDDKRN-FRALVPTLCHFKICNMGRKRNSPPEA-----GAAAWSTL

>Orthoptera_Caelifera_Haplotropis_brunneriana_CNMamide_2
M---------------RAAR-AALLVAAGLLLAGP--------ARAML--VPRDPSRHA-
------AAASDYG---AD----AGANWSVDE-PPPPGLSQDDETRLLEM-LLRMIQE---
---RRQH---------EQQD---EHDAA---IDAALEAAGPLFEDSDIAAAAE----ALV
GRAGDAAEHPPPHAPDDKRN-FRALVPTLCHFKICNMGRKRNS-PEP-----PAAPWTTL

>Orthoptera_Caelifera_Locusta_migratoria_1_CNMamide
M--------------RARSTLALVLVCAALWLCPAV------TGRAMLLPLPRDAARLAP
AAPADADAEAEYD---AVAGA-AAANWPDDE-PPPPGLSQEEQARLLRM-LLRMMHE---
---RDR----------A------DHDAA---VDAALAAAGPLLEPGEGADD------ADA
DAEDA-LPYGGPHAPDDKRN-LQGMMPTLCHFKICHMGRKRNQQKAV-----ARAAH---

>Orthoptera_Caelifera_Monistria_consobrina_CNMamide
MFTTVGSQRIAYERGPSRMR-VALLVAAGLLLTEP--------ARAMM--LPRDPARL--
------AAAADYD---ADAAAVAAASWPVDV-PPPPGLTKEEETRLLRMLLLRMMQE---
---QRL----------RQQD---GHNAA---IDAALEAAGPLLEAADIAGG--------G
GRLGD-SEHPLPHAPDDKRN-FRALVPTLCHFKICNMGRKRNSPPEA-----GAAAWPSL

>Orthoptera_Caelifera_Monistria_discrepans_CNMamide_1
MFTTVGSQRIANERGPSRMR-VALLVAAGLLLTDP--------ARAMM--LPRDPARLA-
------AAAADYD---ADAAAVAAASWPVDE-PPPPGLTKEEETRLLRMLLLRMMQE---
---RRL----------RQQD---GNNAA---IDAALEAAGPLLEVADIAGG--------G
GRLAD-AEHPPPHAPDDKRN-FRALVPTLCHFKICNMGRKRNSPPEA-----GAAAWPSL

>Orthoptera_Caelifera_Omura_congrua_CNMamide
MFTTIWSQRVSQQRGPSRMR-AALLLAAGLLLMGS--------AHALM--LPRDPARFA-
------AAAADYD---ADA---AGANWPVDEPPPPPGLSKEEETRLLRMLLLRMMQE---
---RRL----------HQQD---EHDAA---FDAALDAAGPLLEAADIAGA--------A
GRAGE-AEHPPPHAPDDKRNSFRALVPTLCHFKICNMGRKRNSAPEA-----G-AAWPAL

>Orthoptera_Caelifera_Parapetasia_femorata_CNMamide_1
------------------MR-AALLVAAGLLLTEP--------ARAMM--LPRDPARL--
------TAAADYD---VDAAAAAGARWPVDE-PPPPGLTKEEDTRLLRMLLLRMMQE---
---RRL----------HQQD---EHDAA---IDAALEAAGPLLEAADIAGG--------A
GRAGD-VEHAPPHAPDDKRN-FRALVPTLCHFKICNMGRKRNSPPEA-----GAAAWSTL

>Orthoptera_Caelifera_Phymateus_viridipes_CNMamide
MFTTIWIQRVSNERGPSRMR-AALLVAAGLLLTGS--------TRAMM--LPRDPAILAA
AA--AAAAAADYD---TDAAA-TGVNWPVDE-PPPTGLTKEEETRLLRILLLRMMRE---
---RSQ----------HQQD---EHNAA---IDATIEAAGPLLEAADMTGS--------V
SRVGD-TEHPPPHAPDDKRN-FRALVPTLCHFKICNMGRKRNSPPEA-----GVAGWPSL

>Orthoptera_Caelifera_Pielomastax_soochowensis_CNMamide_2
-------------------------------------------ARDLR------------
-------------------GAIEERVWEQED-GGVSELSQAEETQLLRVLWLRMLKE---
-----------------QED---EEDAGQVPPDVFLDGDTEQ------------------
----------LLHTSDDKRN-YRSLAPTLCHFKICNMGRKRNMDGSA--------PWGQL

>Orthoptera_Caelifera_Poekilocerus_pictus_CNMamide
MFTTIWLMRVSNERGPSRMR-AALLVAAGLLLTGS--------TRAMM--LPRDPASVAA
AV--AEAVAADYD---SDSAA-TGVNWPVDE-PPPARLTKEKETRLLRILLLRMIQE---
---RSQ----------HQQD---EHNTA---IDAAIEGAGPLLEVADIAGA--------A
SRVGD-TEHPPPHAPDDKRNSFRALVPTLCHFKICNMGRKRNSPPEA-----GAAAWPSL

>Orthoptera_Caelifera_Propsednura_eyrei_CNMamide
------------------MR-AALLVAAGLLLTGP--------ARAMM--LPRDHARLAA
A-----AAAADYDDAASVAAD-AGSNWPVDE-PPPPGLTKEEETRLLRMLLLRMMQE---
---RRQ----------HQQD---EHDAV---IDTVLEAAGPLLEAADIAGGAG----AIA
GRVGD-AEHPPPHAPDDKRN-FRALVPTLCHFKICNMGRKRNS-PEA-----AAAPWPSL

>Orthoptera_Caelifera_Prosarthria_teretrirostris_CNMamide
------------------------------------------------------------
---------------------------------------KEAESRLLRVLWLRMLQE---
---Q-------------------QEDGE---GTAPLPADGEL------------------
----------GQHNADDKRN-YRSLAPALCHFKICNMGRKRNMQNGADPDPEAERPWLPY

>Orthoptera_Caelifera_Psedna_nana_CNMamide
------------------------------------------------------------
------------------------------------------------------------
---------------------------------------------ADIAGGAG----AIA
GRVGE-AEHPPPHAPDDKRN-FRALVPTLCHFKICNMGRKRNS-PEA-----AAAPWPSL

>Orthoptera_Caelifera_Stenobothrus_lineatus_CNMamide
------------------------------------------------------------
------------------------------------------------------------
-------------------------------------------------AD------PDG
EADGP-LSYGGPHAPDDKRN-LQGMMPTLCHFKICHMGRKRNQQKAA-----ARAAH---

>Orthoptera_Caelifera_Stenocepa_sp._CNMamide
M----WIQLVSDQRGPSRMR-AALLVAAGMLLLGP--------ACAMM--LPRDPAQLAA
V---AAAAAADYD---SDPAA-PGANWPVNE-QPPPSLTKEEETRLVRMLLLKIFRE---
---RGQ----------HQQD---EHDTA---L---LEAASSLLEAADIAGA--------A
GHLGD-VEHPPPHAPDDKRN-FRALVPTLCHFKICNMGRKRNSPPEA-----GAAAWPSL

>Orthoptera_Caelifera_Systella_rafflesii_CNMamide
---------MSHKRGASRMR-SAVLVAAGLLLAGP--------ARAML--LTRDPARLA-
-------AAADYD---AD----ADAGWTVEE--PPPGLS-QEQSLLLHVLLERMLQE---
---RRR----------HEGEGDGEQDAA---VEAVLKAAGPLLELGDGDAS--------G
GADLQ-PPHGGPHAPDDKRN-AR--TPTLCYFKICNMGRKRNP-PEV-----AAVPWVPL

>Orthoptera_Caelifera_Tetrix_subulata_CNMamide
M----------------RHQAMAITVLICSLLALP--------SMAQG--QNEGPWADA-
----MQELSQNFD--------------------------PNADPQMLRTILLQMLSN---
-----------------QQS---QEERS---MMAPPIGDDEM------------------
------MPTAMSLRSEDKRN-----YMALCHFKICNMGRKRNPRPAG---------WVRV

>Orthoptera_Caelifera_Tropidacris_collaris_CNMamide
------------------------------------------------------------
----------------------------------------EEQTRLLRVLLLRMMQE---
---RDQ----------QQQN---EHAAA---IDAALVAAGPLLQPGDTAAD------PDE
EAGIL-LPYGGPHAPDDKRN-LQGMMPTLCHFKICHMGRKRNQPKPG-----VRPSH---

>Orthoptera_Caelifera_Xya_japonica_CNMamide
---------------------MALLSNITLGLMWA--------IIAVM------------
-------------I-MDIQAA-PENLWQPNS-EEEYLLPGKPQINDIRNYDPAAINQ---
---R-----------WH---------------EYLMQMDGPLDENSFLPTP--------V
PR----VQRPAPSIQEDKRY-----ALYMCHFKICNLGRKRNLLGNA---------W-NQ

>Orthoptera_Caelifera_Xya_variegata_CNMamide
---------------------MALLSNITLALMWA--------MIAVM------------
-------------I-MGIQAA-PENLWQPNS-EEEYLLPEKPQVNDIRNYDPATINQ---
---R-----------WH---------------EYLMQMDEPLDESSFLPTP--------V
PR----VQRPATSNQEDKRF-----VPYMCHFKICNLGRKRTLLGNA---------W-NQ

>Orthoptera_Caelifera_Zonocerus_elegans_1_CNMamide
MFTTIWIQRVSNERGPSRMR-AALLVAAGLLLLGP--------TRAMM--LPRDPARLAA
IA--AAAAAAEYD---TEAVA-ARANWPVDD-PPLSGLTKEEEAHLLRM-LLQVAKERHQ
R--QHQ----------HQQD---EHDAA---IDAALEAARPLLEAADIGAA--------A
SRIGD-AEHTAAHAPDDKRN-FRALVPTLCHFKICNMGRKRNSPPDA-----GAAAWPSL

>Orthoptera_Caelifera_Zonocerus_elegans_2_CNMamide
MFTTIWIQRVSNERGPSRMR-AALLVAAGLLLLGP--------TRAMM--LPRDPARLAA
IA--AAAAAAEYD---TEAVA-ARANWPVDD-PPLSGLTKEEEAHLLRM-LLQVAKERHQ
R--QHQ----------HQQD---EHDAA---IDAALEAARPLLEAADIGAA--------A
SRIGD-AEHTAAHAPDDKRN-FRALVPTLCHFKICNMGRKRNSPPDA-----GAAAWPSL

>Orthoptera_Caelifera_Zonocerus_variegatus_CNMamide
MFTTIWIQRVSNERGPSRMR-AALLVAAGLLLLGP--------TRAMM--LPRDPARLAA
IA--AAAAAAEYD---TEAVA-ARANWPVDD-PPLSGLTKEEEAHLLRM-LLQVAKERHQ
RQHQHQ----------HQQD---EHDAA---IDAALEAARPLLEAANIGGA--------A
SRIGD-AEHTAPHAPDDKRN-FRALVPTLCHFKICNMGRKRNSPPDA-----GAAAWPSL

>Orthoptera_Caelifera_Zubovskia_(Zubovskya)_sp._CNMamide
M-------------GRGLRS-AALLVVAGLWLAGPGPGPTPCAARAMLLPLPSDAARLVA
AV-----AEADYD---AVAG--AAANWPDDE-PPPPGLSQEEQTRLLRMLLLRMMQQ---
---RGQHGAGLGHGHGHTQA---EQDAA---LAAALAAAGPLLEPADGDGEPDGDIYGDG
DGGES-SPYGGPHAPDDKRN-LQGMMPTLCHFKICHMGRKRNQQKGG-----ARPAH---
>Orthoptera_Ensifera_Acheta_domesticus_CNMamide
------------------------------------------------------------
------------------------------------------------PLAAGSGPGPGP
APVAERLPVP--LPLVRAAYGGSGPDLSKEE-PPVKKMKS-YSMSLCLFKICNMGRKRTN
RS-----------
>Orthoptera_Ensifera_Phaeophilacris_bredoides_CNMamide
------------------------------------------------------------
------------------------------------------------ALAAAS------
ATGGESLPAP--LPLVARSFGPGG-DLSKEEQPPVKKMKS-Y-MSLCLFKICNMGRKRTN
RS-----------
>Orthoptera_Ensifera_Myrmecophilus_sp._CNMamide
------------------------------------------------------------
-------------------------------------------------------AAAQA
ELQAEPLPMP--LPMVGAA------PNSKEE---HKR-KS-Y-M-ICLFKICNMGRKRTN
-------------
>Orthoptera_Ensifera_Gryllotalpa_sp._CNMamide
MPAQSPASSVGFPLPLALALLLWTALLSPLSCGAAPL--EDPQRIYAN------------
---------PALAEAVAE---YE----------------QRMYRNNIRSVEAEL--DDDM
DLQSQPMPLPMALPLVGQSVGY----------PPDKRVGSNY-MSLCLFKICNMGRKRTM
IRS----------
>Orthoptera_Ensifera_Anostostoma_australasiae_CNMamide
M-----TVLCQFPTPL---LLLWTLLLATLSCVGA----DDPRGAMVLPQRPQDG---FI
MSAVDD-YDSAPAK---------------------LVALWRLRQQQQPALIAAG--EPDD
EESGGPLPMP--MPLYGKHYTHE--TSSKEE---AKR-GS-Y-MSLCHFKICNMGRKRNL
RL--SPRIRL---
>Orthoptera_Ensifera_Ceuthophilus_sp._CNMamide
------------------------------------------------------------
------------------------------------------------------------
------------------------------------------------------------
-------------
>Orthoptera_Ensifera_Comicus_calcaris_CNMamide
M-----SAHWPLPTPL---LLLWAVLLATSSCVLA----DDARGTMALPPRQQDGGMLYS
LSTLDE-YEPKTSK---------------------LMEILRAK-QERASMLAAS--EPED
DESAEPLPMP--LAVYGSNIYIP--NGSKEE---NKR-GS-Y-MSLCHFKICNMGRKRNL
RL--NPRM-----
>Orthoptera_Ensifera_Cyphoderris_sp._CNMamide
------------------------------------------------------------
------------------------------------------------------------
---AEPLPMP--LPMY----------ASKE----SKR-GS-Y-MSLCHFKICNMGRKRNL
R----PRNRF---
>Orthoptera_Ensifera_Diestrammena_asynamora_CNMamide
------MPMLSVPSP----LLFWTLLLATLGCSSAGVVGLDPRDFAAA-LRQADTS-ACN
MAMIDE---PAALQSLEN---YDAMLRSREAD--IEFAMDRILQDEMAESEGKT--EVDN
LAQEQPIPLP--LPQAMT-------YTQRPS---PKR-TS-Y-MALCHFKICNMGRKRTL
ISQRNQRNHNIRK
>Orthoptera_Ensifera_Hemiandrus_sp._CNMamide
------------------------------------------------------------
------------------------------------------------------------
------------------------------------------------------------
-------------
>Orthoptera_Ensifera_Hemideina_thoracica_CNMamide
------------------------------------------------------------
------------------------------------------------------------
------------------------------------------------------------
-------------
>Orthoptera_Ensifera_Mecopoda_elongata_CNMamide
M-----TNQTLTPRSL---LLLWAMVLITFSCVAA----DDSRAAIGL-FRQQDADGALP
LDYSDR-V--LAPE---------------------IAAQLRAKALQRMADFERSEYEPDE
DEPAEPLPVP--LPVF----------ASKED---SKR-GS-Y-MSLCHFKICNMGRKRNL
RLL-ASRNRY---
>Orthoptera_Ensifera_Neonetus_sp._CNMamide_1
------MPMLSAPTP----LLFWTLLLATLGCSNARAASNGPRSAVI--HRQADTGILY-
---------PSSVQNIEDERPYDTAADGRVANGLQLMEDLERAVERSVDEIQEAEAEEEV
DMQGPPLPVP----QALRFYVPN--GLSKEE--PSKR-VS-Y-MSLCHFKICNMGRKRNL
RNLRSPYPRL---
>Orthoptera_Ensifera_Nippancistroger_testaceus_CNMamide
M-----TAHCPVLTPL---LLLWTLLLATVSCVVA----ENPRSYSA--REQQDPGLFNS
MPAIEEDYGPLQAK----------------------MEIARMNAQ---ASAISS--DLED
EEVAEPLPMP--LP-YARPYIQEPAASGKEL---YKR-GS-Y-MSLCHFKICNMGRKRNL
RN--PNRMPQ---
>Orthoptera_Ensifera_Phaneroptera_falcata_75_2_CNMamide
M-----IVQNSFPMGL---LLLWILAFTAFSCVAA----EDSRSVPAI-FRQQETDVGLP
IDYPAR-V-PPPPE---------------------LLAMLRGKFPERIVDFARSEYEQEE
EEPAEPLPMP--LPIY----------ASKED---GKR-GS-Y-MSLCHFKICNMGRKRN-
--------RF---
>Orthoptera_Ensifera_Stenopelmatus_sp._CNMamide
M-----TAHCSVPTPL---LLLWTLLLATLSCVVA----DDPRGAMALQQRQQDAGMLYP
MSVVDE-YEPTPAK---------------------VLALLRLNQQQRAAIISGS--ESED
DESAEPLPMP--LPLYDRPYVHD--ATSKEE---IKR-GS-Y-MSLCHFKICNMGRKRNL
RL--NPRIRL---
>Phasmatodea_Abrosoma_johorensis_CNMamide_A
------------------------------------------------------------
------------------------------------------------------------
-------------------------------PLL-------KDDEDKRG--SYMSLCHFK
ICNMGRKRN-LRWSPFMRM
>Phasmatodea_Achrioptera_fallax_CNMamide_A
MSISRAAVW-VLLLAT---SC-RAATL--HRREA-----PLPGA-GVYMPQLEDQVDLAE
VLDQGEQELDDP-EAEAERLQKLASFLSVLRSTLNERQ-------QEQGQGQGQ------
---------GVPEEES---QQVSGGYQAGLLPII-------K-DEDKRG--SYMSLCHFK
ICNMGRKRN-LRWNPFMRM
>Phasmatodea_Agamemnon_cornutus_CNMamide_A
MTFSTAVVW-AFLLAA---SC-CVSAE--QRHDA-----PLAEA-GIYMPALEDQVDLAE
VLDQGEQELDDS-ENEAARLQKLASFLSVLRNTLNERQ-------QGQAQ----------
--------GAVAEDDD---QHLSAVYP-ALLPLL-------K-DEDKRG--SYMSLCHFK
ICNMGRKRN-LRWNPFLRM
>Phasmatodea_Aretaon_asperrimus_CNMamide_A_1
MTFSTAVVW-TFLLAT---SC-RVSAEQQQRRDA-----PLADA-SVYMPELEEQVDLAD
ILDQGDQELDES-ENE-ERLQKLAGLLSLLRSTLNERQ-------QGQQQQQQ-------
-------------------QQLSGLYP-ALLPLI-------K-DEDKRG--SYMSLCHFK
ICNMGRKRN-LRWSPFMRM
>Phasmatodea_Bacillus_rossius_CNMamide_A
MTLVGAVVW-TCLLAA---SWRVASAG-QQRRDA-----RAAEG-GVLASGLDDS-DFAD
VLDQSEQELD---ENEAARLQKLASLLSVLRNTLSERQ-------QGQQGQQGQA-----
-------GSGAAEDEV---QQLSGLYP-GLLPLL-------K-DEDKRG--SYMSLCHFK
ICNMGRKRN-LRWNPFLRM
>Phasmatodea_Carausius_morosus_CNMamide_A
MSLSGAAVL-AALLAT---WG-CVAAE--QRRDA-----PPLEA-GVYLPELEEQVDLAD
VLNQGDQELDES-RSEAAR--KLASLLSVLRSTLNERQ-------QGQ------------
---------AAAEDEDDP-QQLAVPFP-ALLPLL-------K-DEDKRG--SYMSLCHFK
ICNMGRKRN-LRWSPFIRM
>Phasmatodea_Clitarchus_hookeri_CNMamide_A
------------------------------------------------------------
------------------------------------------------------------
------------EDDS---QQLPAGYP-ALMPLI-------K-DEDKRG--SYMSLCHFK
ICNMGRKRN-LRWNPFLRM
>Phasmatodea_Creoxylus_spinosus_CNMamide_A
------------------------------------------AA-GLYMPGLEEQLDLAE
VLDQGEQELDES-ENEAARLQKLASLLSVLRSTLNERQ-------QQQQQH---------
--------GPAATEDD---GQMSGVYP-ALLPLL-------K-DEDKRG--SYMSLCHFK
ICNMGRKRN-LRWNPFVRM
>Phasmatodea_Diapherodes_gigantea_CNMamide_A
------------------------------------------------------------
------------------------------------------------------------
--------------------QLSAVYP-ALLPLL-------K-DEDKRG--SYMSLCHFK
ICNMGRKRN-LRWNPFLRM
>Phasmatodea_Dimorphodes_sp._CNMamide_A
MTWSSAAAW-ALLLAT---AC-GVSAE--QRHDA-----SLAQA-GVYLPELEEQVDLAE
VLDQGEQELDES-ENEAAR---LLSLLSVLRSTLSERQ-------QGQGQ----------
--------APAAEDDG---QPLPAGHP-ALMPLV-------K-DEDKRG--SYMSLCHFK
ICNMGRK------------
>Phasmatodea_Epidares_nolimetangere_CNMamide_A
MSFSTAVVW-AFLLAA---PC-RISAE--QRHGA-----PLADA-GIYMPDLEEQVDLAQ
VLDQGEQELDES-ENEAARLQKLTSLLSVLRSTLNERQ-------QGQ------------
---------AAAEDDDGGQQPLPAGYP-ALLPLL-------K-DEDKRG--SYMRLCHFK
ICNMGRKRN-LRWNPFMRM
>Phasmatodea_Eurycantha_calcarata_CNMamide_A
MSFSSAVVL-AALLAT---WA-CVSAE--QSRDAP----PLVEA-GIYMPELEDQVDLAE
VLDQGEQELDESGNNEADRLQKLASLLSVLRSTLNERQ-------QGQ------------
----------ATEDEG---QQLPAPYP-ALLPLL-------K-DEDKRG--SYMSLCHFK
ICNMGRKRN-LRWNSFMRM
>Phasmatodea_Extatosoma_tiaratum_CNMamide_A
--------------------------------------------------------DLAE
VLDQGEQGLDES-ENEAARLQKLASFLDVLRSTLNERQ-------QGQ------------
--------GAAAEDDD---QQLPAGYP-DLMPLI-------K-DEDKRG--SYMSLCHFK
ICNMGRKRN-LRWNPFLRM
>Phasmatodea_Gratidia_madagassa_CNMamide_A
MTLSSTAVW-VILVAT---SC-CVSAE--RRRDTS----QISEA-SLYMPELEEQVDLAE
VLDQGEQEL-ES-ENEAERLQKLASFLNVLRSTLNERQ-------QGQ------------
---------AVVAEDDS-QQQLPVGFP-ALLPLL-------K-DEDKRG--SYMSLCHFK
ICNMGRKRN-LRWSPFMRM
>Phasmatodea_Heteropteryx_dilatata_CNMamide_A
MTLSAVLVW-AFLLVT---SS-CVSAE--QRRSA-----PLEEA-GIYMPELEEQVDLAE
VLDQGEQPLDDP-ENEAARLQKLASLLSVLRNTLNERQ-------Q--------------
-------------EED---SQQPGGYP-ALLPLL-------K-DEDKRG--SYMSLCHFK
ICNMGRKRN-LRWNPFMRM
>Phasmatodea_Libethra_strigiventris_CNMamide_A
MSFSAAVVW-AFLFAT---SA-CAAAE--QRRDA-----PLADA-GIFMPELEEQVDLAE
VLDQGEQDMDES-ENEAARLQKLASLLSVLRSTLNERQ-------QGQ------------
----------GPPEDD---SQLSGIYP-ALLPLL-------K-DEDKRG--SYMSLCHFK
ICNMGRKRN-LRWSPFVRM
>Phasmatodea_Medauroidea_extradentata_CNMamide_A_1
MTFSTAAVW-VFLLAT---SC-CVSAE-QQHRDA-----PLEDA-GVYMPELEQQVDLAE
VLEQGELELGES-ENEAARLQKLASLLSGLRSTLNERQ-------QEQGQGQGA------
---------AEEEQDS---QQLTGGHR-GLLPLI-------K-DEDKRG--SYMSLCHFK
ICNMGRKRN-LRWHPFMRM
>Phasmatodea_Megacrania_phelaus_CNMamide_A
MTWS-STLW-ALLLAT---SC-FVSAE--QRHDA-----PLSDA-GVYMPELEEQVDLAE
VLDQGEQELDES-ENEAARLQKLASFLSVLRSALNERQ-------QGQ------------
--------AAAAADDS---QQLPADYP-ALMPLI-------K-DEDKRG--SYMSLCHFK
ICNMGRKRN-LRWNPFLRM
>Phasmatodea_Metriophasma_diocles_CNMamide_A_1
------------------------------------------------------------
---QGEQELDDS-ENEAARLQKLASLLSVLRNTLNERQ-------QQQHQQQQQQQQ---
-------NGPAAAEDD---GQFSGVYP-ALLPLL-------K-DEDKR???SDMSLCHFK
ICNMGRKRN-LRWSPFVRM
>Phasmatodea_Neohirasea_fruhstorferi_CNMamide_A
-------------------LC-CVSAQ--QRRAP-----PLAEA-GIYMPELEEQVDLAE
VLDQGQEELEES-ENEEARIHKLASLLSVLRTTLNERQ-------QGQ------------
--------TAVEEDNS---QQLPPPYP-GLMPLI-------K-D----------------
-------------------
>Phasmatodea_Oreophoetes_peruana_CNMamide_A
MSFSAAVVW-AFLFAT---SA-CVAAE-QQRRDAG----PLADA-GIFMPELEEQVDLAD
VLDQGEQDLDES-GNEAARLQKLASLLSVLRSTLNERQ-------QGQ------------
----------AAPEDD---SQLSGIYP-ALLPLL-------K-DEDKRG--SYMSLCHFK
ICNMGRKRN-LRWSPFVRM
>Phasmatodea_Orestes_mouhotii_CNMamide_A
MSFGTAVVW-AFLLAT---PC-CVSAE--QGRGA-----PLAEA-GIYMPDLEEQVDLAQ
VLDQGEQEMDES-ENEAARLQKLASLLSVLRSTLDERQ-------QGQ------------
------------EEAGG--QPLP-AYP-ALLPLL-------K-DDDKRG--SYMKLCHFK
ICNMGRKRN-LRWNPFMRM
>Phasmatodea_Orthomeria_sp._CNMamide_A_1
MALSAAILW-TFLLATCSCCCRQARAE--TRRDASASSAGLDEA-GIFMPALQDQVDMAD
VLDQGERDVGET-DYDAAKLQKLANFLSVLRSTLNERQ-------QGQSQAQAQAQAAAE
AAAAAGGGPAVEAEDD---AAVPASLA-DYLPLL-------K-DDE??????DMSLCHFK
ICNMGRKRN-LRWSPFMRM
>Phasmatodea_Orxines_xiphias_CNMamide_A
MSFSAAAVW-TFLLAS---WC-CVTAE-QQRRDAP----PLAEA-GLYMPELEEQVDLAQ
VLDQGEQELEES-ENEAARLQKLASLLSVLRTTLNERQ-------QGQ------------
---------AAAEEDNSQQQQLSAPYP-ALLPLL-------K-DDDKRG--SYMSLCHFK
ICNMGRKRN-LRWNPFMRM
>Phasmatodea_Paranisacantha_sp._CNMamide_A_1
MQFGRAAVW-VLLLAT---SC-HAAPQ--HRRDA-----PLPQA-SIYIPELEEQVDLAE
VLDQGEQEFDDS-ETEA????????????LRSTLNERQ----QQEQGQ------------
---------AAAEEDS---EQLSGGFPAALLPLI-------K-DEDKRG--SYMSLCHFK
ICNMGRKRN-LRWNPFMRM
>Phasmatodea_Peruphasma_schultei_CNMamide_A
-----------------------AAPE-QRRRSA-----SAADS-GVYMPELEDQVDLAE
MLDQGEQELDDS-ENEAARLQKFASLLSVLRSTLNERQL-QQQQQYGQ------------
----------AAAEDD---SPVPGGYP-ALLPLI-------K-DDDKRG--SYMSLCHFK
ICNMGRKRN-LPWSPFVRL
>Phasmatodea_Phyllium_philippinicum_CNMamide_A
------------------------------------------------------------
------------------------------------------------------------
--------------------------PAALLPLL-------K-DDDKRG--SYMSLCHFK
ICNMGRKRN-LRWSPFMRM
>Phasmatodea_Pseudophasma_velutinum_CNMamide_A
MTFSAAAVW-TLLLAT---SC-CAAPE-QRRRSA-----STADA-GVYMPELEDQVDLAE
VLDQGEQELDDS-ENEAARLQKFASLLSVLRSTLNERQLQQQQQQHGQ------------
----------AAAEDD---SPVPGGYP-ALMPLI-------K-DDDKRG--SYMSLCHFK
ICNMGRKRN-LPWNPFVRM
>Phasmatodea_Pseudosermyle_phalangiphora_CNMamide_A
------------------------------------------------------------
------------------------------------------------------------
------------------------------------------------------------
-------------------
>Phasmatodea_Ramulus_artemis_CNMamide_A_1
--------------------------E--QRRDA-----PLEDA-GVYMPGLEQQVDLAE
VLEQGELELDES--DEASRLQKLASLLSVLRSTLNERQ-------QGQGQGQGQGQ----
--------GQAVEEQD---SQLSGGYQ-GLLPLI-------K-DEDKRG--SYMSLCHFK
ICNMGRKRN-LRWHPFMRM
>Phasmatodea_Sipyloidea_biplagiata_CNMamide_A_1
---------------------------GLQLRDV-AAAAPLVET-GVYMPQLEEQVDLAQ
VLEQ????????????????????????????????????????????????????????
????????????EDNNSQQQHLSIAYP-PFHPLL-------K-DEDKRG--SYMSLCHFK
ICNMGRKRN-LRWNPFMRM
>Phasmatodea_Spathomorpha_lancettifer_CNMamide_A
------------------------------------------------------------
------------------------------------------------------------
------------------------------------------------------------
-------------------
>Phasmatodea_Spinotectarchus_acornutus_CNMamide_A
------------------------------------------------------------
------------------------------------------------------------
------------------------------------------------------------
-------------------
>Phasmatodea_Timema_cristinae_CNMamide_A
------------------------------------------------------------
------------------------------------------------------------
------------------------VLP-AAVPLLRQPDGLNK-DEDKRG--SYMSLCHFK
ICNMGRKRN-LRGTFWPRM
>Phasmatodea_Tirachoidea_westwoodii_CNMamide_A
MTFSTAAVWAAFLLAT---SC-CVSAE--QRRDA-----PLAEAGGVYMPELEEQVDLAE
VLDQGAQELDES-ENEAVRMQKLASLLSVLRSTLNER-----------------------
-------------------QQLSGGYQ-AFLPLI-------K-DEDKRG--SYMSLCHFK
ICNMGRKRN-LRWHPFMRM
>Phasmatodea_Trachyaretaon_brueckneri_CNMamide_A
MTFSTAVVW-TFLLAT---SC-RASAE-QQRRNA-----PLADA-SVYMPELEEQVDLAD
VLDQGGQELDES-ENE-ERLQKLAGLLTLLRSTLNERQ-------QGQ------------
-----------AEDSQ---QQLSGVYP-PPYPLI-------K-DEDKRG--SYMTLCHFK
ICNMGRKRN-LRLSPFMRM
>Phasmatodea_Xenophasmina_simile_CNMamide_A
------------------------------------------------------------
------------------------------------------------------------
------------------------------------------------------------
-------------------
>Plecoptera_Acroneuria_stigmatica_CNMamide
MAVIM-CTLLAVLIVTTQHTEAR----PTQQGSPM-----MYP-----------------
------------------------------------------------------------
------------------------------------------------------------
--------------------------------
>Plecoptera_Apteroperla_tikumana_CNMamide
MTLRACCTLLVALLATTQHVACA----PRSARSVYGIRPGPAPPQETIGRDDPDYFTDPV
IEKLPEYQVLPHHRLSRLGSG-REKATVLIDMMHQQSVIKQLLKEEEERRVERQKEEQLW
QQQREEQEQQI--EQVNNEDYK-------DFKDTY-------------FYMDNIAP--DK
RGSSYMALCHFKVCNMGKKRNFRFPD----LQ
>Plecoptera_Brachyptera_vera_CNMamide
------------------------------------------------------------
--------------------------------------EQQ--KHHDDLDLQQQLVKYIQ
QQQVQGQVDDLLSEEVNRVASD-------DVAGGVVGEQ------------DPQGPS-GK
RGSSYMSLCHFKICNMGRKRNALSP-------
>Plecoptera_Cosmioperla_kuna_CNMamide
------------------------------------------------------------
------------------------------------------------------------
------------------------------------------------------------
--------------------------------
>Plecoptera_Cryptoperla_japonica_CNMamide_1
MSVAS-CTLLVVMLISLQRGEAR----PSQRVGGM--PPALLP-------FDIF-PQHTV
YDSQVV---------EPQETE-RVVETVVQEIL--KAVQDQ----------EHHLLEEVD
QDSIPGPQDERFGAVQQEGGEE-------DADPGP--------------------AS-DK
RG-SYMSLCHFKICNMGRKRNLRRGP-WNNL-
>Plecoptera_Eusthenia_lacustris_CNMamide
------------------------------------------------------------
------------------------------------------------------------
------------------------------------------------------------
--------------------------------
>Plecoptera_Isoperla_sp._CNMamide
-------------------KRAR----CSRRGGPL----AMLP-------YDQD-TADIV
YEQTSP-----------TGS--DEVASLLYQMMQHAARQQS----------QEQQQQRQQ
QLLLQR----------QEEMDQ-------GSNAAPPEE--------IPVLVEESSVNTGK
RG-SYMSLCHFKICNMGRKRNMRRSQ-WRGF-
>Plecoptera_Leuctra_sp._CNMamide
------------------------------------------------------------
------------------------------------------------------------
------QPPRRVHHEVPNQGLQ-------DGASVLLTDQ-------------------DK
RGSSYMSLCHFKICNMGRKRNLLRSAMWSRRK
>Plecoptera_Nemoura_sp._CNMamide
------------------------------------------------------------
------------------------------------------------------------
------------------------------------------------------------
--------------------------------
>Plecoptera_Perla_marginata_CNMamide_1
MAIRV-CTLLAVLIVTTHHTEAR----ASPRVAPP-----LYP-------MDPE-LADAS
FEQPDQ-----------RAS--REMTTLLFQMLQRTAQQQQ----------QQQLEQ---
-----------------------------------------------------------K
RG-SYMSLCHFKICNMGRKRNLRKSQ-WSRF-
>Plecoptera_Pteronarcys_sp._CNMamide
MSLRM-CALLAVLLVITQHTEAR----PSQRVGSL-----MLP-------LEQE-APDSA
YDLQLP---------DVRGS--QEMASLMYQMLQRIAQQQQ----------QQQQQQQQQ
QQQQQQQQQQQKQRQHQEEGDQ-------DSNAAPPEESFPMLPEPLPMLSEPLAVN-DK
RG-SYMSLCHFKICNMGRKRNLRRSS-WNRL-
>Plecoptera_Scopura_montana_CNMamide
MSLRT-CALVVAMLVTTQQVSCEYRSLHGLRPGPG----AVIPPPM----QEQE-MQLDN
YD-QTP---------ELRGN--RDMSNLMLQLLHRVAYQQQ----------QQQQQLQHQ
QQLQQLQQQYQQQQQQQQQGQQILEDLNEESNQGPSDESSPMAP-------EPIAAN-DK
RG-SYMSLCHFKICNMGRKRNLRRSP-WTRI-
>Plecoptera_Siphonoperla_torrentium_CNMamide
MSRSV-CAILAILLVTMHHAQGR----SSQREGSA-----GFN-------LEQE-PLDTA
YEGENR---------SGGGGGVQRIENIMYELLQHAAEQQ--------------------
------------------------------------------------------------
--------------------------------
>Plecoptera_Sweltsa_sp._CNMamide_1
MSLRL-FALLAVLLLTTHQAQAR----SSQRGGSG-----GLG-------LDQD-PADSA
YDLGDQ---------QQQGS--QEVASMIYQMFQQAAHEQ????????????????????
????????????????????????????????????????????????????????????
??????????FKICNMGRKRTLHRPQ-WGRY-
>Plecoptera_Trinotoperla_montana_CNMamide
------------------------------------------------------------
------------------------------------------------------------
------------------------------------------------------------
--------------------------------
>Zoraptera_Zorotypus_CNMamide
--------------MPHKILFSVV---FVSALLGCA-----------VPRA--SGEKQN-
---------------------AFQLDFP----PFSEDGELIQGPNEE------VENHLKQ
-LAQQYEI-LLLYQKERER----------------QRLKNQNEDDDDSL----------E
GKMGVGF--------------------FESLPPLPTPLPL----KGKPQ--DQFSYFVKD
KRG--SYM-SLCHFKICNMGKKRNQL--VGVHPDQTLE--
