# Supplementary material for: Evolution of Neuropeptide Precursors in Polyneoptera (Insecta)
Source: Front Endocrinol (Lausanne). 2020 Apr 15;11:197. doi: 10.3389/fendo.2020.00197 (PMC7179676; doi:10.3389/fendo.2020.00197)
Supplement: Supplementary file 3 [file Data_Sheet_2.ZIP › Additional File 2I_Corazonin.fas]

>Blattodea_Anallacta_Corazonin
------------------------------------------------TNGRKRAGEPSS
SLLLPASG-----LQ-SIDDS----SNPCSQLQRIKFLLRARNPQQFLFLCDSW----SE
-TPSDEVSERFRRRA-SGE----NQP-----------
>Blattodea_Asiablatta_Corazonin
M-L-------HRCR--SDRVFRLF--LILSCLTGAVLAQTFQYSR-GWTNGRKRSG----
PLLVPSAAS--GLMQ-DTED------NPCSQLQKIRFLLGARNPQQIFYPCDTWREV-PE
---SDNASDRFKR------------------------
>Blattodea_Balta_Corazonin
MFH-----------------SRLL--LILACVAGVVVAQTFQYSR-GWTNGRKRAS----
-----------PLVQ-NLEEP----SNPCSQLQRIKFLLGARNPQQMLFPCDAW----SE
-APADDMGERFRRGA-AAK------------------
>Blattodea_Blaberus_Corazonin
------------------------------------------------------------
------------------------------------------------------------
-------------------------------------
>Blattodea_Blattella_Corazonin
M-Q-----SHNRCR--SHKFFRIL--LILSCLTGAVLAQTFQYSR-GWTNGRKRAG----
PLLVPSAAS--GLLQ-DADE-----SNPCSQLQRIKFLLGARNPQQIFFPCDTWREV-SE
-SASDNTSERFKRRA-ARD----AATLNASDEMNHEN
>Blattodea_Cariblatta_Corazonin
M-H-----SALRCR--S----GLF--LILTCLTGAILAQTFQYSR-GWTNGRKRTG-PPN
PI----------LMQ-NLDD-----SNPCSQLQRIKYLLG--------------------
-------------------------------------
>Blattodea_Catara_Corazonin
------------------------------------------------------------
------------------------------------------------------------
-------------------------------------
>Blattodea_Cryptocercus_Corazonin
M-NSHTTASFTRCR--SHNLPGLL--LVLSCLTGAILAQTFQYSR-GWTNGRKRAG----
------------------------------------------------------------
-------------------------------------
>Blattodea_Deropeltis_Corazonin
------------------------------------------------------------
------------------------------------------------------------
-------------------------------------
>Blattodea_Diploptera_Corazonin
------------------------------------------------------------
------------------------------------------------------------
-------------------------------------
>Blattodea_Ectobius_Corazonin
----------HRCR--AHRLPGLL--LILSCLTGVILAQTFQYSR-GWTNGRKRGS-PSS
PVLIPSSGSISGLFD-KNEES----SNPCNQLQRIRFLLGARNPQQFFFPCDSWRDV-AE
VTSSGDVNDRFRRSA-PQD----ALS-----------
>Blattodea_Ellipsidion_Corazonin_1
M-H-----------------SRLL--LILACVAGVVVAQTFQYSR-GWTNGRKRAG----
-----------ALVQ-NLEDP----SNPCSQLQRIKFLLGARNPQQMLFP----------
-------------------------------------
>Blattodea_Ellipsidion_Corazonin_2
M-TSHGT---TLC---------LL--LFLFSLSITIYAQTFQYSH-GWKNGRKRA-----
-----------------IDDGL---------------------------------DT---
-------------------------------------
>Blattodea_Episymploce_Corazonin
M-Q-----SHHRCR--SHKFFRML--LILSCLTGAVLAQTFQYSR-GWTNGRKRAG----
PLLVPSATS--GILQ-DADD-----SNPCSQLQRIKFLLGARNPQQIFFPCDTWRDV-SE
-SASENASERFKRRA-ARD----AATLNASDEMNHEN
>Blattodea_Ergaula_Corazonin
------------------------------------------------------------
---------------------------------------------KFYFPCDTWRDV-SE
-NSSDDETERFRRRA-PED----DKDNAN--------
>Blattodea_Eucorydia_Corazonin
----------MRC---PAKLPTLL--LVLSCLAGVIVAQTFQYSR-GWTNGRKRAG----
PLMVPSPDL--GILQ-N--EP----SNPCSQLQKIRFLLGARNPQQFYFPCDSWRDV-SE
-TSSDDVSERFRRRAFPET----AADDKDG------N
>Blattodea_Euryoctis_Corazonin
M-HFHRT-SASRSR--THKLPGLL--LILSCLTGAILAQTFQYSR-GWTNGRKRAG-SAP
PMLIPSSAA---LLQ-NVEDTA-AISNPCSQLQRIRFLLGARNPQQFYFPCDTWRDI-SE
-TPSEEINERFRRKA-PQDVATLGAEGNNAVE----N
>Blattodea_Euthlastoblatta_Corazonin
M-QSHS----------SHKLPGLL--LILACLTGAILAQTFQYSR-GWTNGRKRAG-QSS
PVLIP-----------NLDDP----SNPCSQLQRMKFLLGARNPQQFFFPCDSW----NE
-APTEEAAERFRRRAATAD-----------------N
>Blattodea_Ischnoptera_Corazonin
M-H-----SNHRCR--AQKIFRLL--LILSCLTGAVLAQTFQYSR-GWTNGRKRGG----
PLLMPSVAS--GLNQ-EADE-----NNPCSQLQRIRFLLGARNPTQIFFPCDTWRDI-SE
-STSDNTNERFKRRVFTRD----AATPVANEGADHEN
>Blattodea_Lamproblatta_Corazonin
M-YFHST-SSSRCL--SHKLPGLL--LVLSCLTGAILAQTFQYSR-GWTNGRKRAG-PSP
PMLIPSSASAAGLLQ-NVEESS-ALSNPCSQLQRIRFLLGARNPQQFYFPCDTWRD----
-------------------------------------
>Blattodea_Loboptera_Corazonin
M-Q-----SHLRCR--SHKFFRML--LILSCLTGAVLAQTFQYSR-GWTNGRKRAG----
PLLVPSAAS--GLLQ-DADD-----NNPCSQLQRIKFLLGARNPQQIFFPCDTWREV-AE
-TASDNANERFKRRA-SRD----SATPNASEDMSHEN
>Blattodea_Lobopterella_Corazonin
--------SHHRCR--SQKLFRLL--LVLSCLTGAVLAQTFQYSR-GWTNGRKRAG----
PILVPSATS--GLMQAGADD-----SNPCGQLQRIRFLLGARNPTQIFFPCDTWRDV-SE
-STSDSASERFKRRTPAKD----AA------------
>Blattodea_Methana_Corazonin
M-HFHRN-STSRSR--SHKLPGLL--LILSCLTGAILAQTFQYSR-GWTNGRKRSG-PAP
PMLIPSSASAAGLLQ-NVEDSA-VISNPCSQLQRIRFLLGARNPQQFYFPCDTWRDI-SE
-SPAEEVSERFRRKA-PQDV----AETNNAVE----N
>Blattodea_Nauphoeta_Corazonin
------------------------------------------------------------
------------------------------------------------------------
-------------------------------------
>Blattodea_Nocticola_Corazonin
M-HFSASSTFPRCR--SSKLPGLL--LVLSCLTGVILAQTFQYSR-GWTNGRKRSG-PSP
PMLTP-AGSADGILQ-NMEETP-A-VNPCSQLQRIRFLLGARNPQQYYFPCESWRDI-SE
-ASSGDVSERFRRRA-VQD----GTTFENRADNRSEN
>Blattodea_Nyctibora_Corazonin
------------------------------------------------------------
------------------------------------------------------------
-------------------------------------
>Blattodea_Panchlora_Corazonin
M-HTH---SSHRSR--SHKLSGVV--LILSCLTGVILAQTFQYSR-GWTNGRKRAG-PAS
TLIVPPSASGSALYQ-NLDD-----SNPCSQLQRIKFLLGARNPQQFFFPCDTWRDA-SE
-V-AENVSDRFKRE-----------------------
>Blattodea_Paratemnopteryx_Corazonin
M-H-----SVHRCR--SSKFFRLF--LILSCLTGAVLAQTFQYSR-GWTNGRKRSG----
PLLIPSATS--GLTQ-DADD-----NNPCSQLQRIKFLLGSRVPQQILYPCDTWREV-SE
-FASDNTSERFKRRT-A--------------------
>Blattodea_Periplaneta_Corazonin
M-HFHRS-SASRSR--SNKLPGLL--LILSCLTGAILAQTFQYSR-GWTNGRKRAG-PVP
PMLIPSSVSAAGLLQ-NAEDTA-VISNPCSQLQRIRFLLGARNPQQFYFPCDSWRDI-SE
-MPSEDVSERFRRKA-PQDVATLSAEGNNSVE----N
>Blattodea_Polyphaga_Corazonin
---------------------GLL--LVLSCLTGAILAQTFQYSR-GWTNGRKRAG-PNP
PMLLPSSVSDSRVLQ-NVEDPS-AITNPCNQLQRIRFLLGTRNPQQ--------------
-------------------------------------
>Blattodea_Princisia_Corazonin
M-YAHS--SCHRRR--SHKFPGII--LILSCLTGAILAQTFQ?SR-GWTNGRKRGG-PAS
TLILPPPGSSSGVYQ---------------------------------------------
-------------------------------------
>Blattodea_Schultesia_Corazonin
M-YTHSS-SSHRSR--SHKFPGLI--LILSCLTGSILAQTFQYSR-GWTNGRKRAG-PTS
TLIVPPSAPASAFYQ-NLED-----SNPCSQLQRIRFLLGARNPQQFFFPCDTWRDF-PE
-T-ADNVSERFKRGTLSSD-----------------Q
>Blattodea_Shelfordella_Corazonin
M-HFHRS-SASRSR--STKLPGLL--LVLSCLTGAILAQTFQYSR-GWTNGRKRAG-PVP
PMLIPSSVSAAGLLQ-NAEDTA-VISNPCSQLQRIRFLLGARNPQQFYFPCDSWRDI-SE
-MPTEDVSERFRRKA-PQDVATLSAEGNNSVE----N
>Blattodea_Sundablatta_Corazonin
M-Q-----------------PRAL--LVLVCLAGAVMAQTFQYSR-GWTNGRKRA-----
PLLVH-----------NLDD-------PCSQLIRIKFLLGARNPQQ--EPCESW----SE
-APADDLGERFRRRR---------------------S
>Blattodea_Supella_Corazonin
---------------------RFL--LILACLFGAVLSQTFQYSR-GWTNGRKRAE-QAS
PLF----------LQ-NLDDP----SNPCSQLQRLKFLLGARNPQQFFMPCDVW----SD
-EPAEEVPERFRRRA----LL----------------
>Blattodea_Symploce_Corazonin
M-Q-----SHLRCR--SDKFFRIL--LILSCLTGAVLAQTFQYSR-GWTNGRKRAG----
PLLVPSAAS--GLLQ-DADD-----SNPCSQLQRIKFLLGARNPQQIFFPCDTWRDV-SD
-SASDNASERFKRRA-ARD----AA------------
>Blattodea_Therea_Corazonin
----------MRCSTTSNKLPALL--LVLSCLAGVILAQTFQYSR-GWTNGRKRSG----
PLLVPSDM---GIFQ-NAQDSP---SNPCTQLQKIRFLLGARNPQQFYFPCDTWRDV-SE
-NSSDDVTERFRRRA-PED----DKENAN--------
>Blattodea_Tivia_Corazonin
M-HF----NSSRCR--SSKFPGLLSCLVLSCLAGVVMAQTFQYSR-GWTNGRKRAG-PSP
PMLVPSSASVSGMLQ-GVEDSP-AITNPCSQLQKIRFLLGARNPQQFYFPCGTWRDVAAE
-TSSDDVSERFRRRA-PMD----TASSPEEVENQSAN
>Blattodea_Tryonicus_Corazonin
------------------FRSGLL--IILCCLTGAIIAQTFQYSR-GWTNGRKRAG-PAP
PMLIPSSASAAGLLQ-NVEEPA-AISNPCSQLQRIRFLLGARNPQQFYFPCETWRDI-AE
-APSEDVSERFRRKA-PQDLSELSAEANNGDD----K
>Isoptera_Coptotermes_Corazonin
M-HFHRTVSPSRCR--PHTFSGVL--LILCCLSGAILAQTFQYSR-GWTNGRKRAG-PAA
PVLISPSVSGTGLLQ-DTEESSAAISNPCGQLQRIKFLLGARNPQHFYFPCESRRDF-VE
-APYEEASERFRRTV-SQE----PAEGNNAEE----K
>Isoptera_Incisitermes_Corazonin
M-NVHSTASSSRCR--SYTFPGLL--LVLCCLTGAVLAQTFQYSR-GWTNGRKRSG-SVT
PVLIPSSVSRAGLIE-NIDESS-AISNPCSQLQRIRFLLGARNPQQFYFPCDSWRDI-SE
-TPSEEISERFRRKA-PSE----SAEANNFEE----N
>Isoptera_Mastotermes_Corazonin
M-HFHSTATASGCR--SPRLPALL--LILCCLTGVILAQTFQYSR-GWTNGRKRGG-PAP
PMFIPSSASGA-VLQ-NLDESS-VISNPCSQLQRIRFLLGARNPQQFYYPCDSWRDI-SE
-TPSEEVSERFRRKA-PQD----SAEGNNTEE----N
>Isoptera_Zootermopsis_Corazonin
M-HLNSTASSSRCR--S-RMTGLL--LIFCCLTGSILAQTFQYSR-GWTNGRKRSG-PSP
QMLIPSSASGERLFQ-NTDESS-AISNPCSQLQRIRFLLGARNPQQFYFPCETWTDI-FE
-TPSEEVSERFRRKA-HQD----FAEGNNIEG----N
>Isoptera_Prorhinotermes_Corazonin
M-HFHSTASHSRCR--SHACSGLL--LVLCCLTGAILAQTFQYSR-GWTNGRKRAG-PVP
PLLIPSSVSGEGLLQ-NAEETSAAVSNPCSQLHRIRFLLGARNP----------------
-------------------------------------
>Isoptera_Reticulitermes_Corazonin
M-HFHRSASSSACR--SHAFSGLL--LILCCLTGAILAQTFQYSR-GWTNGRKRAG-PFT
PVLIPSSASGAGLLQ-NIEDSSAAISNPCSQLQRIRFLLGARNPQQFYFPCESWKDI-SE
-TPSDEVSERFRRKA-PQG----PAEENNVEE----N
>Dermaptera_Allostethus_burri_Corazonin
-----KIRCSLVTLMVFILGLDQIVAQTFVYSHGWTNGRKRSSEDRSSLTWNPSSPCRLL
LQSASPPAQVFFPCDWRQLHEMDDSEISPSLQSQQD--HQRTRDTIS-NLL
>Dermaptera_Anataelia_canariensis_Corazonin
MDSSKSIRGYLMILMIIILTLNQVVAQTFVYSHGWTNGRKRSPDERTTVTWNPSSPCRLL
LQSASPRFN---ECN-RIFRFIN---LNVVLKTSRF------------FLF
>Dermaptera_Anechura_harmandi_Corazonin
------------------------------------------------------------
---------------------------------------------------
>Dermaptera_Apachyus_charteceus_Corazonin
------ISRYFLVSIIMALCVNELFGQTFQYSHGWTNGRKRSSDDRPSLIWNPVRPCR-L
LQSASQPVQVTFPCDWRHLRDLED--ISASSQNQHD-QQQHSVEQIP-NLI
>Dermaptera_Apterygida_media_Corazonin
------------------------------------------------------------
---------------------------------------------------
>Dermaptera_Cranopygia_sp._Corazonin
MNSSKNIRHFLVLLMVIILSLDQMVAQTFVYSHGWTNGRKRSSDERSLLTWNPSSPCRLL
MQSTSPPAQVVFPCDWRLLRELDDSELTSTNQNQQE--HQRTRDSIP----
>Dermaptera_Diplatys_flavicollis_Corazonin
-----NIHFYLMIMMVVLLSMDQMVAQTFVYSHGWTNGRKRSPEERTMLTMNSASPCRLL
LQSSSPPAQVVFPCDWRQIREIDETELTSATQNQQE-QQQRTRDQIP-SLI
>Dermaptera_Diplatys_sp._Corazonin
MESSKNIHFYLMIMMVILLSMDQMVAQTFVYSHGWTNGRKRSPEERTMLTMNSANPCRLL
LQSSSPPAQVVFPCDWRQIREIDETELTSATQNQQE-QQQRTRDQIP-SLI
>Dermaptera_Forficula_auricularia_Corazonin
------------------------------------------------------------
---------------------------------------------------
>Dermaptera_Gonolabis_marginalis_Corazonin
------------------------------------------------------------
---------------------------------------------------
>Dermaptera_Hemimerus_sp._Corazonin_1
MDFFKYLRNVCCLFLLFCLYVEYINAQFFHYSPGWTNGRKRSSEE--SIAENGGRPCRLR
LQIPTSPIQVNI----LMLFSFSAFSFTD----------------------
>Dermaptera_Labia_minor_Corazonin
------------------------------------------------------------
---------------------------------------------------
>Dermaptera_Labidura_riparia_Corazonin
---SKTLRYHLLVMIILALSIEQLFAQTFQYSVGWKNGRKRS-DERNPLAWNQAGLCRLL
LQSASPPAQVAFPCDWRQFHDLEDSDLNLNSQNQQE-R-------------
>Dermaptera_Nesogaster_amoenus_Corazonin
MTFSKALGFSLTFLLFLCLICEHANAQSFHFSNGW--GRKRTSDERTSLFWNPSNPCRFL
VQGASTPAQILFPCDWRQLNEYEY--LNGENPSELQ-QRKDSIGIIS----
>Dermaptera_Parapsalis_infernalis_Corazonin
-----------------ALSIDQIVAQTFVYSHGWTNGRKRSFDERPTLTWNPSSPCRLL
LQSTSPPAQIVFPCDWREIRELDEAELTTTRQQQNQPDHQRTRDTIPTNLL
>Dermaptera_Proreus_simulans_Corazonin
MNVSIFLQNSFCFLFLLILAFEQLTAQTFHYSHGWRGGRKRL-SEGNNLLWNPANPCKIL
LQSATSPAQVFK---------------------------------------
>Embioptera_Antipaluria_urichi_Corazonin
MYNHLGFRMTGMMFLVMFCVAGVVFSQTFQYSRGWTNGRKRAGGAGSPVFLPEESRPVDD
EDQGIRIPALCQGYNPKYGMPGRSIQQV--------------------------------
--
>Embioptera_Aposthonia_japonica_Corazonin
-LSLICFRVAPALVLVMFCVAGVVFAQTFQYSRGWTNGRKRTGSS--PVFVAEETLPVDD
DEQGSRVPALCQGYNGKYLLPGS--QQVYIPCSLWRGLRGQALIDERGDRFKRE------
--
>Embioptera_Haploembia_palaui_Corazonin
---LICFRVAPAVVMVMFCVAGVVFAQTFQYSRGWTNGRKRTSSS--PVFVAEETLPVDD
AEQGSRVSALCQGYNGKYLLPGS--QQAYIPCSLWRGLRAQVLTDESGDRFKREEKNMK-
--
>Embioptera_Ptilocerembia_catherinae_Corazonin
MLSLICYRVTPAVFLVMFCVAGVVFTQTFQYSRGWTNGRKRAGSA--PVFVAEETVPMDD
DEQGSRITALCQGYGAKYLLPGS--QQVYVPCNVWR------------------------
--
>Embioptera_Rhagadochir_virgo_Corazonin
MLSTLFFRVTPAMVLVMFCVAGVVFTQTFQYSRGWTNGRKRTGSA--PVYIAEETFPIED
EDQGSRISAPCQGYNAKYLLSDS--QQVYIPCGGWRGIRGQILTENSDERFKREEKGLKN
IY
>Grylloblattodea_Galloisiana_nipponensis_Corazonin
?????????????????????????????GLVLAQTFQYSRGWTNGKRGSGMPSSPLLVA
DVPISSLVMRDQSVDETSPCGAQKIRLILAGRGSQEFYIPCELWRAIRDFG--DVNA???
?????????????????????
>Grylloblattodea_Galloisiana_sinensis_Corazonin
????????????????????????????????????????????????????????LLVA
DGPISSLLMRDQSVDETSPCGAQKIRLILAGRGSQEFYIPCEIWRAIQDFG--DVNARNR
RNLPFEISGS--ALDNNNQEN
>Grylloblattodea_Galloisiana_yuasai_Corazonin_1
MPHHNSLAFPHVSRSRKLPGILLVLSCFTGLVLAQTFQYSRGWTNGKRGSGMPSSPLLVA
AGPISSLLMWDQSVD?????????????????GSQEFYIPCELWRAIRDFG--DVNARNR
QNLPFEISGS--AVDNNNQEN
>Grylloblattodea_Grylloblatta_bifratrilecta_Corazonin_1
MHHHHTSTFPQVSRSRKLPGFLLVLSCLTGLVLTQTFQYSRGWTNGKRG-GVSNSPFLVA
EAPRSSLLVRDQSADEPSPCGDQRVRLILSGRGSHQFYIPCELWRAIRDSSSEDANARLR
RILPFDVSGSELAADENDREI
>Grylloblattodea_Grylloblattella_sp._Corazonin
????????????????????????????????????????????????????????????
????????????????????????????????????????????????????????????
?????????????????????
>Grylloblattodea_Grylloblattina_djakonovi_Corazonin
MHHYNSIAFPHVSRSRKLPGILLLLSCFTGLVLAQTFQYSRGWTNGKRGSGISSSPLLVA
EGPLSSLLARDHSVDLSSPCGDQKVRLVLAGRTSQQFFIPCELWRAIREFSTEDVDGRIR
R????????????????????
>Mantodea_Acanthops_sp._Corazonin
------------------------------------------------------------
---------------------------------------
>Mantodea_Acontista_multicolor_Corazonin
------------------------------------------------------------
---------------------------------------
>Mantodea_Acromantis_sp._Corazonin
------------------------------------------------------------
---------------------------------------
>Mantodea_Ameles_decolor_Corazonin
------------------------------------------------------------
---------------------------------------
>Mantodea_Amorphoscelis_pulchra_Corazonin
------RVLVVCCMAGMALAQTFQYSRGWTNGKKRSMEESPCNKLQAMRWLMT-HSP-FQ
FYLPHTDASKNGLSESSEEPSMDFVERFRRSTPQEPSRR
>Mantodea_Brunneria_borealis_Corazonin
------------------------------------------------------------
---------------------------------------
>Mantodea_Chaeteessa_sp._Corazonin
---------------TDVLSQTFQYSRGWTNGRKRSMEDNPCNKIQALKLLLSARNP-LQ
VYLP-CNPWRALAPDSSADE--DLSERFRRSVPQESFRR
>Mantodea_Cheddikulama_straminea_Corazonin
MKSMHLRVLVICCVVSVALAQTFQYSRGWTNGKKRSMEENPCNKLQAMRWLMT-HSP-FQ
FYLPHADIPKSGLPEASEEPSLDLVERFRRLIPQEPSRR
>Mantodea_Choeradodis_rhombicollis_Corazonin
MKSIQLRVLMICCVASVALAQTFQYSRGWTNGKKRSMEENPCNKLQAMRWLIT-HCP---
---------------------------------------
>Mantodea_Creobroter_pictipennis_Corazonin
------------------------------------------------------------
---------------------------------------
>Mantodea_Danuria_thunbergi_Corazonin
MKSIHLRVLMICCVASVALAQTFQYSRGWTNGKKRSMEENPCNKLQAMRWLMT-H-----
---------------------------------------
>Mantodea_Deroplatys_lobata_Corazonin
MKSTHLRVLMICCVASVAMAQTFQYSRGWTNGKKRSMEENPCNKLQAMRWLM--------
---------------------------------------
>Mantodea_Empusa_pennata_Corazonin
------------------------------------------------------------
---------------------------------------
>Mantodea_Ephestiasula_pictipes_Corazonin
------------------------------------------------------------
---------------------------------------
>Mantodea_Eremiaphila_braueri_Corazonin
MKSMQLRVLVICCAVSVALAQTFQYSRGWTNGKKRSMEENPCNKLQAMRWLLA-HSP-FQ
FYLPHADVPKSGLPGASEEPSMDFVEKFRRFMPQDPSRR
>Mantodea_Euchomenella_sp._Corazonin
MKSIHLRVLMICCVASMALAQTFQYSRGWTNGNKRSMEENPCNKLQAMRWLMT-H-----
---------------------------------------
>Mantodea_Gonatista_grisea_Corazonin
------------------------------------------------------------
---------------------------------------
>Mantodea_Hagiotata_hofmanni_Corazonin
MKFMHLRVLMICCVASVALAQTFQYSRGWTNGKKRSMEENPCNKIQAMRWLIT-HCP-FQ
FYLPHADVPKSGLPEASEEPSLDFVERFRRLTPQEPSRR
>Mantodea_Harpagomantis_tricolor_Corazonin
------------------------------------------------------------
---------------------------------------
>Mantodea_Heterochaeta_occidentalis_Corazonin
------------------------------------------------------------
---------------------------------------
>Mantodea_Hierodula_patellifera_Corazonin
------------------------------------------------------------
---------------------------------------
>Mantodea_Humbertiella_sp._Corazonin
------------------------------------------------------------
---------------------------------------
>Mantodea_Hymenopus_coronatus_Corazonin
------------------------------------------------------------
---------------------------------------
>Mantodea_Idolomantis_diabolica_Corazonin
------------------------------------------------------------
---------------------------------------
>Mantodea_Liturgusa_sp._Corazonin
------------------------------------------------------------
---------------------------------------
>Mantodea_Mantis_religiosa_Corazonin
MTSAFLRVLVICCVASVALAQTFQYSRGWTNGKKRSMEENP-------------------
---------------------------------------
>Mantodea_Mantoida_sp._Corazonin
-----------CCLANLVLAQTFQYSRGWTNGKKRSMEENPCNRVQAMRWLMN-HSP-LQ
FYMPHAGLPKNGYSEASEEPSLDFSERFRRSTSQ-----
>Mantodea_Metallyticus_splendidus_Corazonin
MTSMYLRVLMLCCLASIAMAQTFQYSRGWTNGKKRTNEESPCNKFQAMKWLMN-HSP-FQ
FYVPQPDVSKNGLSETSEEP-------------------
>Mantodea_Miomantis_binotata_Corazonin
MKSTHLRVLVICCVVSVALAQTFQYSRGWTNGKRRTMEDNPFNKLQAMRWLMT-HSP-FQ
FYLPHADVPKGGLPEASEEPSLDLVERYRRLVPQEPSRR
>Mantodea_Miomantis_brunni_Corazonin
------------------------------------------------------------
---------------------------------------
>Mantodea_Nilomantis_floweri_Corazonin
MKLMHLRVLMVCCVAGVALAQTFQYSRGWTNGKKRSMEENPCNKLQAMRWLMT-HSP-FQ
FYLPHADVSKNGLPEASEEPTMDFVERFRRSTPQEPSRR
>Mantodea_Omomantis_zebrata_Corazonin
MKSTHLRVLMICCVASVALAQTFQYSRGWTNGKKRSMEENPCNKIQAMRWLMT-------
---------------------------------------
>Mantodea_Orthodera_novaezealandiae_Corazonin
------------------------------------------------------------
---------------------------------------
>Mantodea_Orthoderella_ornata_Corazonin
--------------------------------------------------LMA-HGP-FQ
LYVPHADVTKNGLPEGSEEPSLDFVERFRRSTPQEPSRR
>Mantodea_Oxyopsis_gracilis_Corazonin
------------------------------------------------------------
---------------------------------------
>Mantodea_Oxyothespis_dumonti_Corazonin
MKSMHLRVLVICCVISVALAQTFQYSRGWTNGKKRSMEENPCNKLQAMRWLMT-HSP-FQ
FYLPHADVPKN----------------------------
>Mantodea_Paraoxypilus_sp._Corazonin
------------------------------------------------------------
---------------------------------------
>Mantodea_Parasphendale_sp._Corazonin
------------------------------------------------------------
---------------------------------------
>Mantodea_Phasmomantis_sumichrasti_Corazonin
------------------------------------------------------------
---------------------------------------
>Mantodea_Phyllocrania_paradoxa_Corazonin
------------------------------------------------------------
---------------------------------------
>Mantodea_Phyllothelys_werneri_Corazonin
------------------------------------------------------------
---------------ASEEPSLDFVERFRGLIPQEPSRR
>Mantodea_Popa_spurca_Corazonin
------------------------------------------------------------
-----------GLPETSEEPSLDLVERFRRLIPQEPSRR
>Mantodea_Pseudempusa_pinnapavonis_Corazonin
MKSMHLQALVIYCIVSVALAQTFQYSRGWTNGKKRSMEENPCSKLQAMRWLMT-HSP-FQ
FYLP-----------------------------------
>Mantodea_Pseudogalepsus_nigricoxa_Corazonin
------------------------------------------------------------
---------------------------------------
>Mantodea_Rhombodera_basalis_Corazonin
------------------------------------------------------------
---------------------------------------
>Mantodea_Sibylla_pretiosa_Corazonin
------------------------------------------------------------
---------------------------------------
>Mantodea_Sphodromantis_lineola_Corazonin_1
MKSMHLRVLIICCVASVALAQTFQYSRGWTNGKKRSMEENPCNKLQAMRWLMT-HCP-FQ
FY????????SGLPEASEEPSLDFVERFRRLIPQEPSRR
>Mantodea_Stagmatoptera_biocellata_Corazonin
------------------------------------------------------------
---------------------------------------
>Mantodea_Telomantis_lamperti_Corazonin
MKSMHLRVLMICCVASVALAQTFQYSRGWTNGKKRSMEENPCNKLQAMRWLMT-HTP-FQ
FYLP-----------------------------------
>Mantodea_Theopropus_elegans_Corazonin
--------------ATGAMAQTFQYSRGWTNGKKRSMEENPCNKLQAMRWLMT-HSP-FQ
FYLPHADVPKGGLPDASEEPSLDFVERFGRLMPQEPSRR
>Mantodea_Thesprotia_graminis_Corazonin
------------------------------------------------------------
----HADVPKNGLPEASEEPTLDLVERFRRSTPEGSSRR
>Mantodea_Tropidomantis_tenera_Corazonin
------------------------------------------NKLQAMRWLMA-HSP-FQ
FYLPHADVSKNGLPETSEEPSMDFVERFRRSTPQESSRR
>Mantophasmatodea_Mantophasma_kudubergense_Corazonin
MVSRSVVSLLLVCCLAWSVVAQTFQYSRGWTNGRKRGGVPVIPREDLEQPCQAEKLRMVL
EGRSPPQLYVPCEMWKAFLSDPATDELSDRFRRKVRSQTGPDPSTEGELSNEQDLIG
>Mantophasmatodea_Tyrannophasma_gladiator_Corazonin
M-SRSVISLLLVCCLAWSVVAQTFQYSRGWTNGRKRGGVPVIPREDLEQPCQAEKLRMVL
EGRNPPQLYVPCEMWKALLSDPATDDVRDRFRRKVTSPDGSDPIIEGEQTKEQDLIG
>Mantophasmatodea_Pachyphasma_brandbergense_Corazonin
M-SRSVVSLLLVCCLAWSVVSQTFQYSRGWTNGRKRGGVPVIPREDLEQPCQAEKLRMVL
QGRSPPQLYVPCEMWKAFLSDPATEELSDRFRRKVRSQKGPDPSTEGEQSNEQDLIG
>Mantophasmatodea_Namaquaphasma_ookiepense_Corazonin
M-SRSVMAMLLVCCLALNVVAQTFHYSKGWTNGRKRGVVAVIPEEDMEQPCKTEKLRLLL
EGRNRPQLFVPCEMWKAFLSDVASDELRDRFRRKTMSQDGSDSNMEGEQSNEQDLIG
>Orthoptera_Caelifera_Atractomorpha_sp._Corazonin
------------------------------------------------------------
------------------------------------------------------------
----------------------
>Orthoptera_Caelifera_Aularches_miliaris_Corazonin
------------------------------------------------------------
------------------------------------------------------------
----------------------
>Orthoptera_Caelifera_Dictyophorus_griseus_Corazonin
------------------------------------------------------------
------------------------------------------------------------
----------------------
>Orthoptera_Caelifera_Dictyophorus_spumans_Corazonin
------------------------------------------------------------
------------------------------------------------------------
----------------------
>Orthoptera_Caelifera_Haplotropis_brunneriana_Corazonin
------------------------------------------------------------
------------------------------------------------------------
----------------------
>Orthoptera_Caelifera_Locusta_migratoria_1_Corazonin
M--LRPWVSVALLAVACWWLSAVWVSGQTFQYSHGWTNGRKRAGSGALVPAARLPL----
--PAAADLEGQ-------------------------------------------------
----------------------
>Orthoptera_Caelifera_Locusta_migratoria_2_Corazonin
M--LRPWVSVALLAVACWWLSAVWVSGQTFQYSHGWTNGRKRAGSGALVPAARLPL----
--PATADLEGQQTQQPCRVRCLRLLLQAAALPQVYVPPEAWQQLEEESASQRGG-GVRLR
HALPPPGAAA-----DSDED-M
>Orthoptera_Caelifera_Monistria_consobrina_Corazonin
------------------------------------------------------------
------------------------------------------------------------
----------------------
>Orthoptera_Caelifera_Monistria_discrepans_Corazonin
M--MRPWLSVCLLVAACWCLGEV-ARAQTFQYSHGWTNGRKRGGA-LQGARPPAALDAGA
GAGAGAGADAQ----PCRVRCLRLLLQAGVVPQLYVPPDMWQQADEVGDAVSGGVRPRLR
HVLPPPGTGGAGQPLESEED-M
>Orthoptera_Caelifera_Omura_congrua_Corazonin
------------------------------------------------------------
------------------------------------------------------------
----------------------
>Orthoptera_Caelifera_Parapetasia_femorata_Corazonin
------------------------------------------------------------
------------------------------------------------------------
----------------------
>Orthoptera_Caelifera_Phymateus_viridipes_Corazonin
------------------------------------------------------------
------------------------------------------------------------
----------------------
>Orthoptera_Caelifera_Pielomastax_soochowensis_Corazonin
------------------------------------------------------------
------------------------------------------------------------
----------------------
>Orthoptera_Caelifera_Poekilocerus_pictus_Corazonin
------------------------------------------------------------
------------------------------------------------------------
----------------------
>Orthoptera_Caelifera_Propsednura_eyrei_Corazonin
------------------------------------------------------------
------------------------------------------------------------
----------------------
>Orthoptera_Caelifera_Prosarthria_teretrirostris_Corazonin
------------------------------------------------------------
------------------------------------------------------------
----------------------
>Orthoptera_Caelifera_Psedna_nana_Corazonin
------------------------------------------------------------
------------------------------------------------------------
----------------------
>Orthoptera_Caelifera_Stenobothrus_lineatus_Corazonin
------------------------------------------------------------
------------------------------------------------------------
----------------------
>Orthoptera_Caelifera_Stenocepa_sp._Corazonin
------------------------------------------------------------
------------------------------------------------------------
----------------------
>Orthoptera_Caelifera_Systella_rafflesii_Corazonin
------------------------------------------------------------
------------------------------------------------------------
----------------------
>Orthoptera_Caelifera_Tetrix_subulata_Corazonin
MCSMHLW-RVLVILAAC---AVT-VLGQTFQYSRGWTNGRKRAESPLV------------
----EDDFAAR----PCQIRRLRMLLQGRPVS----------------------------
----------------------
>Orthoptera_Caelifera_Tropidacris_collaris_Corazonin
------------------------------------------------------------
------------------------------------------------------------
----------------------
>Orthoptera_Caelifera_Xya_japonica_Corazonin
M-------NSTLQLVFLSCLVSL-VLAQTFQYSRGWTNGRKRGGDSIA------------
---------------PCQLQRLRLLLEGRNVPQLYLPCDMWRAVDDDGERYRRRMTPAVS
K-------------DASDVDEI
>Orthoptera_Caelifera_Xya_variegata_Corazonin
M-------NSTLQLVFLSCLVSL-VLAQTFQYSRGWTNGRKRGGDSIA------------
---------------PCQLQRLRLLLEGRNVPQLYLPCDMWRAVDDDG------------
----------------------
>Orthoptera_Caelifera_Zonocerus_elegans_1_Corazonin
------------------------------------------------------------
------------------------------------------------------------
----------------------
>Orthoptera_Caelifera_Zonocerus_elegans_2_Corazonin
M--IRPWLSVALLLAACWCLAEV-ARAQTFQYSHGWTNGRKRGGSGVQGARPPIAL----
--GVGSSAEGQ----PCRVRC---------------------------------------
----------------------
>Orthoptera_Caelifera_Zonocerus_variegatus_Corazonin
M--IRPWLSVALLLAACWCLIEV-ARAQTFQYSHGWTNGRKRGGSGIQGARPPIAL----
--DVGSSAEGQ----PCRVRCLRLLLQAGVVPQLYVPPEMWQ------------------
----------------------
>Orthoptera_Caelifera_Zubovskia_(Zubovskya)_sp._Corazonin
------------------------------------------------------------
------------------------------------------------------------
----------------------
>Orthoptera_Ensifera_Acheta_domesticus_Corazonin
M-----------LTWRCVLLLSLCC-GTLLAQTFQYSRGW--------------------
------------------------------------------------------------
-------------
>Orthoptera_Ensifera_Anostostoma_australasiae_Corazonin
------------------------------------------------------------
------------------------------------------------------------
-------------
>Orthoptera_Ensifera_Ceuthophilus_sp._Corazonin
MQRDRSVQVPRPRRLPVALLVLACLAGTVLAQTFQYSRGWTNGRKRGGPAMPS-VSQEEP
NPC---QLQRLRLLLEGRSATQMYLPCGMWRADG--ETIIPDDVSERFRRRSSLDVLAPR
LKTNDNDVEE--I
>Orthoptera_Ensifera_Comicus_calcaris_Corazonin
M---------QFSKITCALFLLACVTGVVLSQTFQYSRGWVNGRKRSGPALPVIVPAEEP
NPC---QLQRLQMILEGRNAPHLYLPCEMWRPSM--ENVIPEEVTDRYN-----------
-------------
>Orthoptera_Ensifera_Cyphoderris_sp._Corazonin
------------------------------------------------------------
------------------------------------------------------------
-------------
>Orthoptera_Ensifera_Diestrammena_asynamora_Corazonin
MQRERSAQTLGPRPLPAILLVLACLAGAVLAQTFQYSRGWTNGRKRGDPA----VSLEEP
SPC---QVQRLRLLLEGRTAPQLYLPCELWRSSV--ESTLAEDVSDHFRRRSPLNIL---
-------------
>Orthoptera_Ensifera_Gryllotalpa_sp._Corazonin
M----------SARRNLQVAIVLCVLSVALAQTFQYSRGWTNGRKRASA---------DM
GPC---QLQRLRLLLEGRGLPELEMPCDAWGPPM--DNEEPNKV---YKRQAN-----PA
ARMRRNIIKD--I
>Orthoptera_Ensifera_Hemiandrus_sp._Corazonin
------------------------------------------------------------
------------------------------------------------------------
-------------
>Orthoptera_Ensifera_Hemideina_thoracica_Corazonin
M---------YSNKTPCILLVLACLGGVILAQTFQYSRGWTNGRKRGGPAMPGLYSGEEP
SPC---QLQRLRLLLEGRNSPQLYIPCELWRASS--ENSVTDDVSDHFRRRLPIVDIVPS
MKN-DNNVEE--I
>Orthoptera_Ensifera_Mecopoda_elongata_Corazonin
M---------PSSKTSCVLLIFSCVLGMVLAQTFQYSRGWTNGRKRSGP-----YTGEEP
TPC---QLQRLHMLLQGRNP----------------------------------------
-------------
>Orthoptera_Ensifera_Myrmecophilus_sp._Corazonin
------------------------------------------------------------
------------------------------------------------------------
-------------
>Orthoptera_Ensifera_Neonetus_sp._Corazonin_1
MQRDRISQASYPRRLPSVLLVLACLTGAVLAQTFQYSRGWTNGRKRGGVAMPE-MIADEP
SPC---QLQRLRLLLEGRSAPQQYLPCEIWRMSG--EPSLSDDITDHFRRRSPLNVAAPS
LKNTQSDVDE--I
>Orthoptera_Ensifera_Nippancistroger_testaceus_Corazonin_1
M---------HCNKTPAVLLVLACLTGVILAQTFQYSRGWTNGRKRGGPV---IFPGDEP
SPC---QLQRLRLLLEGRNSPQLYMPCDLWRTVG--ENSVSEITNDRFKRRSSIADVITN
-------------
>Orthoptera_Ensifera_Nippancistroger_testaceus_Corazonin_2
M-----------RTTAFVLLMLACLSGLVFAQTFQYSRGWKPGRKRG----------DET
NIC---QLQRLRLFQEGR---EWNLPCEVL-------------TSNERYKRSPITVMIPS
RNMDHVDDDSQLT
>Orthoptera_Ensifera_Phaeophilacris_bredoides_Corazonin
M-----------LDWRCALLLSLCC-SALLAQTFQYSRGWTNGRKRSDA-LPL-PLSPTP
ALCGRLQHQRLLLLLSGRPVPELLVACGGWRGADAEEAVNPEDYGALLRSRADAANLHDA
AP--RPDIE---V
>Orthoptera_Ensifera_Phaneroptera_falcata_75_2_Corazonin
------------------------------------------------------------
------------------------------------------------------------
-------------
>Orthoptera_Ensifera_Stenopelmatus_sp._Corazonin
M---------HPNKTPCILLILACLAGVILAQTFQYSRGWTNGRKRGGPVLTGLLPGEEP
NPC---QLQRLRLLLEGSNSPQLYFPCELWRPS--------EDVSDRFNRRLPISDIVPS
MKR-ENDVEE--I
>Phasmatodea_Abrosoma_johorensis_Corazonin
------------------------------------------------------------
--------------------------------------------
>Phasmatodea_Achrioptera_fallax_Corazonin
------------------------------------------------------------
--------------------------------------------
>Phasmatodea_Agamemnon_cornutus_Corazonin
------------------------------------------------------------
--------------------------------------------
>Phasmatodea_Aretaon_asperrimus_Corazonin
-------------------------------------------------GA--LYEPVVE
RAESR-E-GDADPCQAPWVKYVVADRDGQQMYIPCMLWRNLREQ
>Phasmatodea_Bacillus_rossius_Corazonin
-MALHTS----LLLVLACMVGVVLAQTFQYSHGWTNGRKRSG-------GSPRLEEPVVE
RAEPR-E-GDPDPCQAAWVKYVVAERDGQQMYIPCMLWRNLREQ
>Phasmatodea_Carausius_morosus_Corazonin
-MDSRLS----ALVVLACLAGVVLAQTFQYSHGWTNGRKRSGGSSGSVGGP--MEDVV--
-PEAR-D-SDPDPCLQPFVKYVVAERDGQQMYIPCMLWRNLREQ
>Phasmatodea_Clitarchus_hookeri_Corazonin
-MASQLS----VAVVLLCAAGLVLAQTFQYSNGWTPGRKRAGA---GA-GP--LEEPVV-
-AVPR---EDVDPCQAPFVKYVVAERDGQQMYIPCMRWRNLREQ
>Phasmatodea_Creoxylus_spinosus_Corazonin
------------------------------------------------------------
--------------------------------------------
>Phasmatodea_Diapherodes_gigantea_Corazonin
------------------------------------------------------------
--------------------------------------------
>Phasmatodea_Dimorphodes_sp._Corazonin
------------------------------------------------------------
--------------------------------------------
>Phasmatodea_Epidares_nolimetangere_Corazonin
-MVGRAS----LLLVLCCAVGVVLAQTFQYSHGWTNGRKRSG-------GS--LEEPVAE
RSEPR-D-ADLDPCQAPWVKYVVAERDGQQMYIPCMLWRNLREQ
>Phasmatodea_Eurycantha_calcarata_Corazonin
------------------------------------------------------------
--------------------------------------------
>Phasmatodea_Extatosoma_tiaratum_Corazonin
------------------------------------------------------------
--------------------------------------------
>Phasmatodea_Gratidia_madagassa_Corazonin
------S----LLLLLCCATGMVLAQTFQYSHGWTNGRKRSGD---DL-----LEEPMLE
RAEPR-D-MEPDPCQAPWVKYVVAERDGQQMYIRCTPWRNAREQ
>Phasmatodea_Heteropteryx_dilatata_Corazonin
------------------------------------------------------------
--------------------------------------------
>Phasmatodea_Libethra_strigiventris_Corazonin
-MCSRGS----LLLVLCCAAGVVLAQTFQYSNGWTNGRKRSS-------GP--LEEPL--
-AEPR-E-QEPDPCQAPWVKYIVAERDGQQMYIPCMLWRNLREQ
>Phasmatodea_Medauroidea_extradentata_Corazonin_1
-MSGRLP----LVVVALCAAGAVLAQTFQYSNGWTNGRKRTGG---VVPGP--LEEPM--
-MEPH-D-DQPDPCRTPFVKYVVAERDGQQLYIPCMLWRNMREQ
>Phasmatodea_Medauroidea_extradentata_Corazonin_2
-MSGRL-----LVVVVLCAVGAVLAQTVQYSSGWTNGRKRAGS---VVPGP--LEETM--
-VEPR-D-NQPDPCSAPFVKYVMVERDGQQMYIPCMLWRNLREQ
>Phasmatodea_Megacrania_phelaus_Corazonin
------------------------------------------------------------
--------------------------------------------
>Phasmatodea_Metriophasma_diocles_Corazonin
------------------------------------------------------------
--------------------------------------------
>Phasmatodea_Neohirasea_fruhstorferi_Corazonin
------------------------------------------------------------
--------------------------------------------
>Phasmatodea_Oreophoetes_peruana_Corazonin
------------------------------------------------------------
--------------------------------------------
>Phasmatodea_Orestes_mouhotii_Corazonin
-MAGRAS----LLLVLTCAAGVVLAQTFQYSHGWTNGRKRSG-------GA--AEEPAPE
RVEPR-D-ADPDPCQAPWVKYVVAERDGQQMY------------
>Phasmatodea_Orthomeria_sp._Corazonin
------------------------------------------------------------
--------------------------------------------
>Phasmatodea_Orxines_xiphias_Corazonin
------------------------------------------------------------
--EPR-D-ADADPCQASWVKYVVAERDGQQMYIPCMLWRNLREQ
>Phasmatodea_Paranisacantha_sp._Corazonin
MMVDRAS----LLLVLCCAAGVVLAQTFQYSHGWTNGRKRSGA------AP--LEEPAVD
RAEPR-DVAEPDPCQAPWVKYVA---------------------
>Phasmatodea_Peruphasma_schultei_Corazonin
----------------------------------------SG-------GP--LEEAL--
-AKPRGD-AEPDPCQASWVKYVVTERDGQQMYIPCMLWRNLREH
>Phasmatodea_Phyllium_philippinicum_Corazonin
-MAGRTSQLLVLVLVLCWCAAAVFAQTIQYSHGWTNGRKRSGA------SP--LDEAV--
--EAR-D-ADPDPCDAHWVNYVVAQRDGQQMYIPCVLWRNLREK
>Phasmatodea_Pseudophasma_velutinum_Corazonin
--------------------GVVLAQTFQYSHGWTNGRKRSG-------GP--LEEAL--
-PEPRGD-TEPDPCQASWVKYVVAERDGQQMYIPCMLWRNLREQ
>Phasmatodea_Pseudosermyle_phalangiphora_Corazonin
------------------------------------------------------------
--------------------------------------------
>Phasmatodea_Ramulus_artemis_Corazonin
-MSGRLP----LVVVALCAAGAVLAQTFQYSNGWTNGRKRAGG---VVPGP--LEEPV--
-VEPR-D-EQPDPCRAPFVKYVVAERDGQQMYIPCMPWRNLREQ
>Phasmatodea_Sipyloidea_biplagiata_Corazonin
------------------------------------------------------------
--------------------------------------------
>Phasmatodea_Spathomorpha_lancettifer_Corazonin
-----------------------------------------G-------AP--LEESVVD
RADPR-D-ADPDPCQAPWVKYIVTERDGQQMYIRCTPWRNLREQ
>Phasmatodea_Spinotectarchus_acornutus_Corazonin
------------------------------------------------------------
--------------------------------------------
>Phasmatodea_Timema_cristinae_Corazonin
------------------------------------------------------------
--------------------------------------------
>Phasmatodea_Tirachoidea_westwoodii_Corazonin
------------------------------------------------------------
--------------------------------------------
>Phasmatodea_Trachyaretaon_brueckneri_Corazonin
-MVGRAS----LLLLLCCAAGVVLAQTFQYSHGWTNGRKRSG-------GA--LDDPVAE
RAESR-E-GDADPCQAPWVKYVVAERDGQQMYIPCMLWRNIREQ
>Phasmatodea_Xenophasmina_simile_Corazonin
------------------------------------------------------------
--------------------------------------------
>Plecoptera_Acroneuria_stigmatica_Corazonin
------------------------------------------------------------
------------------------------------------------------------
--------------------------
>Plecoptera_Apteroperla_tikumana_Corazonin
M---QPH-QLAWRTRTVLLMMTCLSAVVLAQTFQYSRGWTNGKRGSAA-------TGESA
TW--GNKLAPCQLRLFVGGRDTHQLYFPCEMFRHI-PE---------DVAEHYRRKPT-L
EL--PASPIE----SDANNEDDN-MK
>Plecoptera_Brachyptera_vera_Corazonin
--------------------------------------WTNGKRGGSTSPPVQ--HG--A
AWT-ANNLAPCQMRLFVGDRDIHQLYFPCEMVPHI-------------TRDRYRRKPTSL
EI--PTPALDN--DAVANNEDENNMK
>Plecoptera_Cosmioperla_kuna_Corazonin
MQKQQSHRRLAGRCRAVLLIVTCLSAAVLAQTFQYSRGWTNGKRSSSSSSSSPSSGG---
LW---EKLAPCQLRLSVEGHNSYLLNFPCVMIRHF-PDH--------GAPERYRRRPS-L
AAAPPLAPIDSDAAAVANNMEED-I-
>Plecoptera_Cryptoperla_japonica_Corazonin
M-----V-QLAWRCRMVLLLVTCLSAVVLTQTFQYSRGWTNGKRGPSP-------QG---
LW--ADKEGPCQLRLFLGGRDTHQLYFPCEMFRHL-PN---------DVTDRYRRKST-L
DV--PTSPNE----NDANNEDEI---
>Plecoptera_Eusthenia_lacustris_Corazonin
M---QSH-RLASRCRAVLLIVTCLSAVVLAQTFQYSRGWTNGKRGSSTSTSGNGPSS---
LW---DKLAPCQLRLSVEGHDSYLLNFPCVMFR---------------------------
--------------------------
>Plecoptera_Isoperla_sp._Corazonin
---------LAWRCRVVLLLLTCLSAVVLTQTFQYSRGWTNGKRAPSP-------HG---
LWA-TDKEAPCQLRLFLGGRDSHQLYFPCEMFRHF-PS---------DVSEHYRRKP---
--------------------------
>Plecoptera_Leuctra_sp._Corazonin
M-----G-VTPMCCRAVLLVVTCLSAAVLAQTFQYSRGWTNGKRAGAA------------
-WIDQDKMAPCQMRLFVAGRDTHQLYFPCELFRHLSPDDVTEHRLGDDVSERFRRKPT-L
QL----TPSA----NVNDNDDEN-IK
>Plecoptera_Nemoura_sp._Corazonin
-----------MRSSCAVLLLVAFCSLVAAQTFQYSRGWTNGKRGAALGAASA--AD---
PW--ANKLAGCQLRLVVSGRDSHQLYFPCEMFRHMLPEE--------AVVERYRRKSP-L
EV--PTSPSAE--GSDAAGEDDA-MI
>Plecoptera_Perla_marginata_Corazonin
M-----Q-QLAWRCRMVLLMLTCLSAVVLTQTFQYSRGWTNGKRGPSP-------QG---
VW--AD------------------------------------------------------
--------------------------
>Plecoptera_Pteronarcys_sp._Corazonin
M-----H-QLAWRCRMVLLVLTCLSAVVLTQTFQYSRGWTNGKRGPSP-------QG---
PW--GDKEAPCQLRLYLGGRDTHQLYFPCEMFRHL-PN---------DVTERYRRKPM-L
DV--S---------------------
>Plecoptera_Scopura_montana_Corazonin
M---QAH-QIAWRGRTVLLVLTCLSAVVLAQTFQYSRGWTNGKRGSGP-------QG---
TW--DNKLAPCQLRLFVSGRDTHQLYFPCEMFRQI-PE---------GVTERYRRKPT-L
EI--PTSPIE----SDVNNEDEN-MK
>Plecoptera_Siphonoperla_torrentium_Corazonin
M-----H-QLAWRCRAVLLLLTCLSAVVLTQTFQYSRGWTNGKRAPSP-------HA---
MWS-ADKDAPCQLRLFLGGRDSHQLYFPCEMFRHF-PN---------DIPGHYRRKPT-L
DV--PPSPIE----NDSNNEDEI-I-
>Plecoptera_Sweltsa_sp._Corazonin
M-----H-QLAWRCRVVLLLLTCLSAVVLSQTFQYSRGWTNGKRGPSP---QG--HG---
LWS-ADKDAPCHLRLFLGGRDTHQLYFPCEMFRHF-PN---------DIAEHYRRKPI-L
EV--PTSPIE----NDA---------
>Plecoptera_Trinotoperla_montana_Corazonin
------------------------------------------------------------
------------------------------------------------------------
--------------------------
