# Supplementary material for: Evolution of Neuropeptide Precursors in Polyneoptera (Insecta)
Source: Front Endocrinol (Lausanne). 2020 Apr 15;11:197. doi: 10.3389/fendo.2020.00197 (PMC7179676; doi:10.3389/fendo.2020.00197)
Supplement: Supplementary file 3 [file Data_Sheet_2.ZIP › Additional File 2J_CRF-DH.fas]

>Blattodea_Anallacta_CRF-DH
------------------------------------------------------------
------------------------------------------------------------
------------------------------------------------------------
-----------------------------
>Blattodea_Asiablatta_CRF-DH
------------------------------------------------------------
------------------------------------------------------------
---NRDILETIGKREVNLS----QQHNLDQDDA-----DDLETDLLISS-EDKSGHNSAA
NNRSPESSDWS-AASNSRWNNEYTSQHHS
>Blattodea_Balta_CRF-DH
MMVAVVPTLLLAALVSCSMAYYESPLLESLTAPSPDHETSTYLLPRLTAKYRPHGDWESA
PDPRFYVLTELDRDASQAAR-RVKRTGTGPSLSIVNPLDVLRQRLLLEIARRRMRQTQNQ
IQVNRDILESIGKREVNLS----QQRNLDQD-------DDVDSELLISSTEDKSGHGSSD
NNRSPESSDWP-TASNSRWNNAYTSQHHS
>Blattodea_Blaberus_CRF-DH_1
MMVAVVPTLLLAALVSFSTAYYEPPLLEALTAPSPDHETSTYLLPRLSAKYRPHGEWESA
PDPRFYVLT---------------------------------------------------
------------------------------------------------------------
-----------------------------
>Blattodea_Blaberus_CRF-DH_2
------------------------------------------------------------
------------------------------------------------------------
------------------S----QQRSLDQDDI-----DDLEADLLISSTEDKTGHASSD
NNRSPETTGWS-TASKSRWNNEYTSQHHS
>Blattodea_Blattella_CRF-DH
MMVAVVPSLLLAALVSCSMAYYESPLLEALTAPSPDHETSSYLLPRLAAKYRPHGDWESA
PDPRFYVLTELDRDSSQAAR-RVKRTGTGPSLSIVNPLDVLRQRLLLEIARRRMRQTQSQ
IQANRDILESIGKREVNLS----QQHNIDQDDA-----DELDADLLIASSEDKSGHNSSA
NNRSPESSDWS-TASNSRWNNEYTSQHHS
>Blattodea_Cariblatta_CRF-DH
------------------------------------------------------------
---------------------------------------------------------QSQ
IQANRDILESIGKREVNLS----QQRSLDQDD------DDVDSDLMLSSTEDKTGHATSD
NNRSPESSDWP-TASNSRWNNEYTSQHHS
>Blattodea_Catara_CRF-DH
------------------------------------------------------------
------------------------------------------------------------
------------------------------------------------------------
-----------------------------
>Blattodea_Cryptocercus_CRF-DH
------------------------------------------------------------
-------------------------------LSIVNPLDVLRQRLLLEIARRRMRQSQDQ
IQANREILQTIGKRDVDQS----QQRNNEQDDA-----DDIDSEFMISSTEEKSGNANPE
NNRPPE-----------------------
>Blattodea_Ectobius_CRF-DH
MI-----VLLLAALVSGSVAYYEPPLLEALAAPAPDHETSTYLLPRLTAKFRPHGEWETA
PDPRFYVLTELERDNQ--------------------------------------------
------------------------------------------------------------
-----------------------------
>Blattodea_Ellipsidion_CRF-DH
MMVAVVPTLLLAALVSCSMAYYESPLMESLTAPSPDHETSTYLLPRLTAKYRPQGDWESA
PDPRFYVLTELDRDASQAAR-RVKRTGTGPSLSIVNPLDVLRQRLLLEIARRRMRQTQNQ
IQVNRDILESIGKREVNLS----QQRNLDQD-------DDVDSELLISSTEDKSRHGNSD
NNRSPETSDWP-TASNSRWNNAYTSQHHS
>Blattodea_Episymploce_CRF-DH_1
MMVAVVPSLLLAALVSCSMAYYESPLLGALTAPSPDHETSSYLLPRLAAKYR--------
------------------------------------------------------------
------------------------------------------------------------
-----------------------------
>Blattodea_Episymploce_CRF-DH_2
------------------------------------------------------------
---------------SQAAR-RVKRTGTGPSLSIVNPLDLLRQRLLLEIARRRMRQTQNQ
IQANRDILESIGKREVNLS----QQHNLDQDDAA--AADELETDLLITST----------
-----------------------------
>Blattodea_Ergaula_CRF-DH
--------------------------------------------------------WESA
PDPRFYVLTELERESNQAAR-RVKRTGAGPSLSIVNPLDVLRQRLLLEIARRRMRQSQDQ
IQANREILQSIGKRDVHQS----QH-NNEQEDG-----EDIDSEYMISSTEEKSGNANPE
NNRSPETSEWS-ATSNSRWNNEYTSQHHS
>Blattodea_Eucorydia_CRF-DH
MMLTLGPTFLLAALVSFSMAYYDPPLLEALAAPSTDHETSSYLLPRLTAKYRPHGDWETA
PDPRFYVLTELERESNQAAR-RVKRTGGGPSLSIVNPLDVLRQRLLLEIARRRMRQSQDQ
ILANREILQSIGKREVHQS----QQNN-DQDEG-----EDTDSEFMISTTEEKSGNANLE
NNRSPETSDWS-ATSSSRWNNEYTSQHHS
>Blattodea_Euryoctis_CRF-DH_1
MILAVVPTLLLAALVSCSVAYYDPPLLEALAAPSPDHETSSYLLP---------------
------------------------------------------------------------
------------------------------------------------------------
-----------------------------
>Blattodea_Euryoctis_CRF-DH_2
-----------------------------------------YLLPRLSSKYRPHGDWESA
PDPRFYVLTELERESSQAAR-RVKRTGTGPSLSIVNPLDVLRQRLLLEIARRRMRQSQDQ
IQANREILQTIGKREVNTS----Q-----QDLA-----DDADSEFIISSTEEKSGNVNPD
NDRSPETSDWS-A----------------
>Blattodea_Euthlastoblatta_CRF-DH
MMVAVFPTLLLAALVTCSLAYYEPPLLEALTAPSPDHETSTYLLPRLTAKYRPHGDWESA
PDPRFYVLTELDRESSQAAR-RVKRTGAGPSLSIVNPLDVLRQRLLLEIARRRMRQTQSQ
IQANRDILESIGKREVNLS----QQRSLAQD-------DDIDSDLLISSTEDKTGHGSSD
NNRSPESSDWP-TASNSRWNNEYASQHHS
>Blattodea_Ischnoptera_CRF-DH
MMVAVVPTLLLAALVSCSMAYYESPLLEALTAPSPDHETSSYLLPRLATKYRPHGDWESA
PDPRFYVLTELDRDSSQAAR-RVKRTGTGPSLSIVNPLDVLRQRLLLEIARRRMRQTQNQ
IQANRDILESIGKREVNLS----QQHSLDQDDV-----DDITTDLLISSSEDKSGHNNSA
-NRSPESSDWS-AASNSRWNNEYTSQHHS
>Blattodea_Lamproblatta_CRF-DH
MMLAIVPTLLLAALVSCSMAYYESPLLEALAAPSPDHETSSYLLPRLSSKYRPHGDWETA
PDPRFYVLTELERESNQAAR-RVKRTGGGPSLSIVNPLDVLRQRLLLEIARRRMRQSQDQ
IQANREILQTIGKRDVNQS----QQRNNEQDDA-----DDVDSEFMISSTEEKSGNANPE
NNRSPETSDWS-AASNSRWNNEYTSQHHS
>Blattodea_Loboptera_CRF-DH
MMVAVVPSLLLAALVSCSMAYYESPLLEALTAPSPDHETSSYLLPRLAAKYRPHGDWESA
LDPRFYVLTELDRDSNQAAR-RVKRTGTGPSLSIVNPLDVLRQRLLLEIARRRMRQTQNQ
IQANRDILESIGKREVNLSQQQQQQHNLDQDEA-----DELDTDLLISS-EDKSGHNSSA
NNRSPESSDWS-AASNSRWNNEYTSQHHS
>Blattodea_Lobopterella_CRF-DH
------------------------------------------------------------
------------------------------------------------------------
------------------------------------------------------------
-----------------------------
>Blattodea_Methana_CRF-DH_1
--------------------------------------------------YRPHGDWESA
PDPRFYVLTELERQSSQAAR-RVKRTGTGPSLSIVNPLDVLRQRLLLEIAR---------
------------------------------------------------------------
-----------------------------
>Blattodea_Methana_CRF-DH_2
------------------------------------------------------------
------------------------------------------------------------
------------------------------------------------STEEKSANVNRD
NDRSPETSDWS-AATNSRWNNEFASQHHS
>Blattodea_Nauphoeta_CRF-DH
------------------------------------------------------------
------------------------------------------------------------
------------------------------------------------------------
-----------------------------
>Blattodea_Nocticola_CRF-DH
MMVALVPTFLLAALVSLSMAYYEAPLLEALAAPAPDHETSSYLLPRLTAKYRPHGDWESA
PDPRFYVLTELERESSQVAKQRVKRTG-GPSLSIVNPLDVLRQRLLLEIARRRMRQSQDQ
IQANREILQNIGKRDVHQS----QNGKSEQD-------DDVDSEFVISTTEDKSS-ANLE
NHSSPESSGWS-DPSTSRWSHN------S
>Blattodea_Panchlora_CRF-DH
MMVAVVPTLLLAALVSCSMAYYEPPLLEALTAPSPDHETSTYLLPRLSSKYRTHGDWESA
PDPRFYVLTELERETNQAAR-RVKRTGSGPSLSIVNPLDVLRQRLLLEISRRRMRQTQNQ
IQANRDILESIGKREVNLS----QQRSLDQDDI-----DDLDTDLLISSTEDKTGHASSD
NNRSPETSEWS-TASKSRWNNEFTSQHHS
>Blattodea_Paratemnopteryx_CRF-DH
------------------------------------------------------------
------------------------------------------------------------
-----------------------------------------------------------T
NNRSPESSDWP-AASNSRWSNEYTSQHHS
>Blattodea_Periplaneta_CRF-DH
MILAVVPTLLLAALVSCSVAYYDPPLLEALAAPSPDHETSSYLLPRLSAKYRPHGDWENA
PDPRFYVLTELERESSQAAR-RVKRTGSGPSLSIVNPLDVLRQRLLLEIARRRMRQSQDQ
IQANREILQTIGKREVNTS----Q-----QDLA-----DDAESEFVISSTEEKSGNVSPD
NDRSPETSDWS-AATNSRWNNEFTSQHHS
>Blattodea_Polyphaga_CRF-DH
------------------------------------------------------------
------------------------------------------------------------
--------------------------------------------------------ANPE
NNRSPETSEWS-ATSNSRWNNEYTSQHHS
>Blattodea_Princisia_CRF-DH_1
MMVAVVPTLLLAALVSCSMAYYEPPLLEALAAPSPDHETSTYLLPRLSTKYQTHGDWESA
PDPRFYVLTELERENSQAAR-RVKRTGTGPSLSIVNPLDVLRQRLLLEIARRRMRETQNR
IQANRNILESIGKREVNVS----QQRSLDQD-I-----DDMETDLLLSSTEAENKLAAQA
N----------------------------
>Blattodea_Princisia_CRF-DH_2
------------------------------------------------------------
------------------------------------------------------------
------------------------------------------------AENKLAAQANSD
NNRSPESSDWS-TASKSRWNNEYTSQHHS
>Blattodea_Schultesia_CRF-DH_1
------------------------------------HETSTYLLPRLSAKYRPHGDWESA
PDPRFYVLTELERETNQAAR-RVKRTGTGPSLSIVNPLDVLRQRLLLEIARRRMRQTQSQ
IQA---------------------------------------------------------
-----------------------------
>Blattodea_Schultesia_CRF-DH_2
------------------------------------------------------------
------------------------------------------------------------
-------------------------------------------------TEDKSGHASSD
NNRSPETSGWS-TASKSRWNNEYTSQHHS
>Blattodea_Shelfordella_CRF-DH
MILAVVPTLLLAALVSCSVAYYDPPLLEALAAPSPDHETSSYLLPRLSAKYRPHGDWENA
PDPRFYVLTELERESSQAAR-RVKRTGSGPSLSIVNPLDVLRQRLLLEIARRRMRQSQDQ
IQANREILQTIGKREVNTS----------QDLA-----DDAESEFVISSTEEKSGNVNPD
NDRSPETSDWS-AATNSRWNNEFTSQHHS
>Blattodea_Sundablatta_CRF-DH
MMVAVVPTLLLAALVSCSMAYFEPPLLESLTAPSPDHETSAYLLPRLTAKYRPHGDWESA
PDPRFYVLTELDRDSSQAAR-RVKRTGTGPSLSIVNPLDVLRQRLLLEIARRRMRQTQNQ
IQANRDILESIGKREVNLS----QQRSLDQD-------DDVDSELLISSTEDKTAHGSSD
NNRSPETSDWP-TASNSRWNNEYTSQHHS
>Blattodea_Supella_CRF-DH
MMVAVFPTLLLAALVSCTMAYYEPPLLESLTAPSPDHETSTYLLPRLTAKYRPHGDWESA
PDPRFYVLTELDRDSSQAAR-RVKRTGSGPSLSIVNPLDVLRQRLLLEIARRRMRQTQSQ
IQANRDILESIGKREVNLS----QQRNLNQ--------HDIDSDLLISSTEEKTGHGSSD
NNRSPETSDWS-VASNSRWNNEYTSQHHS
>Blattodea_Symploce_CRF-DH
MMVAVVPTLLLAALVSCSMAYYESPLLEALTAPSPDHETSSYLLPRLAAKYRPHGDWESA
PDPRFYVLTELDRDSSQAAR-RVKRTGTGPSLSIVNPLDVLRQRLLLEIARRRMRQTQNQ
IQANRDILESIGKREVNLS----QQHSLDQN-------DDLDTDLLISSTEDKSGHNSSA
-NRSPESSDWS-AASNLRWNNEYTSQHHS
>Blattodea_Therea_CRF-DH_1
MMLTLGPAFLLAVLVSFSMAYYDPPLLEALAAPSADHETSSYLLPRLTAKYRPHGDWESA
PDPRFYVLTELERESNQAAR-RVKRTGAGPSLSIVNPLDVLRQRLLLEIARRRMRQSQDQ
IQANREI-----------------------------------------------------
-----------------------------
>Blattodea_Therea_CRF-DH_2
------------------------------------------------------------
---------------------------------------------------------QDQ
IQANREILQSIGKRDVHQT----QH-NNEQDDG-----EDIDSEYMISSTEEKSGNANPE
NNRSPETSEWS-ATSNSRWNNEYTSQHHS
>Blattodea_Tivia_CRF-DH_1
MMLALVPTFLLAGLVTFSTAYYESPLLEALAPPSPDHETSNYLLPRLTTKYRPHGDWESA
PDPRFYVLTEVDRESSQAPR----------------------------------------
------------------------------------------------------------
-----------------------------
>Blattodea_Tivia_CRF-DH_2
------------------------------------------------------------
------------------------------------------------------------
--ANREILQTIGKRDIHQS----QQRNNVQEED-----DDVDSEFMISSTEEKSGNANAE
NNRSPETSEWS-APSNSRWNNEYTSEHHS
>Blattodea_Tryonicus_CRF-DH
MLLIVVPTLLLSVLVTSSMAYYEPPLLEALAAPSPDHETSSYLLPRLSSKYRPNGDWESA
PDPRFYVLTELERESNQAAR-RVKRTGGGPSLSIVNPLDVLRQRLLLEIARRRMRQSQGQ
IQVNREILQTIGKRDVSQS----------QDSA-----DDLDSEFVISSTEEKSGNVNPE
NNRSPETSDWS-AVSSSRWNNEYTSQHHS
>Isoptera_Coptotermes_CRF-DH
MKLAAVQTLLLAALVSCSMAYYETPLLEALAVPSADHETTSYLLPRLSAKIRPHGDWESA
PDPRFYLLTELEKESNQAAR-RVKRTGSGPSLSIVNPLDVLRQRLLLEIARRRMRQSQDQ
IQANREILQTIGKREVHQS----QLRNIEQDDNNDDDDDDVNSEFAISSTEGKSENANIE
NNRPPETSDWP-VASNSRWTNEYTAQHHS
>Isoptera_Incisitermes_CRF-DH
MMLAIVPTLLLAALVSCSMAYYESPLLEALAVPSADHETTSYLLPRLSTKFRPHGDWESA
PDPRFYVLTELERESNQASR-RVKRTGGAPSLSIVNPLDVLRQRLLLEIARRRMRQSQDQ
IQANREILQTIGKRDINHS----QQGTNEQDDVG--DDDDFNSEFMISSTDEKSGNVNFE
NNRPPETSDW----SNTRWNNEYTPQHHS
>Isoptera_Mastotermes_CRF-DH
MMLAVIPTLLLVALMSCSMAYYEPPLLQALAAPSADHETTSYLLPRLSAKFRPQGDWESA
PDPRFYVLTETERESNQAAR-RVKRTGAGPSLSIVNPLDVLRQRLLLEIARRRMRQSQDQ
IQANREILQSIGKRDVNQS----LQRNNEQDDD-----DEIDSEFMISSTDEKPGNADPE
NNRPPETPDWS-AASSSRWNNEYTSQHHS
>Isoptera_Zootermopsis_CRF-DH
-MLAAVLTLLLSALVSCGTASIEPPLLEALAAPSADHETTSYLLPRLSAKFRPHGDWDSA
PDPRFYVLTELQRESSQAAR-RMKRTGAVPSLSIVNPLDVLRQRLLLEIARRRMRQSQDQ
IQANREMLQTIGKRDADQS----QQRSSDDDDE----DDEMDSEFMVSSTDEKSG-----
SNRPRDTPDWS-PSSGPRWDDEFASQHH-
>Isoptera_Prorhinotermes_CRF-DH
MMLAAVQTLLLAALVSCNMAYYEPPLLEALAVPSADHETTSYLLPRLSAKFRPHGDWESA
PDPRFYLLTELERETNQAAR-RVKRTGAGPSLSIVNPLDVLRQRLLLEIARRRMRQSQDQ
IQANREILQTIGKREVNQS----ELRNTEPDDDN--DGDDMDSEFVISSTDGKSENANIE
NNRPPETSDWP-VASNSHWNNEYTSQHHS
>Isoptera_Reticulitermes_CRF-DH
------------------------------------------------------------
------------------------------------------------------------
------------------------------------------------------------
--------------SNSPWNNEYTSQHHS
>Dermaptera_Allostethus_burri_CRF-DH
------------------------------------------------------------
------------------------------------------------------------
----------------DED-DGRPFVDPR-GYYFLAPFVHQDTG-ALRVRRAPGLSTSM-
---GGGSSNLGNMG-NRG-----------NIGGSSLSIVNPIDVLRQRVMLEFQRMRMRE
NDKKMKQNR----------------------------------------------
>Dermaptera_Anataelia_canariensis_CRF-DH
M-----------------VPAWAWLALASWLCL-AAAAGNINYNDEL-------------
-SVGEDDGGTRR-----------------------LDESREDLLTD-AVATAAAE--EGI
S---------------LNN-DGRLFGNPR-GYYFLAPYLYQDSG-ALRVRRAPGMSSNL-
---GGGSSNFNNMG-NRVS---------NSMGGSTLSIVNPIDVLRQRVMLEFQRMRMRE
NDKKMKQNRELMKSIGR--------------------------------------
>Dermaptera_Anechura_harmandi_CRF-DH
------------------------------------------------------------
------------------------------------------------------------
-----------------------------------------------------GIVSGF-
-----GGNNMNGLG-NRGP----------GMGGSTLSIVNPIDVLRQRVRLEFQRMRMRE
NEEKMKQNREFMKSIGRKR------------------------------------
>Dermaptera_Apachyus_charteceus_CRF-DH
------------------------------------------------------------
-------------------------------------EDGQDFLAE-AVAAATGDTTDGM
T---------------LEQEENSPFVNPN-KYYYLIPYFQQDNG-VLRVRRAPGLSTNI-
----GGSNSLNGMS-NRG-----------SLGGSTLSIVNPIDVLRQRVMLEFQRMRMSE
NDKKMKQNREFLKSIGRKRFDRPL-QMQSPLESNGGWGSRDA-QWDDPEYLT-QS
>Dermaptera_Apterygida_media_CRF-DH
------------------------------------------------------------
------------------------------------------------------------
------------------------------------------------------------
------------------------------------------------------------
-------------------------------------------------------
>Dermaptera_Cranopygia_sp._CRF-DH
M-----------------VPAWAWLSLASWLCL-AAAAGNINYNDEI-------------
-SVGEDDGGTRR-----------------------LDESREDLLAE-AVATAAAE--EGI
S---------------LNNADGGLLVDPRAGLYYLAPYLHQDTG-VLRVRRAPGLSSNL-
---GGGTNSLSGMSLNRGS---------TSMGGSTLSIVNPIDVLRQRVMLEFQRMRMRE
NNKKMKENRELMKSIGRKRFGRPT-QFQRSLGSNEGWGIRGT-HWEEPDYPN-QS
>Dermaptera_Diplatys_flavicollis_CRF-DH
MFRGYATKFNDSGRALPMVPAWAWLALASWLCLAASSAGNINYNDNLNS-----NNNNEL
ISVPVDEGGTRSRMMLNEVDEGDDDDTDGGVADALEEESRDDLLAE-AAAAA-----EGI
SPHNHNNHNTNNNHHISHN-NGGLFVDPR-GYYFLGPFVHQDTGGMLRVRRTPGISSNLV
NGGNGGGGAMNTLH-SMGGGRVGASGSSLGGGGSTLSIVNPIDVLRRRVYLEFQRMRMRE
NDKKMKQNRELMKSIGRKRFRQPAMQTQRSE---EGWGLRAT-HWGEPDYPN-QS
>Dermaptera_Diplatys_sp._CRF-DH
MFRGYATKLNDSGRALPMVPAWAWLALASWLCLAASSAGNINYNDNLNSNNNNINNNNEL
ISVPVDEGGTRSRMMLNDVEDGDDDDTDGGVTDAFEEESRQDLLAE-AAAAA-----EGI
SPHNHNNHNTNNNHHISHN-NGELFDDPR-GYYFLGPFVHQDTGGMLRVRRTPGMSSNLV
NGGNGGGGSMNTLH-SMGGGRVGASGSSLGGGGSTLSIVNPIDVLRQRVMLEFQRMRMRE
NDKKMKQNRELMKSIGRKRFRQPAMQTQRSEGSNRAWGFRAT-HWEEPDYPN-QS
>Dermaptera_Forficula_auricularia_CRF-DH
M-----------------VTAWAWLALASWLCLVASASGDVKFDS---------------
----GDDGGSRR-----------------------IDDAGEQLFTEQQMA-------EGI
F---------------PED-DSSPIIDPD-RFYFLAPLLQQDPG-ALRVRRAPGIVSGF-
-----GGNNMNGLG-NRGP----------GMSGSTLSIVNPIDVLRQRVRLEFQRMR---
-------------------------------------------------------
>Dermaptera_Gonolabis_marginalis_CRF-DH
------------------------------------------------------------
-----DDGGPRR-----------------------LPTRGEDLLAD-EMLNDSPD--VPL
D---------------DDD-ASAPFTDPS-RYYFLTPFFHQDPG-ALRVRRAPG------
---GGSQNSLNGMG-NRG-----------TLGGST-------------------------
-------------------------------------------------------
>Dermaptera_Hemimerus_sp._CRF-DH
------------------------------------------------------------
------------------------------------------------------------
-------------------------------------------G-PLRARRGPGI-----
----GSGNSMNGLG-----------------AGSTLSIVNPLNVLKQRVRWEFQQMRMRE
NEERVKSNRKIMKAKGRKRFE-PS--ILRAFDNN-GWGLNGEDQWIEPDFLN-QS
>Dermaptera_Labia_minor_CRF-DH
------------------------LALASSLCLVASASGDVKYDN---------------
----GDGGTSRR-----------------------IDDVGDELLNE-PMA-------DGI
F---------------PEL-DSSPLIDPN-RFYFLAPLLHQDPG-ALRVRRAPGISSGL-
-----GGNGMNSLG-NRGP----------SLGGSTLSIVNPIDVLRQRVRLEFQRMRMRE
NEEKMKQNREFMKSIGRKRFERPS-PMQRTIDNS-GWGVRGADQWIDSEFLT-QS
>Dermaptera_Labidura_riparia_CRF-DH
------------------------------------------------------------
-----------------------------------NENVEQQFLAD-QLIA------EPD
D---------------ADD-DISSFNDPN-RYYFLAPFFHQDPG-ALRVRRAPAMNSNI-
----GGPMSMNGMG-NRG-----------NLGGSTLSIVNPIDVLRQRVMLEFQRMRMRE
NDKKMKQNRELMKTIGRKRFDRPT-IMQRSYDNN-GWGLREE-HWIEPEFLS-QS
>Dermaptera_Nesogaster_amoenus_CRF-DH
M-----------------VAAWAWLALASWLCLVASASGDVKFDS---------------
----GEGGTSRR-----------------------IDDATDDLLTE-QMT-------EGI
Y---------------PED-DPSPLIDPN-RFYFLAPLLHQDPG-ALRVRRAPGIGSGL-
-----TGNNLNGLG-GRGQ----------GIGGSTLSIVNPMDVLRQRIRLEFQRMRNRE
NEEKMKQNREFMKAIGRKRFERPS-QIQRTIDN--GWGLRGAEQWIDSDFLT-QS
>Dermaptera_Parapsalis_infernalis_CRF-DH
M-----------------VPAWAWLALASWLCL-AAAAGNIKYNDEL-------------
-SASDDDGGTRR-----------------------VDESPEDLLAE-AMASAAAQ--EGI
S---------------FND-NARPFVDPR-EYYFLAPYIHPDS--VLRVRRAPGLSSNI-
----GGSNSLRGLG-NRNP----------NIGGSTLSIVNPLDVLRQRVMLEFQRMRMRE
NDKKMKENREYFETIGK-RTDR---QNERSMETNGGWAVRGT-HWEEPDYATLQS
>Dermaptera_Proreus_simulans_CRF-DH
------------------------------------------------------------
------------------------------------------------------------
------------------------------------------------------------
------------------------------------------------------------
-------------------------------------------------------
>Embioptera_Antipaluria_urichi_CRF-DH
MPHLAFAGILLMALCCSSATATYLETPTLETLDSALS--PDEELAYLLPRVAAKYGPQQG
TSWEVANDPRFYLLTELEKDVGQAARRIKRTGGVPSLSIVNPLDVLRQRLLLEIARRRMR
QSENQIMENRHRLKTVGKREINRMQLNDISNGQVDTDNGNGNFSEDNSADNFIPFDVDRS
EQAADWP--ASNSRWNDDFRFSRQS
>Embioptera_Aposthonia_japonica_CRF-DH
MLYTLTAAILILAA-CHVVAGAYYEAPSLEPLNTAAQSPPDEQLSYLLPRVLAKY-VPED
TAWEAASDPRFYLLTELEKDFNQAATRNKRTGGVPSLSIVNPLDVLRQRLLLEIARRRMR
QSENQIMENRKILKNVGKRDVSQVQMTGASSDGMDMGFQNGDFSENVSEERDMRSDANRF
ADAGHWA--ASGSRWSNDLASSRQS
>Embioptera_Haploembia_palaui_CRF-DH
MLYTLSAAILTLAA-CQIVAGAYYEAPSLEPFNTAAQSPPDEELAYLLPRVLAKY-VPKD
TTWEAVPDPQFYLLTELEKNFHQAAARNKRTGGVPSLSIVNPLDVLRQRLLLEIARRRMR
QSENQIMENRKILKNVGKRDVSQLQ-----------------------------------
-------------------------
>Embioptera_Ptilocerembia_catherinae_CRF-DH_1
MLYRFLAAILLLVA-RHAVVAEYLDTQSLEELNT-VQSPQDEHLAYLLPRVLDNY-PPQG
SSWEVATDPRFYLLTELEKDVNQAARRIKRTGAGHSLSIVNPLDVLRQRLLLEIARRRMR
QSENQIMENRNRLKTLGKRDITSAQV---KDNEMGLDDESANFLVNSSEERDNRSDNSRS
FKVAGWP--VSSSRWNDDFASSFQS
>Embioptera_Rhagadochir_virgo_CRF-DH
MSCRVMATVLLLVV-CHSAVAAYVDVETFD----APSSPPDDDIAYLLPRVLAKY-PPEG
TSWEVASDPRFYLLTELENDVNQAAKRIKRTGGVPSLSIVNPLDVLRQRLLLEIARRRMR
QSENQILENRNRLKNVGKRDVRRAEI---NSDEMELDSGNGEFSANVIEEKDIPSDVIRP
ADAVAWPPATSSSRWS-NFPASRQS
>Grylloblattodea_Galloisiana_nipponensis_CRF-DH
MASAAAMLSTLLFLLTACHSATSSTYYETPTLEALSGAVPSDAETGYLLPRIAAKLRPHG
NNWETAPDPHFYLLTELDRDSQAARRVKRNGGGPSLSIVNPLDVLRQRLLLEIARRRMRQ
SEDQILANRELLKTIGKRDVSQSHRTFDVA---EDETDDVDDEPSMMSTDNNRSPQSAEW
QA-SHSRWNRQYSSQQQS
>Grylloblattodea_Galloisiana_sinensis_CRF-DH
-MASAAMLSTLLFLLTACHSATSSTYYETPTLEALSGAVSSDAETGYLLPRIAAKLRPHG
NNWETAPDPHFYLLTELDRDSQAARRVKRNGGGPSLSIVNPLDVLRQRLLLEIARRRMRQ
SEDQILANRELLKTIGKRDVSQSHRTFDVA---EDETDDVDDEPSMMPTDNNRSPQSAEW
QP----------------
>Grylloblattodea_Galloisiana_yuasai_CRF-DH
MASGAAMLSTLLFLLTACHSATSSTYYETPTLEALSGAVPSDAETGYLLPRIAAKLRPHG
NNWETAPDPHFYLLTELDRDSQAARRVKRNGGGPSLSIVNPLDVLRQRLLLEIARRRMRQ
SEDQILANRELLKTIGKRDVSQSHRTFDVA---EDETDDVDDEPSMMSTDNNRSPQSAEW
QATSHSRWNRQYSSQQQS
>Grylloblattodea_Grylloblatta_bifratrilecta_CRF-DH
------------------------------------------------------------
----------------------------------------PLDVLRQRLLLEIARRRMRQ
SEDQILANRELLKTIGKRDVSQSHRTSDVPDDDDDDADDVDEESPMTSTDTDRSPQTEEW
QAASNSRWNRQYSSQQQS
>Grylloblattodea_Grylloblattella_sp._CRF-DH
-MASAVMLSTLLFLLTACHSATSSTYYETPTLEALSGAVPSDAETGYLLPRIAAKFRPHG
NNWETAPDPHYYVLTELDQHSQAARRDKRNRGGPSPFIVN--------------------
------------------------------------------------------------
------------------
>Grylloblattodea_Grylloblattina_djakonovi_CRF-DH
-MVSAVMLSTLLFLLTACHSATSSTYYETPTLEALSGAVPSDPETGYLLPRIATKLRPH-
-NWHTAPDPHFYLLTELDQDSQAARRVKRNGGGPSLSIVNPLDVLRQRLLLEIARRRMRQ
SEDQILANRELLKTIGKRDISQSHRTFDVS---DDESDDVDDESSMTSTDTKRSAHRAEW
QATPNSRWNRQYASQQQS
>Mantodea_Acanthops_sp._CRF-DH
------------------------------------------------------------
------------------------------------------------------------
------------------------------------------------------------
-----------------------------------------
>Mantodea_Acontista_multicolor_CRF-DH
M-LTTAAILVLATFVTCGTAYYGG-SPVLQPMAEPVPDYETTNYLLPRLVAKYRAPHLSQ
GDWESASDPRFYLLTELDRDASQEAARRVKRTGGGPSLSIVNPLDVLRQRLLLEIARRRM
RQSQDQIQANR-DFLQSIGKREATNHTDNDVTEY---ILSP-AAGKSGVPGLQTNRSPES
PEWSAAPVSRWNTEYTSLHQS--------------------
>Mantodea_Acromantis_sp._CRF-DH
------------------------------------------------------------
------------------------------------------------------------
-----------------------------------------------GMPAPETNRSPES
PEWSAAPVSRWNNEYTSLHQS--------------------
>Mantodea_Ameles_decolor_CRF-DH_1
M-LTTAAILVLATFVTHRTAYYGG-SPVLEAMAEPVPDYETTNYLLPRLVSKYRAPHLSQ
GDWESASDPRFYLLTELDRDATQAATRRVKRTGGGPSLSIVNPLDVLRQRLLLEIARRRM
RQSQDQIQANR-DFLQSIGKREVANRTDNEVADY--------------------------
-----------------------------------------
>Mantodea_Amorphoscelis_pulchra_CRF-DH
M-LTTAAILVLATFVTCGTAYYGG-SPVLEAMAEPVADYETTNYLLPRLMAKYRAPHPSQ
GDWESASDPRFYLLTELDRDASQAATRRVKRTGGGPSLSIVNPLDVLRQRLLLEIARRRM
RQSQDQIQANR-DFLQSIGKREVANHTDNEVADY---IVSP-AVEKSGMPESETNRSPES
PEWSVAPVSRWNNEFTSLHQS--------------------
>Mantodea_Brunneria_borealis_CRF-DH_1
M-LTTSAILVLATFVTCGTAYYGG-SPVLEAM----PDYETTNYLLPRLVAPHRAPHPSQ
GDWESASD----------------------RTGGGPSLSIVNPLDVLRQRLLLEIARRRM
RQSQDQIQANR-DFLQSIGKREVANHTDNEVADY---ILST-AAEKSGMPAPETNRP---
-----------------------------------------
>Mantodea_Chaeteessa_sp._CRF-DH
------------------------------------------------------------
------------------------------------------------------------
-------------------------QTYNDVADF---ISSS-AEEKPGTTNPENNRSPES
PEWSPAPVSRWNNEYTSLHIQGHKQTSQHTRHPPVYFMNGG
>Mantodea_Cheddikulama_straminea_CRF-DH_1
M-LTTAAILVLATFVTCGTAYYGG-SPVLEAMAEPVPDYETTNSLLPRLVSKYR??????
??????????????????????QAATRRVKRTGGGPSLSIVNPLDVLRQRLLLEIARRRM
RQSQDQIQANR-DFLQSIGKREVANRTDNEVADY---IVSP-AAEKTGMPAPETNRSPES
PEWSAAPVSRWNNEYTSLHQS--------------------
>Mantodea_Choeradodis_rhombicollis_CRF-DH_1
M-LTTAAILVLATFVTCGTAYYGG-SPILEAMADPVPDYETTNYLLPR????????????
???????????????????????AATRRVKRTGGGPSLSIVNPLDVLRQRLLLEIARRRM
RQSQDQIQANR-DFLQSIGKREVANRTDNEVADY---IVSP-AAEKSGIPAPETNRSPES
PEWSAAPVSRWNNEYTSLHQS--------------------
>Mantodea_Creobroter_pictipennis_CRF-DH
M-LTTAAILVLATFVTCGTAYYGG-SPVLEAMAEPVPDYETTNYLLPRLMA---------
------------------------------------------------------------
------------------------------------------------------------
-----------------------------------------
>Mantodea_Danuria_thunbergi_CRF-DH_1
M-LTTAAILVLATFVTCGTAYYGG-SPVLEAMAEPVPDYET???????????????????
??????????????????????QATTRRVKRTGGGPSLSIVNPLDVLRQRLLLEIARRRM
RQSQDQIQANR-DFLQSIGKREVANHTDNEVADY---IVSP-AAEKSGMPAPETNRSPES
PEWSAAPIPRWNNEYTSLHQS--------------------
>Mantodea_Deroplatys_lobata_CRF-DH_1
M-LTTAAILVLATFVTCGTAYYGG-SPILEAMAEPVPDYETTNYLLPRLVAKYRAPHPSQ
GDWESASDPRFYLLTELDRDASQAATRRVKRTGGGPSLSIVNPLDVLRQRLLLEIARRRM
RQSQDQIQANR-DFLQSIGKREVANRTDNEIADY---IVS???????GMPAPETNRSPES
PEWSAAPVSRWNNEYTSLHQS--------------------
>Mantodea_Empusa_pennata_CRF-DH
M-LTTAAILVLATFVTCGTAYYGG-SPILEAMAEPLPDYETTNYLLPRLMAKYRAPHPSQ
GDWESASDPRFYLLTELDRDATQAATRRVKRTGGGPSLSIVNPLDVLRQRLLLEIARRRM
RQSQDQIQANR-DFLQSIGKREVANHTDNEVADY---IVSP-AAEKSGMPAPETNRSPVS
PEWSAVPASRWSNEYTSLHQS--------------------
>Mantodea_Ephestiasula_pictipes_CRF-DH_1
-ILTTAAILVLATFVTCGTAYYGG-SPVLEAMAEPVPDYE??NYLLPRLVAKYRAPHPSQ
GDWESASDPRFYLLTELDRDASQAASRRVKRTGGGPSLSIVNPLDVLRQRLLLEIARRRM
RQSQDQIQANR-DFLQSIGKREVANRTDNEVADY---IVSP-AAEKSGMPAPETNRSPES
PEWSAAPVSRWNNEYTSLHQS--------------------
>Mantodea_Eremiaphila_braueri_CRF-DH
M-LTTAAILVLAMFVTCGTAYYGG-SPVLEAMAEPVHDYETTNYLLPRLVSKYRAPHPSQ
GDWESASDPRFYLLTELDRDASQAATRRVKRTGGGPSLSIVNPLDVLRQRLLLEIARRRM
RQSQDQIQANR-DFLQSIGKREVANRTDKEVTDY---IVSS-AAEKTGMPAAETNRSPES
PEWSAAPVSRWNNEYTSLHQS--------------------
>Mantodea_Euchomenella_sp._CRF-DH
M-LTTAAILVLATFVTCGTAYYGG-SPILEAMAEPVPDYETTNYLLPRLVAKYRAPHPSQ
GDWESASDPRFYLLTELDRDASQAATRRVKRTGGGPSLSIVNPLDVLRQRLLLEIARRRM
RQSQDQIQANR-DFLQSIGKREVANRTDNEVADY---IVSP-AAEKSGVPAPETNRSPES
PEWSAAPVSRWNNEYTSLHQS--------------------
>Mantodea_Gonatista_grisea_CRF-DH_1
M-LTTAAILVLATFVTCGTAYYGG-SPVLEAMAEPLPDYETTNYLLPRLMAKYRAP????
?????????????????????????TRRVKRTGGGPSLSIVNPLD---------------
------------------------------------------------------------
-----------------------------------------
>Mantodea_Hagiotata_hofmanni_CRF-DH
M-LTTAAILVLATFVTCGTAYYGG-SPVLEAMAESVPDYETTNYLLPRLVAKYRAPHPSQ
GDWESASDPRFYLLTELDRDASQAATRRVKRTGGGPSLSIVNPLDVLRQRLLLEIARRRM
RQSQDQIQANR-DFLQSIGKREVANRTDNEIADY---IVSP-AVEKSGMPASETNRSPES
PEWSAAPVSRWNNEYNSLHQS--------------------
>Mantodea_Harpagomantis_tricolor_CRF-DH
------------------------------------------------------------
-------------------DATQAATRRVKRTGGGPSLSIVNPLDVLRQRLLLEIARRRM
RQSQDQIQANR-DFLQSIGKREVANHTDNEVADY---IVSP-AAEKSGMPAPETNRSPES
PEWSAAPVSRWNNEYTSLHQS--------------------
>Mantodea_Heterochaeta_occidentalis_CRF-DH_2
M-LTTAAILVLATFVTCGTAYYGG-SPVLEAMAEPVPDYET???????????????????
?????????????????????SEAATRRVKRTGGGPSLSIVNPLDVLRQRLLLEIARRRM
RQSQDQIQANR-DFLQSIGKREVANRTDNEVADY---IVSP-AAEKTGMPAPETNRSPES
PEWSAAPVSRWNNEYTSLHQS--------------------
>Mantodea_Hierodula_patellifera_CRF-DH
------------------------------------------------------------
---------------------------------------------------LLEIARRRM
RQSQDQIQANR-DFLQSIGKREVANRTDNEIADY---IVSP--AEKSGIPAP--------
-----------------------------------------
>Mantodea_Humbertiella_sp._CRF-DH
M-LTTAAILVLATFVTCGTAYYGG-SPVVEAMAEPVPDYETTNYLLPRLVAKYRAPHPSQ
GDWESASDPRFYLLTELDRDASQAASRRVKRTGGGPSLSIVNPLDVLRQRLLLEIARRRM
RQSQDQIQANR-DFLQSIGKREVANHTDNEVADY---IVST-AEEKSGMPAAGSNRSPES
PEWSAAPVPRWNNEYTSLHQS--------------------
>Mantodea_Hymenopus_coronatus_CRF-DH
M-LTTAAILVLATFVTCGTAYYGG-SPVLEAMAEPVPDYETTNYLLPRLVAKYRAPHPSQ
GDWESASDPRFYLLTELDRDASQAASRRVKRTGGGPSLSIVNPLDVLRQRLLLEIARRRM
RQSQDQIQANR-DFLQSIGKREVANRTDNEVADY---IVSPAAAEKSGMPAPETNRSPES
PEWSAAPVSRWNNEYTSLHQS--------------------
>Mantodea_Idolomantis_diabolica_CRF-DH
------------------------------------------------------------
------------------------------------------------------------
-----QIQANR-DFLQSIGKREVDNHTVNEVADY---ILPA-AAEKSGMSAPETNRSPES
PEWSAAPVSRWNNEYTSLHQS--------------------
>Mantodea_Liturgusa_sp._CRF-DH_2
M-LTTAAILVLATFVTCGTAYYGG-SPVLEAMAELVPDYETTSYLLFHLVAKYRAPHPSQ
GDWESPSDPR????????????PASTRRVKRTGGGPSLSIVNPLDVLRQRLLLEIARRRM
RQSQDQIQANR-DFLQSIGKREVANHTDNEIADY---ILSP-AAEKSGMPTPETNRSPES
PEWSAAPVSRWNTEYTSLHQS--------------------
>Mantodea_Mantis_religiosa_CRF-DH_2
M-LTTAAILVLATFVTCGTAYYGG-SPVLEAMAEPMPDYETTNYLLPRLMAKYRAPHPSQ
GDWESASDTRFYLLTELDRDASQAATRRVKRTGGGPSLSIVNPLDVLRQRLLLEIA?RRM
RQSQDQIQANR-DFLQSIGKREVANRTDNEMAEY---IVSP-AAEKSGIPVPETNRSPES
PEWSAAPVSRWNNEYTSLHQS--------------------
>Mantodea_Mantoida_sp._CRF-DH
M-LTTAAMLVLATLLTCGTAYYGE-SPVLEPLSESVAD-----YLLPSLVAKYRATHP--
------------------------------------------------------------
------------------------------------------------------------
-----------------------------------------
>Mantodea_Metallyticus_splendidus_CRF-DH
M-LTTAVMLVLATFVTCGTAYYGG-SPVLEALTQPVPDYETTNYLLPRLVAKYRAPHPSQ
GDWESASDPRFYLLTELDRDASQAATRRVKRTGGGPSLSIVNPLDVLRQRLLLEIARRRM
RQSQDQIQANR-DFLQSIGKREVTNHTDNEAADY---FVSP-AAEKSGMQAPETNRSPES
PEWSAAPVSRWNNEYTSLHQS--------------------
>Mantodea_Miomantis_binotata_CRF-DH
M-LTTAAILVLATFVTCGTAYYGG-SPVLEAMAEPVPDYETTNYLLPRLVAKYRAPHPSQ
GDWESASDPRFYLLTELDRDASQAATRRVKRTGGGPSLSIVNPLDVLRQRLLLEIARRRM
RQSQDQIQANR-DFLQSIGKREVANRSDNEIADY---IVSP-AADKSGMPAPETNRSPES
PEWSAAPVSRWNNEYTSLHQS--------------------
>Mantodea_Miomantis_brunni_CRF-DH
M-LTTAAILVLATFVTCGTAYYGG-SPVLEAMAEPVPDYETTNYLLPRLMAKYRAPHPSQ
GDWESASDPRFYLLTELDRDASQAATRRVKRTGGGPSLSIVNPLDVLRQRLLLEIARRRM
RQSQDQIQANR-DFLQSIGKREVANRTDNEIADY---IISP-AADKSGMPAPETNRSPES
PEWSAAPVSRWNNEYTSLHLS--------------------
>Mantodea_Nilomantis_floweri_CRF-DH_1
M-LTTAAILVLATFVTCGTAYYGG-SPVLEAMAEPVPDYETTNYLLPRLVAKYRAPHPSQ
GDWESASDPRFYLLTELDRDASQAATRRVKRTGGGPSLSIVNPLDVLRQRLLLEIARRRM
RQSQDQIQANR-DFLQSIGKREVANHTDNEVADY---IVSP-AVEKSGMPVSETNRSPES
PEWSVAPVSRWNNEFTSLHQS--------------------
>Mantodea_Omomantis_zebrata_CRF-DH_1
M-LTTAAILVLATFVTCGTAYYGG-SPVLEAMAEPVPDYETTNYLLPRLVAKYRAPHPSQ
GDWESASDPRFYLLTELDRDASQAATRRVKRTGGGPSLSIVNPLDVLRQRLLLEIARRRM
RQSQDQIQANR-DFLQSIGKREVANRTDNEIADY---IVSP-AVEKSGIPAPETNRSPES
PEWSAAPVSRWNNEYNSLHQS--------------------
>Mantodea_Orthodera_novaezealandiae_CRF-DH_1
M-LTTAAILVLATFVTCGTAYYGG-SPVLEAMAEPVPDYETTNYLLPRLVAKYRAPHPSQ
GDWESASDPRFYLLTELDRDANQAATRRVKRTGGGPSLSIVNPLDVLRQRLLLEIARRRM
RQSQDQIQANR-DFLQSIGKREVANRTDNEVADY---IVS??????SGIPAPETNRSPES
PEWSAAPVSRWNNEFTSLHQS--------------------
>Mantodea_Orthoderella_ornata_CRF-DH
M-LTTAAILVLATFVTCGTAYYGG-SPVLEAMAEPVPDYETTNYLLPRLVAKYRAPHPSQ
GDWESASDPRFYLLTELDRDASQAATRRVKRTGGGPSLSIVNPLDVLRQRLLLEIARRRM
RQSQDQIQANR-DFLQSIGKREVANHTDNEVTLH---PFTS-SREI--------------
-----------------------------------------
>Mantodea_Oxyopsis_gracilis_CRF-DH_2
M-LTTAAILVLATFVTCGTAYYGG-SPVLEAMGEPMSDYETTNYLLPRLVAKYRAPHPSQ
GDWESASDP???????????????????????????????????DVLRQRLLLEIARRRM
RQSQDQIQANR-DFLQSIGKREVANRTDNEIADY---IVSP-AVEKSGMPAPSCSHS---
-----------------------------------------
>Mantodea_Oxyothespis_dumonti_CRF-DH
------------------------------------------------------------
----------------------------------------VNPLDVLRQRLLLEIARRRM
RQSQDQIQANR-DFLQSIGKREVTNRTDNEVADY---IVSP-AAEKTGMPAPETNRSPE-
-----------------------------------------
>Mantodea_Paraoxypilus_sp._CRF-DH_2
M-LTTAAILVLATFVTCGTAYYGGSSPVLEAMADPLPDYETINYLLPRLVAKYHAPHPSQ
GDWESASDPRFYLLTELDRDATQAATRRVKRTGGGPSLSIVNPLDVLRQRLLLEIARRRM
RQSQ?????????????????????????????????????????KSGTPVSQTNRSPES
PEWSVAPVSRWNNEFTSLHQS--------------------
>Mantodea_Parasphendale_sp._CRF-DH
------------------------------------------------------------
------------------------------------------------------------
------------------------------------------------------------
-----------------------------------------
>Mantodea_Phasmomantis_sumichrasti_CRF-DH
------------------------------------------------------------
------------------------------------------------------------
------------------------------------------------------------
-----------------------------------------
>Mantodea_Phyllocrania_paradoxa_CRF-DH
M-LTTAAILVLATFVTCGTAYYGG-SPVLEAMSEPMPDYETTNYLLPRLM----------
------------------------------------------------------------
------------------------------------------------------------
-----------------------------------------
>Mantodea_Phyllothelys_werneri_CRF-DH_2
M-LTTAAILVLATFVTCGAAYYGG-SPVLEAMADPVPDYETTNYLLPRLVAKYRAPHPSQ
GDWESASDPRFYVLTELDRDASQSATRRVKRTGGGPSLSIVNPLDVLRQRLLLEIARRRM
RQSQDQIQANR-DFLQSIGKREVANRTDNEVGDY---IVSPAAAGKSGMPPPETNRSPES
PEWSAAPVSRWNNEYTSLHQS--------------------
>Mantodea_Popa_spurca_CRF-DH
M-LTTAAILVLATFVTCGTAYYGG-SPVLEAMAEPVPDYETTNYLLPRLMAKYRAPHPSQ
GDWESASDPRFYLLTELDRDASQAATRRVKRTGGGPSLSIVNPLDVLRQRLLLEIARRRM
RQSQDQIQANR-DFLQSIGKREVANHTDNEVADY---IVSP-AAEKSGMPAPETNRSPES
PEWPAAPISRWNNEYTSLHQS--------------------
>Mantodea_Pseudempusa_pinnapavonis_CRF-DH
M-LTTAAILVLATFVTCGTAYYGG-SPILEAMAEPVPDYETTNYLLPRLVAKYRAPHPSQ
GDWESASAPRFYLLPALDRDASQAATRRVKRTGGGPSLSIVNPLDVLRQRLLLEIARRRM
RQSQDQIQANR-DFLQSIGKREVANRTDNEVADY---IVSP-AVEKSGMPAPETNRSPES
PEWSAAPVSRWNNEYTSLHQS--------------------
>Mantodea_Pseudogalepsus_nigricoxa_CRF-DH
M-LTTAAILVLATFVTCGTAYYGG-SPILEAMAEPIPDYETTNYLLPRLVSKYRAPHPSQ
GDWESASDPRFYLLTELDRDASQAATRRVKRTGGGPSLSIVNPLDVLRQRLLLEIARRRM
RQSQDQIQANR-DFLQSIGKREVANRTDNEVADY---IVSP-AAEKTGMPAPETNRSPES
PEWSAAPVSRWNNEYTSLHQS--------------------
>Mantodea_Rhombodera_basalis_CRF-DH
-----------------------------------------TNYLLPRLMAKYRAPHPSQ
GDWESASDPRFYLLTELDRDASQAATRRVKRTGGGPSLSIVNPLDVLRQRLLLEIARRRM
R-----------------------------------------------------------
-----------------------------------------
>Mantodea_Sibylla_pretiosa_CRF-DH_1
M-LTTAAILVLATFVTCGTAYYGG-SPVLEAMAEPVPDYETTNYLLPRLLAKYRAPHPSQ
GD----------------------------------------------------------
------------------------------------------------------------
-----------------------------------------
>Mantodea_Sibylla_pretiosa_CRF-DH_2
------------------------------------------------------------
----------------------------VKRTGGGPSLSIVNPLDVLRQRLMLEIARRRM
RQSQDQIQANR-DFLQSIGKREVANRTDNEVTDY---IVSP-AAEKSGMPAPETNRSPES
PEWSAAPVSRWNNEYTSLHQS--------------------
>Mantodea_Sphodromantis_lineola_CRF-DH
M-LTTAAILVLATFVTCGTAYYGG-SPVLEAMVEPAPDYELTNYLLPRQVAKYRAPHPSQ
GDWESASDPRFYLLTELDRDASQAATRRVKRTGGGPSLSIVNPLDVLRQRLLLEIARRRM
RQSQDQIQANR-DFLQSIGKREVDNRTDNEIADY---IVSP-AVEKSGVPVPETNRSPES
PEWSAAPVSRWNNEYNSLHQS--------------------
>Mantodea_Stagmatoptera_biocellata_CRF-DH
M-LTTAAILVLATFVTCGTAYYGG-SPVLEAMAEPVPDYETTNYLLPRLVAKYRAPHPSQ
GDWESASDPRFYLLTELDRDASQAATRRVKRTGGGPSLSIVNPLDVLRQRLLLEIARRRM
RQSQDQIQANR-DFLQSIGKREVANRTDNEIADY---IVSP-AVEKSGMPAPETNR----
-----------------------------------------
>Mantodea_Telomantis_lamperti_CRF-DH
M-LTTAAILVLATFVTCGTAYYGG-SPVLEAMAEPVSDYETTNYLLPRLVAKYRAPHPSQ
GDWESASDPRFYLLTELDRDASQAATRRVKRTGGGPSLSIVNPLDVLRQRLLLEIARRRM
RQSQDQIQANR-DFLQSIGKREVANRTDNEVADY---IVSA-AADKSGMPAPETNRSPES
PEWSAAPVPRWNNEYTSLHQS--------------------
>Mantodea_Theopropus_elegans_CRF-DH_2
M-LTTAAILVLATFVTCGTAYYGG-SPVLEAMADPVPDYETTNYLLPRLVAKYRAPHPSQ
GDWESASD--------------------VKRTGGGPSLSIVNPLDVLRQRLLLEIARRRM
RQSQDQIQANR-DFLQSIGKREVANRTDNEVADY---IVSPAAAEKSGMPAPETNRSPES
PEWSAAPISRWNNEYTSLHQS--------------------
>Mantodea_Thesprotia_graminis_CRF-DH
------------------------------------------------------------
GDWESASDPRFYLLTELDRDASQAATRRVKRTGSGPSLSIVNPLDVLRQRLLLEIARRRM
RQSQDQIQ----------------------------------------------------
-----------------------------------------
>Mantodea_Tropidomantis_tenera_CRF-DH_2
M-LTTAAILVLATFVTCGTAYYGG-SPVLEAMAEPVPDYETT??????????????????
????????????????????????????????????????????????????????????
??????????????LQSIGKREVANHTDNEVADY---IVSP-AVEKSGMPVSETNRSPES
PEWSVAPVSRWNNEFTSLHQS--------------------
>Mantophasmatodea_Mantophasma_kudubergense_CRF-DH
MASSAVLPTLLLLAACSATPYYGAPTLEALSESEAAMLRERPLGDRWEQAVDPRLYLLTE
LEQG-QTSPSRVKRNGPSLSIVNPMDVLRQRLLLEMARRRMRQSQEQVQANRELLKTIGK
RNGYRGAGNEGDRPAEVAEWALSSSRWNDDYTSQHHS
>Mantophasmatodea_Tyrannophasma_gladiator_CRF-DH
MASSAVLPTLLLLAACSATPYYGGPTLEALSDSEAALLKERPLGDRWEQAVDPRMYLLTE
LEQGQQASPPRVKRNGPSLSIVNPMDVLRQRLLLEMARRRMRQSQEQVQANRELLKTIGK
RNGYRGAGNEGDRPAEVAEWALSSSRWNDDYTSQHHS
>Mantophasmatodea_Pachyphasma_brandbergense_CRF-DH
MASSAVLPTLLLLATCSATPYYGGPTLEALSESEAAMLRERPLGDRWEQAVDPRMYLLTE
LEQG-QTSPPRVKRNGPSLSIVNPMDVLRQRLLLEMARRRMRQSQEQVQANRELLKTIGK
RNGYRGAGNEGDRPAEVAEWALSSSRWNDDYTSQHHS
>Mantophasmatodea_Namaquaphasma_ookiepense_CRF-DH
MASSAVLPTLLLLAACSATPYYGAPTLEALSESEAALLRERPLGDRWEQAVDPRMYLLTE
LEQG-QTTPPRVKRNGPSLSIVNPMDVLRQRLLLEMARRRMRQSQEQVQANRELLKTIGK
RNDYRGAGTEGDRPPEVAEWALSSSRWNDDYASQHHS
>Orthoptera_Caelifera_Atractomorpha_sp._CRF-DH
------------------------------------------------------------
------------------------------------------------------------
------------------------------------------------------------
---------------------------
>Orthoptera_Caelifera_Aularches_miliaris_CRF-DH
------------------------------------------------------------
------------------------------------------------------------
------------------------------------------------------------
---------------------------
>Orthoptera_Caelifera_Dictyophorus_griseus_CRF-DH
------------------------------------------------------------
------------------------------------------------------------
------------------------------------------------------------
---------------------------
>Orthoptera_Caelifera_Dictyophorus_spumans_CRF-DH
------------------------------------------------------------
------------------------------------------------------------
------------------------------------------------------------
---------------------------
>Orthoptera_Caelifera_Haplotropis_brunneriana_CRF-DH
------------------------------------------------------------
---------------------------MRKLCR-GMGPSLSIVNPMDVLRQRLLLEIARR
RLRDAEEQIKANKDFLQQIGKRSPHAADA--------DTDATPF-GLRA---------AA
ERSTPDITKDW----------------
>Orthoptera_Caelifera_Locusta_migratoria_2_CRF-DH
MSPVRVLVAALLAVSWGGRCSAYYEAPPDGRRLLLQPAPAAPAVAPAAPAS-WPHQQRRQ
ALDEF-AAAAAAAADAQFQDEEE--DGGRRVKRMGMGPSLSIVNPMDVLRQRLLLEIARR
RLRDAEEQIKANKDFLQQIGKRSPHAAAAETDEA---AADAPPF-GLRV---------AA
DRSASDIAKDWASSDSRWNNQFTIHQS
>Monistria_consobrina_CRF-DH
------------------------------------------------------------
------------------------------------------------------------
------------------------------------------------------------
---------------------------
>Orthoptera_Caelifera_Monistria_discrepans_CRF-DH
------------------------------------------------------------
------------------------------------------------------------
------------------------------------------------------------
---------------------------
>Orthoptera_Caelifera_Omura_congrua_CRF-DH
------------------------------------------------------------
------------------------------------------------------------
------------------------------------------------------------
---------------------------
>Orthoptera_Caelifera_Parapetasia_femorata_CRF-DH_1
--PLGMVLAGLLAVAYSGCCAAYYGAPPDA--------GAASAASDVVPGG-WTRQQRQE
VMEEL-AEAAAAAADANFQDEED--DGGRRVKRMGLGPSLSIVNPMDVLRQRLLLEIARR
RLRDAEEQIKANKDF?????RRSYINSYI--------GFYIRRFWGIHT-----------
SRSEADLTKDWRSPDSRWNNQFTAHRS
>Orthoptera_Caelifera_Phymateus_viridipes_CRF-DH
------------------------------------------------------------
------------------------------------------------------------
------------------------------------------------------------
---------------------------
>Orthoptera_Caelifera_Pielomastax_soochowensis_CRF-DH
------------------------------------------------------------
--------------------------------------SLSIVNPMDVLRQRLLLEIARR
RLRDAEEQIKANKDFLQQIGKRAATGGAQ--------D--------------------VR
DRSTADIAKEWGTSN------------
>Orthoptera_Caelifera_Poekilocerus_pictus_CRF-DH
------------------------------------------------------------
------------------------------------------------------------
------------------------------------------------------------
--------KDWGSPESRWNNQFTAHRS
>Orthoptera_Caelifera_Propsednura_eyrei_CRF-DH
------------------------------------------------------------
------------------------------------------------------------
--------------FLQQIGKRSPHANDV--------GANVAPF-GLRA---------SA
DRSEADLTKDWGSPDSRWNNQFMVHRS
>Orthoptera_Caelifera_Prosarthria_teretrirostris_CRF-DH
------------------------------------------------------------
------------------------------------------------------------
-------QIKANKNFLQQIGKRSPRVG------------DAPQV-GLRVGQDDDTTAAAA
DRSAMDIAKEWGSSNPRWNNQFAVRQS
>Orthoptera_Caelifera_Psedna_nana_CRF-DH
------------------------------------------------------------
------------------------------------------------------------
------------------------------------------------------------
---------------------------
>Orthoptera_Caelifera_Stenobothrus_lineatus_CRF-DH
------------------------------------------------------------
----------------------------------AMAPALSSVNPMDVLRQRLLLEIARR
RLRDAEEQIKANKDFLQQIGKRSPHAPANAPASAGGDDDDAPPF-GLRG---------AA
DRSASDIAKDWASSDSRWNNQFTIHQS
>Orthoptera_Caelifera_Stenocepa_sp._CRF-DH_1
--------AGLLAVAYSGGCAAYYGAPPD----------AAASAADAAPAG-WTRQQRQE
VLDEL-AAAAAAAADSHFQDEED--DGGRRVKRMGLGPALSIVNPMDVLRQRLPLEIARR
RLRGAGEQIKANKDFLQQIGKRSPLASD---------QVNVPPF-GLRN---------PG
ERSDADLTKDWGSPDSRWNNQFTAHRS
>Orthoptera_Caelifera_Systella_rafflesii_CRF-DH
------------------------------------------------------------
------------------------------------GPSLSIVNPMDVLRQRLLLEIARR
RLRDAEEQIKANKDFLQQIGKRSPRVAA-----------EAPPF-GLRA---------TA
GRSASDITKDWASSESRWNNQFTSHQ-
>Orthoptera_Caelifera_Tetrix_subulata_CRF-DH
M---ATTLLFLALACLSSGSAAYYEAPPDA------DAAQALSVADLGPL--------QS
LTDRQ-LSAVVA-------QEED--EAAHRVKRMGSGPSLSIVNPMDVLRQRLLLEIARR
RLRDAEDQIQANRKLLATIGKRA-----------------------------------IS
DRSTPDIATEWDSSNPRWNDHFSTHQS
>Orthoptera_Caelifera_Tropidacris_collaris_CRF-DH
------------------------------------------------------------
--DELAAAAAAAAADAQFQDEEE--DGGRRVKRMGVGPSLSIVNPMDVLRQRLLLEIARR
RMRDAEAQIEANKNFLQQIGKRS-------------------------------------
---------------------------
>Orthoptera_Caelifera_Xya_japonica_CRF-DH
M---TMLLAAVLTTLACCHIAAGYYLPREQL----V----------VIPQGGW-----EV
QPDPS-FYILSE-------TDPDVLQGVRRVKR--QPPQLSINNPMDVLRQRVLLELARR
RLNESKKLVQENRARLDTLGKRDGSL----------------------------------
SRSLGTVS-DWDSTNPHWD-EISSRES
>Orthoptera_Caelifera_Xya_variegata_CRF-DH
M---AMLLAAVLTTLACCHIVCGYYLPREQL----V----------LLPRGGW-----ET
QPDPS-FYILPE-------ADPDVLQGARRVKR--QPPQLSINNPMDVLRQRVLLELARR
RLNESKKLVEENRARLDTLGKRDGSL----------------------------------
---------------------------
>Orthoptera_Caelifera_Zonocerus_elegans_1_CRF-DH
------------------------------------------------------------
------------------------------------------------------------
------------------------------------------------------------
---------------------------
>Orthoptera_Caelifera_Zonocerus_elegans_2_CRF-DH
------------------------------------------------------------
------------------------------------------------------------
------------------------------------------------------------
---------------------------
>Orthoptera_Caelifera_Zonocerus_variegatus_CRF-DH
MSPLGMVLAGLLAIAYSGGCAAYYGAPPD-----------AGTASDAAPAG-WTRQQRQE
VMDEL-AAAAAAAADAQFQDEEN--DGGRRVKRMGLGPSLSIVNPMDVLRQRLLLEIARR
RLRDAEEQIKA-------------------------------------------------
---------------------------
>Orthoptera_Caelifera_Zubovskia_(Zubovskya)_sp._CRF-DH
------------------------------------------------------------
------------------------------------------------------------
------------------------------------------------------------
---------------------------
>Orthoptera_Ensifera_Acheta_domesticus_CRF-DH
------------------------------------------------------------
-----------------------------------------VKRT-GAQSLSIVAPLDVL
RQRLMNELNRRRMRELQGSRIQQNRQLLTSIGKRM-------------------DARLPP
AVALWG-----SWDDRLAAE-QA
>Orthoptera_Ensifera_Anostostoma_australasiae_CRF-DH
------------------------------------------------------------
--------------------------------------------T-GSQSLSIVAPLDVL
RQRLLLELSRRRMRPSEN-QANLNRQFLQTVGKRS-------------------DR--AG
HRGLWS----SDWDERLSED-MS
>Orthoptera_Ensifera_Ceuthophilus_sp._CRF-DH
------------------------------------------------------------
------------------------------------------------------------
-----------------------------------------------HDDDMAADANRSA
SRPLWVGSPSSRWEDTLTSQ-HA
>Orthoptera_Ensifera_Comicus_calcaris_CRF-DH
M-----------PAAVPVVLALL--LCCAGTSAYYESTSQE-------------------
----------QTWDLGLLS---------------QLADSQQVKRS-SGQPLSIVAPLDVL
RQRLLLELSRRRMRQSED-QINENRKLLTAIGKRA-------------------HR--PV
SLSLWE-----------------
>Orthoptera_Ensifera_Cyphoderris_sp._CRF-DH
M-----------TILLPALLVVLV-CYCSGTTAYYEPPPMEQQ-----DQEAAA------
-VLSNYRP--QSWEAALLDP----------------------------------------
------------------------------------------------------------
-----------------------
>Orthoptera_Ensifera_Diestrammena_asynamora_CRF-DH
M------------SLLTALLALLA-FGCAGTVAYYEP-PLEAA-----DQDSSP-AVAAL
LLPSRFRPAQQGWA---LDPRLALLA--EL---GDQA-ARRVKRTGGGPSLSIVNPLDVL
RQRLLLELKRRRMRESED-QIQANRQLLRTIGKRSGAARAEQEQEADTEDNMAADANRPA
ARTLWMGSPNTRWEDSMASQ-HA
>Orthoptera_Ensifera_Gryllotalpa_sp._CRF-DH
MASAHLSSSFPAPLPLSALLVLL--LLSAAASAPAAPGDAADALLLAPDEGAGP------
LLLARLR---GSWET--PSGADALFAPGDFDAQEALAEAHRVKRT-GSQALSIVAPLDVL
RQRLLLELNRRRMRESEG-RIEANRKMLTSIGKRV-------------------DVRFPA
PGALWG----TSWDERLASE-QA
>Orthoptera_Ensifera_Hemiandrus_sp._CRF-DH
------------------------------------------------------------
------------------------------------------------------------
------------------------------------------------------------
-----------------------
>Orthoptera_Ensifera_Hemideina_thoracica_CRF-DH
------------------------------------------------------------
------------------------------------------------------------
------------------------------------------------------------
-----------------------
>Orthoptera_Ensifera_Mecopoda_elongata_CRF-DH
M-------------LRISLLLALVAYCCSGSTVYYEPNSLEQQ-----DQEPSP------
-VLPNYRP--QSWDATLLDPRNYLLS--ELDADNDQA-ARRVKRT-GSQTLSIVAPLDVL
RQRLLLELNRRRMRQSEG-QIEANRKLLTSIGKRS-------------------DR--SG
QRTLWP----SSWDERLAED-LA
>Orthoptera_Ensifera_Myrmecophilus_sp._CRF-DH
------------------------------------------------------------
--------------------------------------------T-GSQSLSIVAPLDVL
RQRLLLELGRRRLRESQG-QIQANRKLLTSIGKRM-------------------EY----
-RPLWG----GGWERFAATDEQA
>Orthoptera_Ensifera_Neonetus_sp._CRF-DH_1
M------------SLVAALVAVLA-CSCACTAAYYEP-PLDTG-----DQDAATSAIEAL
LVPPRFRLMQQGWA---PDPRLALLA--EF---GDQA-SRRVKRT?????????????VL
RQRLLLELKRRRMRESED-QVQANRELLRTIGKRS--ADADPENNSDAENDLAADANRSA
SRSLWIGSPSSRWEDNLTSR-HA
>Orthoptera_Ensifera_Nippancistroger_testaceus_CRF-DH
M-------------LLPTVLVALA-LCCSGTAAYYEPSPVEQQ-----EQE---------
-AVSSYRP--QSWE---IDPRYYLLS--ELEADNDQA-ARRVKRT-GSQSLSIVAPLDVL
RQRLLLELSRRRMRQSEN-QVNANRQFLQTVGKRS-------------------DR--AG
HRGLWS----SDWEERLPED-MS
>Orthoptera_Ensifera_Phaeophilacris_bredoides_CRF-DH
--------------------------------WDASPAAAASALLLAPDDLDAQ------
-LV--------EREW--PVGRAWLGA-----AQEALA-ARRVKRT-GAQSLSIVAPLDVL
RQRLMNELNRRRMRELQGSRIQQNRQLLTSIGKRM-------------------DARLPS
PVALWG-----SWDDRLAGE-QA
>Orthoptera_Ensifera_Phaneroptera_falcata_75_2_CRF-DH
------------------------------------------------------------
------------------------------------------------------------
------------------------------------------------------------
-----------------------
>Orthoptera_Ensifera_Stenopelmatus_sp._CRF-DH_1
M-----------PLLLPALLAVLACCCCPGTAAYYEPSPVEQQ-----EQEA--------
--LNNYRP--QSWEAALLDPRYYLLT--ELEGDNEQA-ARRVKRA-GSQPLSIVAPLDVL
RQRLLLELSRRRMRQSES-QVNANRQFLETVGKRS-------------------DR--VG
HRGLWP----SNWDERLSED-LA
>Phasmatodea_Abrosoma_johorensis_CRF-DH
------------------------------------------------------------
----------------------------------------VNSLDVLRQRLLLEYARQRM
RQSKGRIQANRELLEKIGKRDVSPG-----RRADISRFPDLSNWSSSSRWSDDYASSRQS

>Phasmatodea_Achrioptera_fallax_CRF-DH
------------------------------------------------------------
--------------------------------------------------LYLELARRRM
RESEARILANQKELAQIGKRDVSQAHSGQQRASGISRFPDLYNWSTSSRWGDDYASSRQS

>Phasmatodea_Agamemnon_cornutus_CRF-DH
MVLSAFVPTLLLLAASSTATSAPAYFEAPSLEALGELVGPADAEAALLAANNQNLQ-GAN
WEPAPDPRFYLFTELDKD-ASLQ-TPRRVKRNGAGPSLSIVNPLDVLRQRLMLEIARRRM
RLSEERIQANREMLDKIGKRDVSQAHSGEQRASGLSRFPALYNWSASSRWGDDYASSRQS

>Phasmatodea_Aretaon_asperrimus_CRF-DH
---------------------APAYFESPSLEALSELVLPADAEAALLAAGKQNLQ-GLS
WEPAPDPRFYLLTEFDKD-ASLQ-TPRRVKRNGGGPSLSIVNPLDVLRQRLLLEYARRRM
RQAEGRIQANRELLEKIGKRDVNQAHSGEQRASGISRFPDLYNWSTNSRWGDDYASSRQS

>Phasmatodea_Bacillus_rossius_CRF-DH_1
MVRSALLPTLLLLAASSEITAAPAYLDAQSLEALGELVGPADADAALLAAGKPNLQ-G--
WEPAPDPRYYLLTELDRD-PAQQ-APRRVKRHGGGPSLSIVNPLDVLRQ???????????
?QSEEQIQANKELLEKIGKRDAG-------RLSGVSRFADLSNWSTRPRWGDDYASLHQS

>Phasmatodea_Carausius_morosus_CRF-DH
MVLSALVPTLVLLAACGPATSAPAYFEAPSLEALGEL----DAESALLAAGKQNLQ-A--
-QPAPDPRFYLLTEIDRD-AALQGSPRRVKRNGAGPSLSIVNPLDVLRQALLLEYARRRM
RQSEDRIQANRELLDKIGKRDVSRA---QQRAAAITRFPDLYNWSTSSRWGDDYASSHQS

>Phasmatodea_Clitarchus_hookeri_CRF-DH_1
MALSTFAATLLLLAACSTATSAPAYFDSPSLEALGDL----DAEAAFLASGKHNSQ----
WEPAPDP?FYLLTEIDRDAASLQ-APQRVKRNGGGPSLSIVNPLDVLRQRLLLEYARRRM
RQSEDRIHANRELLDKIGKRDVSH---GEHR?AGISRFPDLYNWSTSSRWGNDYTSSRQS

>Phasmatodea_Creoxylus_spinosus_CRF-DH
------------------------------------------------------------
------------------------------------------------------------
------------------------------PAFAVSRFPELYNWPTSSLWQDDYTSPRQS

>Phasmatodea_Diapherodes_gigantea_CRF-DH_1
---------------------------------RGELVRPADAEAVLLAANNQNLQ-GMS
WEPAPDPRFYLFTELDKD-ASQQ-TPRRVKRNGAGPSLSIVNPLDVLRQRLMLEIGGRRL
RLSG????????????????????????????TGISRFPGLYNWSASSRWGDDYASSRQS

>Phasmatodea_Dimorphodes_sp._CRF-DH
------------------------------------------------------------
------------------------------------------------------------
------------------------------------------------------------

>Phasmatodea_Epidares_nolimetangere_CRF-DH
MVLSAFVPTLLLLAACSTATSAPAYFEAPSLEALSELVGPADAEAALLTAGKQNLP-AAN
WEPAPDPRLYLLTEFDRD-ADLQ-APRRVKRNGGGPSLSIVDALDVLRQRLRLEYERRRM
RQSEGRIQANRELLEKIGKRDVSQAHSGEQRASGISRFPDLFNWSTNSRWGDDYASSHQS

>Phasmatodea_Eurycantha_calcarata_CRF-DH
MVVSALVPILVLLVACGTATSAPAYFEAPSLEALGEL----DAEATLLAAGKQNLQ-AAD
WEPAPDPRYYLLTEIDND-SALQ-APRRVKRNGAGPSLSIVNPLDVLRQRLLLEYARRRM
RQSEDRIQANRELLDKIGKRDVSRT---QQRAAAITRFPDLYNWSTSSRWGDEYASSRQP

>Phasmatodea_Extatosoma_tiaratum_CRF-DH
MALSTFAATLLLLAACSTATSAPAYFDSPSLEALGDL----DAEAALLTSGKHNSQ----
WEPAPDPHYYLLTEIDRDAASLQ-APRRVKRNGGGPSLSIVNPLDVLRQRLLLEYARRRM
RQSEDRIHANRELLDKIGKRDVGH-------RAGISRFPDLYNWSTSSRWGDDYTSSRQS

>Phasmatodea_Gratidia_madagassa_CRF-DH
------------------------------------------------------------
-------------------------------------------------------ARRRM
RQSERRIQANRELLEKIGKRDISQAHSREQQASGISRFPDLYNWSTSSRWGDDYASPRRS

>Phasmatodea_Heteropteryx_dilatata_CRF-DH
MVVSAFVSTLLLLAACSTATSAPAYFESPSLEALSELVGPADAEAALLAASKQNLQ-GVN
WEPAPDP-----------------------------------------------------
------------------------------------------------------------

>Phasmatodea_Libethra_strigiventris_CRF-DH
MVLSALVPTLLLLAACSTATSAPAYFETPSLEALSELMGPPEAEAALLAASKQNLQ-GGN
WEPAPDPRYYLLTEFDRD-SSLQ-TPRRVKRNGGGPSLSIVNPLDVLRQRLLLEYA----
------------------------------------------------------------

>Phasmatodea_Medauroidea_extradentata_CRF-DH
MVVSALVPTLLLLAACGTATSAPAYLDSPPLEALGEL----DAEAALLAAGRQNPQ-AAG
WEPAPDPHYYLLSEL--D-SGVQ-AARRVKRNGGGPSLSIVNPLDVLRQRLLLEYARRRM
RQSEDRIQANRELLDKIGKRDVSQA---QQR--AISRFPDLYNWSTSSRWSDDYASSRQS

>Phasmatodea_Megacrania_phelaus_CRF-DH
MALSAFAATLLLLAACSTATSAPAYFDSPSLEALGEL----DAEAALLASSKHNSQ----
WEPAPDPHYYLLTEINRDAAGLQ-APRRVKRNGGGPSLSIVNPLDVLRQRLLLEYARRRM
RQSEDRIHANRELLDKIGKRDISH---GEHHAAGISRFPELYNWSTSSRWGDDYTSSRQS

>Phasmatodea_Metriophasma_diocles_CRF-DH
------------------------------------------------------------
------------------------------------------------------------
RQSEGRIQANRELLEKIGKRDANPAR----PASAVSRFPDLYNWSTSSRWGDDYAS-RQS

>Phasmatodea_Neohirasea_fruhstorferi_CRF-DH
------------------------------------------------------------
------------------------------------------------------------
------------------------------------------------------------

>Phasmatodea_Oreophoetes_peruana_CRF-DH_1
-----------------------AYFESPSLEALSELMGPPEAEAALLAASKQNLQ-GEN
WEPAPDPRYYLLTEFDRD-ASLQ-TPRRVKRNGGGPSLSIVNPLDVLRQRLLLEYARRRM
R?????????????????????SQGHSVEQRASGISRFPDLFNWSASSRWGDDYASPRQS

>Phasmatodea_Orestes_mouhotii_CRF-DH
MVLSAFVPTLLLLAACSTATSAPAYFESPSLEALSELVGPADAEAALLAASKQNLQ-AVN
WEPAPDPRFYLLTELDRD-ASLQ-APRRVKRNGGGPSLSIVNPLDVLRQRLLLEYARRRM
RQSEGRIQANRELLEKIGKRDVSQANSGEQRASGISRFPDLLNWSTSSRWGDDYASSRQS

>Phasmatodea_Orthomeria_sp._CRF-DH
------------------------------------------------------------
-------------------------------GGEGPSLSIVNSLDVLRQRLLLEYARQRV
RQNNGRIQANRELLERIGKRDVGAG-----RRADISRFPDLSNWSSSSRWSDDYASSRQS

>Phasmatodea_Orxines_xiphias_CRF-DH
MVLSAFVPTLLLLAACSTATSAPAYFESPSLEALGELVGPADAEAALLAAGKQNLQ-GAN
WEPAPDPRYYLLTELDRD-SGLQ-TPRRVKRNGAGPSLSIVNPLDVLRQRLLLEYARRRM
RQSEDRIQANRELLDKIGKRDVSRAHSGEQRAAGISRFPELYNWSTSSRWGDDYASSRQS

>Phasmatodea_Paranisacantha_sp._CRF-DH
------------------------------------------------------------
----PDPRFYLLAELDRD-TSLQ-APRRVKRNRGGPSLSIMNSLDVLRERLLLELARRRM
RQSEARILANQKELAQIGKRDVSQAHSGQRRASGISRFPDLYNWSTSSRWGDDYASSRQS

>Phasmatodea_Peruphasma_schultei_CRF-DH
MVLSAVVPTLLLLAACSTATSAPAYFDSPSLEALSELVGPPETETALLAAGKQNLQVAAN
WETAPDPHYYLLTEFERD-SSSQ-APRRVKRNGGGPSLSIVNPLDVLRQRVLLEYARRRM
RQSEGRIEANRLLLEKIGKRDVSQARSGGPRASAISRFPDLYNWSTSSRWGDDYASSRQS

>Phasmatodea_Phyllium_philippinicum_CRF-DH
MVLSTFVATLLLLAACGTALSAPAFFESPSLEALSELVSPADAEAALLAAGKQNLQ-GVN
WEPAPDPHFYLLTELDRD-ASLQ-APRRVKRNGAGPSLSIVNPLDVLRQRLLLGYARRRM
RQSEGRIQANRELLEKIGKRDVSQARSGQQRASGISRFPDLYNWS-SSRWGDDYASSRQS

>Phasmatodea_Pseudophasma_velutinum_CRF-DH
------------------------------------------------------------
---------------------------------------------------------RRM
RQSEGRIEANRLLLEKIGKRDVSQVRSGGPRASAISRFPDLYNWSTSSRWGDDYASSRQS

>Phasmatodea_Pseudosermyle_phalangiphora_CRF-DH
MVLSALAPTLLLLAACSTATSAPAYFDSPSLESLNELVGPPEAEAALLAASKQNLQ-GGN
WEPAPDPRFYLLTEFDRD-SVLQ-APRRVKRNGGGPSLSIVNPLDVLRQRLLLEYARRRM
RQSEGRIQANRELLEKIGKRDVNQVHSGEHRASGISRFPELYNWSASTRWGDDYASSRQS

>Phasmatodea_Ramulus_artemis_CRF-DH_1
MVVSALVPTLLLLATCGTATSAPAYLDSPPLEALGEL----DAEAALLAAGRQNPQ-AAG
WEPAPDPRYYILSEL--D-AGVQ-AARRVKRN-GGPSLSIVN????????LLLEYARRRM
RQSEDRIQANRELLDKIGKRDVSQA---QQRSAAISRFPDLYNWSTSSRWSDDYASPRQS

>Phasmatodea_Sipyloidea_biplagiata_CRF-DH
------------------------------------------------------------
-------------------------------------------LDVLRQRLLLDYARRRM
RQSE----ANREILNQIGKRDVSRGHTGEQRATGISRFPELYNWSKSSRWGDDYTSSRQS

>Phasmatodea_Spathomorpha_lancettifer_CRF-DH
------------------------------------------------------------
------------------------------------------------------------
------------------------------------------------------------

>Phasmatodea_Spinotectarchus_acornutus_CRF-DH
------------------------------------------------------------
------------------------------------------------------------
-------CGGRAVWQSVWKAGYCAA-STNKTARDRNKFPNLYNWSTSSRWDNDYTSSRQS

>Phasmatodea_Timema_cristinae_CRF-DH
------------------------------------------------------------
------------------------------------------------------------
------------------------------------------------------------

>Phasmatodea_Tirachoidea_westwoodii_CRF-DH
------------------------------------------------------------
------------------------------------------------------------
------------------------------------------------------------

>Phasmatodea_Trachyaretaon_brueckneri_CRF-DH
MVLSAFVPTLLLLAGCSTATSAPAYFESPSLEALSELVVPADAEAALLAAGKQNMQ-GLN
WEPAPDPRYYLLTEFDRD-ASLQ-APRRVKRNGGGPSLSIVNPLDVLRQRLLLEYARRRM
RQSEGRIQANRELLERIGKRDVSQAHSGEQRASGISRFPDLYNWSTNSRWGDDYASSRQS

>Phasmatodea_Xenophasmina_simile_CRF-DH
------------------------------------------------------------
------------------------------------------------------------
------------------------------------------------------------

>Plecoptera_Acroneuria_stigmatica_CRF-DH
------------------SSKAYYDER-VQRLT----DPEEGPEGAQAYPLP-PLPQKYR
PH-GSWEPAPDPRLYLLTEEE------MDQDQP--RVKRN--NGPSLSIVNSLDVLRQRL
LLEIA-------------------------------------------------------
-----------------------
>Plecoptera_Apteroperla_tikumana_CRF-DH
MSTRQL--LPLLLALFCAGAMAYFDPRDMDRIT----GPDNEDDA-PPYLLH-RLGSKYH
EQGGNWEPAQDPQFYVLTEGAAQGDYVDDQGQDGKRVKRH--NGPSLSIVNSLDVLRQRL
LLEIARRRMRQSEDQI-LANREILKSIGKREVSQSDREEMTS-----SAQHVTSSG-NTR
SRPQSRLMKEW-TAKSREQPQQL
>Plecoptera_Brachyptera_vera_CRF-DH
------------------------------------------------------------
------------------------------------------------------------
------------------------------------------------------------
-----------------------
>Plecoptera_Cosmioperla_kuna_CRF-DH_2
MSVSSL-LLPTLLAVFCASAMAYYDQHTLQRLVLAGGGSAEEDEGEAPYMLP-RLPEKYQ
S--PRWEPAPDPQLYVLTEGPRG----YDQEQAARRVKRN-GHGPSLSIVNSLDVLRQRL
LLEIARRRMRQSEDQI-LANREILKSIGKREAHGQESG-------ATSGTNVDSAV-NVR
SHDRTD--SEWAAASSREQKHQL
>Plecoptera_Cryptoperla_japonica_CRF-DH
MAVSGL-MFAVVLTLLWATSHAYYDQQ-VERLA----GLEDGEDGSQSYL----LPPKYR
PH-NNWEPAPDPRVYVLTEE--------EQDQDARRVKRN--NGPSLSIVNSLDVLRQRL
LLEIARRRMRQSEDQI-L------------------------------------------
-----------------------
>Plecoptera_Eusthenia_lacustris_CRF-DH_1
MTASSLVLLPTLLAIFCASAMAYYDQHTLERLVL--GSGEEEEEG-----LP-RIPEKYQ
S--PRWEPAPDPQLFVLTEGPRS----YDQDQAARRVKRN-GHGPSLSIVNSLDVLRQRL
LLEIARRRMRQSEDQ??????EILKTIGKRETHAHADELGTR----QSGTNANSAADNIR
SRDRTD--SDW-AASSREQKHQL
>Plecoptera_Isoperla_sp._CRF-DH
------------------------------------------------------------
---------------ILTEQD------LDEDQAA-RVKRN--NSPSLSIVNSLDVLRQRL
LLEMARRRMRQSEGQI-NANREILNSLGKREISQSEMAGFNMEAQADEMVHG--------
-----------------------
>Plecoptera_Leuctra_sp._CRF-DH
------------------------------------------------------------
-------------------------------------------------VNSLDVLRQRL
LLEIARRRMRQSEDQI-LANRELLKSIGKRDVHQSQRS--------------TQPG-NTR
SSHVT---TGW-PTESRNQQLVL
>Plecoptera_Nemoura_sp._CRF-DH
------------------------------------------------------------
------------------------------------------------------------
------------------------------------------------------------
-----------------------
>Plecoptera_Perla_marginata_CRF-DH
------------------------------------------------------------
------------------------------------------------------------
------------------------------------------------------------
-----------------------
>Plecoptera_Pteronarcys_sp._CRF-DH
MPVSNL-VLPVLLALLCGSSKAYYDQH-VQRLA----GPEEAEEGAQTYLLP-PLPPKYR
PH-GNWEPAPDPRLYVLTEEDG-----FDQDQAAHRVKRN--NGPSLSIVNSLDVLRQRL
LLEIARRRMRQSEDQI-LANREILKTIGKREVNQSEQDGEDMVTSSHERVHASSAG-NSR
SHATTG--SDW-STPSRDQRNQL
>Plecoptera_Scopura_montana_CRF-DH
------------------------------------------------------------
------------------------------------------------------------
------------------------------------------------------------
-----------------------
>Plecoptera_Siphonoperla_torrentium_CRF-DH
------------------------------------------------------------
---------------VLTDDS------LEQDQAARRVKRQHGKGPSLSIVNSLDVLRQRL
LLEMARRR---SESQI-NANRQILDGIGKREISQSE---LDL-----ESTRMSSVG-NSR
SHQTSD--SDL-GAKSRVQRQHL
>Plecoptera_Sweltsa_sp._CRF-DH
MSLRSL-VLPVLLVLLCGSSRAYYDQE-VQRIA----DVENDIEGGDAYLLP-PLPPKYR
PH-GNWEPAPEPRLYVLTDDY------LDQDQAARRVKRN--KGPSLSIVNSLDVLRQRL
LLEMARRR---SEGQI-NANREILDTIGKREISQSELAGLKL-----ESTRANSVG-NSR
SHLTTD--SDL-AAKSRVQRKQL
>Plecoptera_Trinotoperla_montana_CRF-DH
MAATSL-GLTVLLALVCASAVAYYDQRALERLI----GPADDEYG-GPYLLP-PLPEQHQ
A--PSWQPAPDPRLYVLTEGPDT----YE-------------------------------
------------------------------------------------------------
-----------------------
>Zoraptera_Zorotypus_CRF-DH_1
-------------------------FSAVYVLLVV---TQPSVGAYL-------------
-------PRLESS-------------------------EQDVDSGFIL---PDVDPAVA-
------------GTLAEVNW-DSAVNP-KFYVLTELDK------ENN-A-DD-RRVKR--
------------------------------------------------------------
------------------------------------------------------------
---------------------------------------
>Zoraptera_Zorotypus_CRF-DH_2
------------------------------------------------------------
-------------------------------------------------------AKYE-
---------------KIIGWKDTNGDEIRIFFSVVLLQ---------------SIIKKP-
------------------------------SYQMYWTKHPQL--VTP--VFRQ--LLTYK
RFLMLKKCLHFSDNS---------------------------------------------
-------------------------------KYDPASHP
