# Supplementary material for: Evolution of Neuropeptide Precursors in Polyneoptera (Insecta)
Source: Front Endocrinol (Lausanne). 2020 Apr 15;11:197. doi: 10.3389/fendo.2020.00197 (PMC7179676; doi:10.3389/fendo.2020.00197)
Supplement: Supplementary file 3 [file Data_Sheet_2.ZIP › Additional File 2K_CT-DH.fas]

>Blattodea_Anallacta_CT-DH
MNPYAVLLTSALLVGAILMLSVAHAAESVPLSS-NHRNSYISDLDSEPDSEYVLEMLARL
GQSIIRANDLENSKRGLDLGLSRGFSGSQAAKHLMGLAAANYAGGPGRRRRSSDESS
>Blattodea_Asiablatta_CT-DH
------------------------------------------------------------
------------------LGLSRGFSGSQAAKHLMGLAAANYAGGPGRRRRSSDESS
>Blattodea_Balta_CT-DH
MNSYAVLLTSSLLVGAILVLSVAHAAESVPLTS-GHRNSYISELDSEPDSEYVLEMLARL
GQSIIRANDMENSKRGLDLGLSRGFSGSQAAKHLMGLAAANYAGGPGRRRRSSDESS
>Blattodea_Blaberus_CT-DH
MNSHAALLTTALLVGAIIMLSVAHASESVPLSSNSHRNSYISELDSEPDSEYVLEMLARL
GQSIIRANDMENSKRGLDLGLSRGFSGSQAAKHLMGLAAANYAGGPGRRRRSSDESS
>Blattodea_Blattella_CT-DH
MNSYALLLTSALLVGAILMFSVGHASESVPLSS-SHRNSYITDMDSEPDSEYVLEMLARL
GQSIIRANDMENSKRGLDLGLSRGFSGSQAAKHLMGLAAANYAGGPGRRRRSSDESS
>Blattodea_Cariblatta_CT-DH
----AVLLTSSLLVGAILVLSVAHAAESVPLTS-NHRTSYISELDSEPDSEYVLEMLARL
GQSIIRANDMENSKRGLDLGLSRGFSGSQAAKHLMGLAAANYAGGPGRRRRSSDESS
>Blattodea_Catara_CT-DH
MNSCAVLLTSALLVGAILMLSVADAVESAPLSS--HRNSFVSEQDSEPDSEYVLEMLARL
GQSIIRANDLENSKRGLDLGLSRGFSGSQAAKHLMGLAAANYAGGPGRRRRSTDESS
>Blattodea_Cryptocercus_CT-DH
MNYSSVLLASTLLVGAILMLSVAHAVESAPLSS--HRNNYISDQDMEPDSEYVLEMLARL
GQSIIRANDLENSKRGLDLGLSRGFSGSQAAKHLMGLAAANYAGGPGRRRRSTDDSS
>Blattodea_Ectobius_CT-DH
MNSCAMLLSSALLVGAILMLSVAHAAESVPLSS-GHRNNYISELDSEPDSEYVLEMLARL
GQSIIRANDMENSKRGLDLGLSRGFSGSQAAKHLMGLAAANYAGGPGRRRRSSDETP
>Blattodea_Ellipsidion_CT-DH
MNSYAVLLTSSLLVGAILVLSVAHAAESVPLTS-SHRNSYISELDSEPDSEYVLEMLARL
GQSIIRANDMENSKRGLDLGLSRGFSGSQAAKHLMGLAAANYAGGPGRRRRSSDESS
>Blattodea_Episymploce_CT-DH
MNSYALLLTSALLVGAILMFSVANASENVPLSS-SHRNSYITDMDSEPDSEYVLEMLARL
GQSIIRANDMENSKRGLDLGLSRGFSGSQAAKHLMGLAAANYAGGPGRRRRSSDESS
>Blattodea_Ergaula_CT-DH
MNSSVVLLTTALLVGAILMLTVAQAAESAPLSS--HRNSYISDMESDPDSEYVLEMLARL
GQSIIRANDLENSKRGLDLGLSRGFSGSQAAKHLMGLAAANYAGGPGRRRRSSDESS
>Blattodea_Eucorydia_CT-DH
MNSSVVLLTTALLVGAILVLTVAQAVESAPLSS--HRNSYISDMESDPDSEYVLEMLARL
GQSIIRANDLENSKRGLDLGLSRGFSGSQAAKHLMGLAAANYAGGPGRRRRSSDESS
>Blattodea_Euryoctis_CT-DH
MNSCAVLLTSALMVGAILMLSVADAVESAPLSS--HRNNFISEQDSEPDSEYVLEMLARL
GQSIIRANDLENSKRGLDLGLSRGFSGSQAAKHLMGLAAANYAGGPGRRRRTTDESS
>Blattodea_Euthlastoblatta_CT-DH
MNSYAVLLTSSLLVGAILVLSAAHAAESVPLSSSSHRNNYISDLDSDADSEYVLEMLARL
GQSIIRANDMENSKRGLDLGLSRGFSGSQAAKHLMGLAAANYAGGPGRRRRSSDESS
>Blattodea_Ischnoptera_CT-DH
MNSYVVLLTSALLVGAILMLSVAHASESVPLSS-SHRNSYISDLDSEPDSEYVLEMLARL
GQSIIRANDMENSKRGLDLGLSRGFSGSQAAKHLMGLAAANYAGGPGRRRRSSDESS
>Blattodea_Lamproblatta_CT-DH
MNSCAVLLTSTLLVGAILMLSVAHAVESAPLSS--HRNNYISDQDSEPDSEYVLEMLARL
GQSIIRANDLENSKRGLDLGLSRGFSGSQAAKHLMGLAAANYAGGPGRRRRSSDESS
>Blattodea_Loboptera_CT-DH
MNSYALLLTSALLVGAILMFSVAHASESVPLSS-NHRNSYISDMDTEPDSEYVLEMLARL
GQSIIRANDMENSKRGLDLGLSRGFSGSQAAKHLMGLAAANYAGGPGRRRRSSDESS
>Blattodea_Lobopterella_CT-DH
MNSYAVLLTSALLVGAILMLSVAHASESVPLSS-NHRNSYLSEMDTEPDSEYVLEMLARL
GQSIMRANDMENSKR------------------------------------------
>Blattodea_Methana_CT-DH
MNSCAVLLTSALLVGAILMLSVADAVESAPLSS--HRNNFISEQDSEPDSEYVLEMLARL
GQSIIRANDLENSKRGLDLGLSRGFSGSQAAKHLMGLAAANYAGGPGRRRRSTNESS
>Blattodea_Nauphoeta_CT-DH
MNSHAALLTTALLVGAIIMLSVAHASESVPVSSNNHRNSYVSDMESEPDSEYVLEMLARL
GQSIIRANDLENSKRGLDLGFDRGFSGSQAAKHLMGLAAANYAGGPGRRRRSSDESS
>Blattodea_Nocticola_CT-DH
---------------------------------------------SEPDSEYVLEMLARL
GQSIIRANDLENSKRGLDLGLSRGFSGSQAAKHLMGLAAANYAGGPGRRRRSSDGSS
>Blattodea_Panchlora_CT-DH
MNSHAALLTTTLLVGAIIMLSVAHASESVPLSSNSHRNSYISELESEPDSEYVLEMLARL
GQSIIRNNEMDNSKRGMDLGLGRGFSGALTAKHLMGLAAANYAGGPGRRRRSSDDSS
>Blattodea_Paratemnopteryx_CT-DH
MNSYALLLTSALLVGAILMFSVAQASENVPLSS-NHRNSYISDMDSEPDSEYVLEMLARL
GQSIIRANDMENSKRGLDLGLSRGFSGSQAAKHLMGLAAANYAGGPGRRRRSSDESS
>Blattodea_Periplaneta_CT-DH
MNSCAVLLTSALLVGAILMLSVADAVESAPLSS--HRNNFVSEQDSEPDSEYVLEMLARL
GQSIIRANDLENSKRGLDLGLSRGFSGSQAAKHLMGLAAANYAGGPGRRRRSADESS
>Blattodea_Polyphaga_CT-DH_1
MNSSVVLLTSALLVGAILMLTAAHAAESAPLSS--HRNSYISEMESE??????????ARL
GQSIIRANDLENSKRGLDLGLSRGFSGSQAAKHLMGLAAANYAGGPGRRRRSSDESS
>Blattodea_Princisia_CT-DH
MNSHAALLTTALLVGAIIMLSAAHDSESVPLSSNSHRNSYLSEMDSEPDPELVLDFLTKL
GRTLIRTNDMENSKRALDLGLSRGFSGSQAAKHLMGLAAANYAGGPGRRRRSSDESS
>Blattodea_Schultesia_CT-DH
MNSHIALLTTALLVGVIVLLSVANASESVPLSSNSHRNSYISELETEPDSEYVLEMLARL
GQSIIRANDMENSKRGLDLGLSRGFSGSQAAKHLMGLAAANYAGGPGRRRRSSDESS
>Blattodea_Shelfordella_CT-DH
MNSCAVLLTSALLVGAILMLSVADAVESAPLSS--HRNNFVSDQDSEPDSEYVLEMLARL
GQSIIRANDLENSKRGLDLGLSRGFSGSQAAKHLMGLAAANYAGGPGRRRRSADESS
>Blattodea_Sundablatta_CT-DH
MNSYAVLLTSSLLVGAILVLSVAHAAESVPLTS-SHRNSYISELDTEPDSEYVLEMLARL
GQSIIRANDMENSKRGLDLGLSRGFSGSQAAKHLMGLAAANYAGGPGRRRRSSDESS
>Blattodea_Supella_CT-DH
MNSYAVLLTSSLLVGAILVLSVAHAAESVPLTSSSHRNSYMSDLDTEPDSEYVLEMLARL
GQSIIRANDMENSKRGLDLGLSRGFSGSQAAKHLMGLAAANYAGGPGRRRRSSDESS
>Blattodea_Symploce_CT-DH
MNSYALLLTSALLVGALLMLSVAHASESVPLSS-SHRNSYISDLDSEPDSEYVLEMLARL
GQSIIRANDMENSKRGLDLGLSRGFSGSQAAKHLMGLAAANYAGGPGRRRRSSDESS
>Blattodea_Therea_CT-DH
MNSSVVLLTTALLVGAILMLTVAQAAESAPLSS--HRNSYISDMESDPDSEYVLEMLARL
GQSIIRANDLENSKRGLDLGLSRGFSGSQAAKHLMGLAAANYAGGPGRRRRSSDESS
>Blattodea_Tivia_CT-DH
MNSCTLLLTSALLVGAILLLSVAQAAESAPLSS--HRSSYISDMDSEPDSEYVLEMLARL
GQSIIRANDLENSKRGLDLGLSRGFSGSQAAKHLMGLAAANYAGGPGRRRRSSDESS
>Blattodea_Tryonicus_CT-DH
MNSCAVLLTSALLVGAILMLSVADAVESAPLSS--HRNSFISDQDVEPDSEYVLEMLARL
GQSIIRANDLENSKRGLDLGLSRGFSGSQAAKHLMGLAAANYAGGPGRRRRSSDESS
>Isoptera_Coptotermes_CT-DH
MNSCAVLLTTALLVGAILILSVSHTAASAPLSS--HRNNFLSDQDSEADSEYVLDLLARL
GQSLMRANDLENSKRGLDLGLGRGFSGTQAAKHLMGIAAANYAGGPGRRRRSSSGSS
>Isoptera_Incisitermes_CT-DH
MNSCLVLLTSALLVGAILVLSVSHAAESAPLLS--HRNNFISEQDSEPDSEYVLEMLARL
GQSIIRANDLENSKRGLDLGLSRGFSGSQAAKHLMGLAAANYAGGPGRRRRSSDESS
>Isoptera_Mastotermes_CT-DH
MNSCLILLTSTLLVGVILMLSVAHAVESAPLSS--HRNNFISDQDSEPDSEYVLEMLARL
GQSIIRANDLENSKRGLDLGLSRGFSGSQAAKHLMGLAAANYAGGPGRRRRSSDESS
>Isoptera_Zootermopsis_CT-DH
MNSCVVLLTSALLVGAVLMISVVNAVESAPLSS--HRNNFISDQDSEPDSEYVLEMLARL
GQSIIRANDLENSKRGLDLGLSRGFSGSQAAKHLMGLAAANYAGGPGRRRRSVDESS
>Isoptera_Prorhinotermes_CT-DH
MNSCVVLLTSTLLVGATLMLSFTHAAESVPLAS--HRSNFVSDQDTEADSEYVLDLLARL
GQSIMRANDLENSKRGLDLGLSRGFSGSQAAKHLMGLAAANYAGGPGRRRRSSDGSS
>Isoptera_Reticulitermes_CT-DH
MNSCVVLLTSTLLVGVILMFSISHAAGSAPLSS--QRSNFIPEQDSEADSEYVLDLLARL
GQSIMRANDLENSKRGLDLGLSRGFSGSQAAKHLMGLAAANYAGGPGRRRRSSNGSS
>Dermaptera_Allostethus_burri_CT-DH
--------------------------------------------------------SYEG
IGGG-----L-GGGGGGGGGLPMDMDEREQYFRVLEMLARFGAVLDPEARAMAPENAKRG
LDLGMGRGFSGSQAAKHLMGLAAANYAGGPGRRRRSVG-----------------VQRLH
----
>Dermaptera_Anataelia_canariensis_CT-DH
------------------------------------------------------------
-------------------------DEREQYVRVLEMLARFGAVLDPETRGLAPENAKRG
LDLGMSRGFSGSQAAKHLMGLAAANYAGGPGRRRRSVG-----------------VQRLH
----
>Dermaptera_Anechura_harmandi_CT-DH
M--NPLGGCLLIVAALLALSLG------------EPS----TPWLLNRQ-----I-GYAG
-----------GGGYGVSGDLTRDMGELEQRYRLIKMIHDLGPVLDTEA----VENAKRG
LDLGMSRGFSGSQAAKHLMGMAAASYAGGPGRRRRSTH-YYY------------------
----
>Dermaptera_Apachyus_charteceus_CT-DH
MYTTSTSTCTL----LTILVLGHIL------VAAEPNVDMVNDWPVKQY-------GYAG
IA---------GGGFG-GGGLPRDLEEREQYNRVMKMLARFGAVLDPEG----PIDEKRG
LDLGMGRGYSGSQVAKHLMGLAAANYAGG-------------------------------
----
>Dermaptera_Apterygida_media_CT-DH
------------------------------------------------------------
------------------------------------------------------------
------------------------------------------------------------
----
>Dermaptera_Cranopygia_sp._CT-DH
------------------------------------------------------------
---------------------------------VMEMLARFGAVLDPEARGLAPENAKRG
LDLGMGRGFSGSQAAKHLMGLAAANYAGGPGRRRRSVG-----------------VQRLH
----
>Dermaptera_Diplatys_flavicollis_CT-DH
M-CHPLSVCWLMM--FLVFTCGGGFSS----ISAEPNVDVGTDWRLGKY-----GGGYTG
IGGGGGGLSY-GGGGGGNGGLPMDMDEREQYVRVMEMLARFGAVLDPEARGLTPENAKRG
LDLGMGRGFSGSQAAKHLMGLAAANYAGGPGRRRRSVGGGDGGGGSGGRGRGRGSVQQQQ
RDLQ
>Dermaptera_Diplatys_sp._CT-DH
M-SRPLSVCSLMMMFLLMLACGGGFFSTILITLAEPNVDVGTDWRLGKYGGGGGGGGYAG
IGSG-GGLGYSGGGGGVGGDLPMDMDEREQYVRVMEMLARFGAVLDPEARALAPENAKRG
LDLGMGRGFSGSQAAKHLMGLAAANYAGGPGRRRRSVGGSAGGGGGSSVGSGR----RQQ
RSLQ
>Dermaptera_Forficula_auricularia_CT-DH
M--NPLGGCLLIVAALFALSLG------------EPS----SPWLLNRQ-----I-GYAG
-----------GGGYGVSGDLTRDMGELEQRYRLIKMIHDLGPVLDTEA----VENAKRG
LDLGMSRGFSGSQAAKHLMGMAAASYAGGPGRRRRSISHYYY------------------
----
>Dermaptera_Gonolabis_marginalis_CT-DH
----------------------GRL------VFADPNVVPSSPWRLSRS-----YTGYSA
PT---------------GGNL-----DEQSYYRVMEMIDRLGPILDPEARGLAVENEKRG
LDLGMSRGFSGSQAAKHLMGLAAANYAGGPGRRRRSPH----------------------
----
>Dermaptera_Hemimerus_sp._CT-DH
------------------------------------------------------------
-------------------------------------------------HGRFGSSSKRG
LDLGMSRGFSGSQAAKHLMGMAAASYAGGPGRRRRS------------------------
----
>Dermaptera_Labia_minor_CT-DH
M--NSLGGCLLIVAALLALSFG------------EPS----RPWHLNRE-----LGGYAG
LGVA-------GGGFSGGGDLTRDMGEKEQTYRLLEMIERLGPVLDTEA----LENVKRG
LDLGMSRGFSGSQAAKHMMGMAAASYAGGPGRRRRAEY----------------------
----
>Dermaptera_Labidura_riparia_CT-DH
M--PTFGFFL-----LMLFTLAGQL------VIAEPNMDPSSPWRLNRA-----YGGYV-
-----------------GGSPTLD---EQSYYRVLEMIDRLGPLLDPEARGLALENAKRG
LDLGMSRGFSGSQAAKHLMGLAAANYAGGPGRRRRNVNNDHQL-----------------
----
>Dermaptera_Nesogaster_amoenus_CT-DH
------------------------------------------------------------
-----------------------------DRYYNIGVCYKYASILPLAV---FCFSAKRG
LDLGMSRGFSGSQAAKHLMGMAAASYAGGPGRRRRSVAGH--------------------
----
>Dermaptera_Parapsalis_infernalis_CT-DH
M--YALSAWSL----LILLALAGGRVY----ITADPNV---VDWRLPKQ-----YGGYRG
I----------GGGL--DGSIGVD---IEQYNRLLEILERLSPVLDPEARDFSPENAKRG
LDLGMGRGFSGSQAAKHLMGLAAANYAGGPGRRRRSPG-----------------AERLY
----
>Dermaptera_Proreus_simulans_CT-DH
M--NPLSGCSLVVAALLAMSFG------------EPS----SPWHLNRQ-----LGTYAG
LGVA-------GGGLGSGGDLTRDMGEREQSYRLLEMIQRLGPVLDPEA----LENAKRG
LDLGMSRGFSGSQAAKHLMGMAAASYAGGPGRRRRAEY----------------------
----
>Embioptera_Antipaluria_urichi_CT-DH
MNSSVIILSSALLFGALVVFSMIHATESLPFSNNRNYGPELDVGPDSEYVLELIERLGQS
IMRENELENSKRGLDLGLSRGFSGSQAAKHLMGLAAANYAGGPGRRRRSMEETS
>Embioptera_Aposthonia_japonica_CT-DH
MKSIVIILSSALAFGVLIIFSNVHGTECLPLS--RNYGSEVDVGPDSEYVLELIERLGQS
IMRANELENSKRGLDLGLSRGFSGSQAAKHLMGLAAANYAGGPGRRRRSMEETS
>Embioptera_Haploembia_palaui_CT-DH
------------VFGVLIIFSNVHGTESLPVS--RNYGSDVDVGPDSEYVLELIERLGQS
IMRANELENSKRGLDLGLSRGFSGSQAAKHLMGLAAANYAGGPGRRRRSMEETS
>Embioptera_Ptilocerembia_catherinae_CT-DH
MNTSVVILSSALLFGAVIIFSNVLAAESFPIS--ENYGSDLE--PESEYMLQLIKRLEQS
IVRANELENSKRGLDLGLSRGFSGSQAAKHLMGLAAANYAGGPGRRRRSLEETS
>Embioptera_Rhagadochir_virgo_CT-DH
MNSRVVMLSSALLFGALIIFSAVQATESLPLSNNRNYGPELDVGPDSEYVLELIERLGQS
IMRANELENSKRGLDLGLSRGFSGSQAAKHLMGLAAANYAGGPGRRRRSMEEAS

>Grylloblattodea_Galloisiana_nipponensis_CT-DH
MNSYVVVLSSAALLGALLLLSTVQSSDSVPISSHRNFVSDLETEPDSEYVLEMLARLGQS
IIRAND-----------------------------------------------
>Grylloblattodea_Galloisiana_sinensis_CT-DH
MNSYVVVLSSAALLGTLLLLSTVQSSDSVPISSHRNFVSDLETEPDSEYVLEMLARLGQS
IIRANDLENSKRGLDLGLSRGFSGSQAAKHLMGLAAANYAGGPGRRRRSVDLS
>Grylloblattodea_Galloisiana_yuasai_CT-DH
MNSYVVVLSSAALLGALLLLSTVQSSDSVPISSHRNFVSDLETEPDSEYVLEMLARLGQS
IIRANDLENSKRGLDLGLSRGFSGSQAAKHLMGLAAANYAGGPGRRRRSVDLS
>Grylloblattodea_Grylloblatta_bifratrilecta_CT-DH
MNSYVVVLSGAALLGALLLLSAVQASESVPISSHRNFVSDLETEPDSEYVLEMLARLGQS
IIRANDLENSKRGLDLGLSRGFSGSQAAKHLMGLAAANYAGGPGRRRRSVDLS
>Grylloblattodea_Grylloblattella_sp._CT-DH
MNSYVVVLSSAALLGALLLLSAVQASESVPISRHRNFVSDLESEPDSEYVLEMLARLGQS
IIRANDLENSKRGLDLGLSRGFSGSQAAKHLMGLAAANYAGGPGRRRRSADLS
>Grylloblattodea_Grylloblattina_djakonovi_CT-DH
MNSYVVVLSSAALLGALLLLSTVQSSDSVPISSHRNFVSDLETEPDSEYVLEMLARLGQS
IIRANDLENSKRGLDLGLSRGFSGSQAAKHLMGLAAANYAGGPGRRRRSADLS
>Mantodea_Acanthops_sp._CT-DH
MSCHNILLATTLLVGAILVLSTTHAAER---TS-HRSSYIADVD-ADPDSEYMLEMLAKL
GQSIIRA-ND--------------------------------------------------
-
>Mantodea_Acontista_multicolor_CT-DH
MSCHNILLATTLLVGTMLLLSASHAAERVPLTSGHRNNYISDMDAADPDSEYLLEMLARL
GQSIIRA-NDMENSKRGLDLGLSRGFSGSQAAKHLMGLAAANYAGGPGRRRR-SPDVIPS
H
>Mantodea_Acromantis_sp._CT-DH
MSCHNILLATALLVGAILMLSVTHAAESVPIAS-HRNNYISDLD-ADADSEYMLEMLARL
GQSIIRA-NDMENSKRGLDLGLSRGFSGSQAAKHLMGLAAANYAGGPGRRRR-SPDDIA-
-
>Mantodea_Ameles_decolor_CT-DH_1
MSCHNILLATALLVGAILMLSVCHAAESVPISS-HRNNYITDLD-SDPDSEYMLEMLARL
GQSIIRA-NDMENSKRGLDLGLSRGFSGSQAAKHLMGLAAANYAGGPGRRRR-SPDDFA-
-
>Mantodea_Amorphoscelis_pulchra_CT-DH
------------------------------------------------------------
------------------------------------------------------------
-
>Mantodea_Brunneria_borealis_CT-DH_1
MSCHNILLATALLVGTILMLSVTHAAESVPLAS-HRNNYITDMD-TDPDSEYMLEMLARL
GQSIIRA-NDMENSKRGLDLGLSRGFSGSQAAKHLMGLAAANYAGGPGRRRR-SPDDIA-
-
>Mantodea_Chaeteessa_sp._CT-DH
------------------------------------------------------------
------------SSKRGLDLGLSRGFSGSQAAKHLMGLAAANYAGGPGRRRR-SSDDLSK
-
>Mantodea_Cheddikulama_straminea_CT-DH
MSCHNILLATALLVGAILMLSVTHAAESVPIAS-HRNNYITDLD-TDPDSEYMLEMLARL
GQSIIRA-NDMENSKRGLDLGLSRGFSGSQAAKHLMGLAAANYAGGPGRRRR-SPDDIA-
-
>Mantodea_Choeradodis_rhombicollis_CT-DH
MSCHNILLATALLVGAILMLSVTHAAESVPIAS-HRNNYITDLD-ADADSEYVLEMLTRL
GQTIMRA-NDMENSKRGLDLGLSRGFSGSQAAKHLMGLAAANYAGGPGRRRR-SPDDIA-
-
>Mantodea_Creobroter_pictipennis_CT-DH
MSCHNILLATVLLVGAILMLSVTHAAESVPISS-HRNNYITDLD-ADGDSEYMLEMLARL
GQSIIRV-NDMENSKRGLDLGLSRGFSGSQAAKHLMGLAAANYAGGPGRRRR-SPDDIA-
-
>Mantodea_Danuria_thunbergi_CT-DH
-------------------------------------NYITDLD-TDADSEYVLEMLARL
GQTIIRA-NDMENTKRGLDLGLSRGFSGSQAAKHLMGLAAANYAGG--------------
-
>Mantodea_Deroplatys_lobata_CT-DH_1
MSCHNILLATALLVGAILMLSVTHAAESVPIAS-HRNNYITDLD-TDADSEYMLEMLARL
GQSIIRA-NDMENSKRGLDLGLSRGFSGSQAAKHLMGLAAANYAGGPGRRRR-SS-----
-
>Mantodea_Empusa_pennata_CT-DH
MSCHNILLATALLVGAILMLSVTHAAESVPISS-HRNNYITDLD-ADADSEYMLEMLARL
GQSIIRA-NDMENSKRGLDLGLSRGFSGSQAAKHLMGLAAANYAGGPGRRRR-SSDDIA-
-
>Mantodea_Ephestiasula_pictipes_CT-DH
-------------------LSVTHAAESVPISS-HRNNYISDME-ADPDSEYMMEMLARL
GQSIIRV-NDMENSKRGLDLGLSRGFSGSQAAKHLMGLAAANYAGGPGRRRR-SPDDIA-
-
>Mantodea_Eremiaphila_braueri_CT-DH
MSCHNILLATALLVGAILMLSVSHAAESVPITS-HRNNYLSDLD-SDPDSEYMLEMLARL
GQSIIRA-NDMENSKRGLDLGLSRGFSGSQAAKHLMGLAAANYAGGPGRRRR-SPDDIA-
-
>Mantodea_Euchomenella_sp._CT-DH
------------------------------ISS-HRNNYITDLE-GDGDSDYMLEMLARL
GQSIIRA-NDMENSKRGLDLGLSRGFSGSQAAKHLMGLAAANYAGGPGRRRR-SPDDIA-
-
>Mantodea_Gonatista_grisea_CT-DH_2
MSCHNILLATALLVGATLMLSVTHAAESVPIAS-HRNNYITDME-PEGDSDYVLEMLARL
GQSIIRAKNDMENTKRGLDLGLSRGFSGSHAAKHLMGLA---------------------
-
>Mantodea_Hagiotata_hofmanni_CT-DH
MSCHNILLATALLIGAILMLSVTHAAESVPIAS-HRNNYITDLD-TDAESEYVLDMLTRL
GQTIMRA-NDLENSKRGLDLGLSRGFSGSQAAKHLMGLAAANYAGGPGRRRR-SPDDIA-
-
>Mantodea_Harpagomantis_tricolor_CT-DH
MSCHNILLATALLVGAILMLSVTHAAESVPIAS-HRNNYITDMD-TDPDSEYMLEMLARL
GQSIMRA-NDMENSKRGLDLGLSRGFSGSQAAKHLMGLAAANYAGGPGRRRR-SPDDIA-
-
>Mantodea_Heterochaeta_occidentalis_CT-DH
MSCHNILLATALLVGAILMLSVTHAAESVPIAS-HRNNYITDLD-SDPDSEYMLEMLARL
GQSIIRA-NDMENSKRGLDLGLSRGFSGSQAAKHLMGLAAANYAGGPGRRRR-SPDNNA-
-
>Mantodea_Hierodula_patellifera_CT-DH
MSCHNILLATALLIGAILMLSVTHAAESVPIAS-HRNNYITDLD-ADADSEYVLEMLTRL
GQSIVRA-NDMENSKRGLDLGLSRGFSGSQAAKHLMGLAAANYAGGPGRRRR-SPDDIA-
-
>Mantodea_Humbertiella_sp._CT-DH
MSCHNILLAAALLVGVSLMFSATQAAESVPISS-FRNKYITDLA-SDADSEYMLDMLARL
GQTLLRA-NDLENSKRGLDLGLSRGFSGSQAAKHLMGLAAANYAGGPGRRRR-SPDD---
-
>Mantodea_Hymenopus_coronatus_CT-DH
MSCHNILLATALLVGAILMLSVTHAAESVPIAS-HRNNYISDLD-ADGDSEYMLEMLARL
GQTIIRA-NDMENSKRGLDLGLSRGFSGSQAAKHLMGLAAANYAGGPGRRRR-SPDDIV-
-
>Mantodea_Idolomantis_diabolica_CT-DH
-----------------------------------RNNYITDLD-GDADSEYMLEMLARL
GQSIIRA-NDLENSKRGLDLGLSRGFSGSQAAKHLMGLAAANYAGGPGRRRR-SSDDIA-
-
>Mantodea_Liturgusa_sp._CT-DH
MSCHNVLLATALLVGAIIMLSESHAAESVPLAS-HRSNYITDLD-SDPDSEYMLEMLARL
GQSVIRV-NDMENSKRGLDLGLSRGFSGSQAAKHLMGLAAANYAGGPGRRRR-SPDDIA-
-
>Mantodea_Mantis_religiosa_CT-DH
MSYNNILLATALLIGAILMLSVTHAAESVPISS-HRNNYISDLD-TDADSEYVLEMLTRL
GQTIMRA-NDMENSKRGLDLGLSRGFSGSQAAKHLMGLAAANYAGGPGRRRR-SPDDIA-
-
>Mantodea_Mantoida_sp._CT-DH
------------------------------------------------------------
------------------------------------------------------------
-
>Mantodea_Metallyticus_splendidus_CT-DH
MSYHNILLATALLVGAILMLSVAHAAESVPLAS-HRNNYITDLD-SDADSEYMLEMLARL
GQSIIRA-NDLENSKRGLDLGLSRGFSGSQAAKHLMGLAAANYAGGPGRRRR-SSDDIV-
-
>Mantodea_Miomantis_binotata_CT-DH
MSCHNILLATALLVGAILMLSVTHAAESVPIAS-HRNNYITDMD-ADSDSEYMLEMLARL
GQTIIRA-NDLENSKRGLDLGLSRGFSGSQAAKHLMGLAAANYAGGPGRRRR-SSDDIA-
-
>Mantodea_Miomantis_brunni_CT-DH
MSCYNILLATALLVGAILMLSVTHAAESVPIAS-HRNNYITDMD-SDADSEYMLEMLARL
GQSIIRA-NDMENSKRGLDLGLSRGFSGSQAAKHLMGLAAANYAGGPGRRRR-SSDDIA-
-
>Mantodea_Nilomantis_floweri_CT-DH
---------------------------------------------TDADSEYMLEMLARL
GQSIIQA-NDMENSKRGLDLGLSRGFSGSQAAKHLMGLAAANYAGGPGRRRR-SPDDIA-
-
>Mantodea_Omomantis_zebrata_CT-DH
MSCHNILLVTALLIGAILMLSVTHAAEGVPIAS-HRNNYITDLD-ADADSEYVLEMLTRL
GQTIIRA-NDMENSKRGLDLGLSRGFSGSQAAKHLMGLAAANYAGGPGRRRR-SPDDIA-
-
>Mantodea_Orthodera_novaezealandiae_CT-DH
MSCNNILLATALLVGAILMLSVSQAAESVPISS-HRNNYITDLD-ADADSEYVLEMLTRL
GQTIMRA-NDMENSKRGLDLGLSRGFSGSQAAKHLMGLAAANYAGGPGRRRRSSPDDIA-
-
>Mantodea_Orthoderella_ornata_CT-DH
MSCHNILLATVLLVGAILMLSATHAAERVPLAS-HRSNYITDMD-SDPDSEYMLEMLEKL
GQTIIRA-NDMENSKRGLDLGLSRGFSGSQAAKHLMGLAAANYAGGPGRRRR-SPDDIA-
-
>Mantodea_Oxyopsis_gracilis_CT-DH
MSCHNILLATALLIGAILMLSVTHAAESVPIAS-HRNNYITDLD-ADAESEYVLDMLTRL
GQTIMRA-NDLENSKRGLDLGLSRGFSGSQAAKHLMGLAAANYAGGPGRRRR-SPDDIA-
-
>Mantodea_Oxyothespis_dumonti_CT-DH
------------------------------------------------------------
---------------------LSRGFSGSQAAKHLMGLAAANYAGGPGRRRR-SPDDIA-
-
>Mantodea_Paraoxypilus_sp._CT-DH
------------------------------------------------------------
------------------------------------------------------------
-
>Mantodea_Parasphendale_sp._CT-DH
MSCHNILLATALLVGAILMLSVTHAAESVPIAS-HRNNYITDLD-SDADSEYMLEMLARL
GQSIIRA-NDMENSKRGLDLGLSRGFSGSQAAKHLMGLAAANYAGGPGRRRR-SSDDIA-
-
>Mantodea_Phasmomantis_sumichrasti_CT-DH
MSCQNILLATALFIGAILMLSVTHAAESVPIAS-HRNNYITDLD-ADADSEYVLEMLTRL
GQTIMRA-NDMENSKRGLDLGLSRGFSGSQAAKHLMGLAAANYAGGPGRRRR-SPDDIA-
-
>Mantodea_Phyllocrania_paradoxa_CT-DH
MSCHNILLATALLVGAILMLSVTHAAESVPIAS-HRNNYITDLD-TDADSEYMLEMLARL
GQSIIRA-NDMENSKRGLDLGLSRGFSGSQAAKHLMGLAAANYAGGPGRRRR-SPDDIA-
-
>Mantodea_Phyllothelys_werneri_CT-DH
MSCHNILLATALLVGAILMLSVTHAAESVPIAS-HRNNYISDLD-ADADSEYMLEMLARL
GQSIIRA-NDMENSKRGLDLGLSRGFSGSQAAKHLMGLAAANYAGGPGRRRR-SPDDIA-
-
>Mantodea_Popa_spurca_CT-DH
----------ALLVGAILMLSVTHAAESVPIAS-HRNNYITDLD-TDADSEYMLEMLARL
GQSIIRA-NDMENSKRGLDLGLSRGFSGSQAAKHLMGLAAANYAGGPGRRRR-SSDDLA-
-
>Mantodea_Pseudempusa_pinnapavonis_CT-DH
------------------------------------------------------------
------------------------------------------------------------
-
>Mantodea_Pseudogalepsus_nigricoxa_CT-DH
MSCHNMLLATALLVGTILMLSVTHAAESVPMGS-HRNNYITELD-SDPDSEYMLEMLARL
GQSIIRA-NDMENSKRGLDLGLSRGFSGSQAAKHLMGLAAANYAGGPGRRRR-SPDDIA-
-
>Mantodea_Rhombodera_basalis_CT-DH
MSCHNILLATALLIGAILMLSVTHAAESVPIAS-HRNNYITDLD-ADADSEYVLEMLTRL
GQSIVRA-NDMENSKRGLDLGLSRGFSGSQAAKHLMGLAAANYAGGPGRRRR-SPDDIA-
-
>Mantodea_Sibylla_pretiosa_CT-DH
MSCHNILLATALLIGAILMLSVTHAEESVPIAN-YRYNYISDVG-ADTESEYLLEMLAKL
GQSILRA-KNVENTKRGLDLGLSRGFSGSQAAKHLMGLAAANYAGGPGRRRR-TSDDTA-
-
>Mantodea_Sphodromantis_lineola_CT-DH
MSCHNILLATALLIGAILMLSVTHAAESVPIAS-HRNNYITDLD-ADADSEYVLEMLTRL
GQTIMRA-NDMENSKRGLDLGLSRGFSGSQAAKHLMGLAAANYAGGPGRRRRSSPDDIA-
-
>Mantodea_Stagmatoptera_biocellata_CT-DH
MSYHNILLATALLIGAILMLSVTHAAESVPIAS-HRNNYITDLD-ADAESEYVLDMLTRL
GQTIMRA-NDLENSKRGLDLGLSRGFSGSQAAKHLMGLAAANYAGGPGRRRR-SPDDIA-
-
>Mantodea_Telomantis_lamperti_CT-DH
MSCHNILLATALLVGAILMLSVTHAAESVPLAS-HRNNYISELD-SDGDSEYMLEMLARL
GQSIIRA-NDMENSKRGLDLGLSRGFSGSQAAKHLMGLAAANYAGGPGRRRR-SPGDIV-
-
>Mantodea_Theopropus_elegans_CT-DH
MSCHNILLATALLVGAILMLSVTHAAESVPISS-HRNNYISDLD-ADGDSEYMLEMLARL
GQTIIRA-NDMENSKRGLDLGLSRGFSGSQAAKHLMGLAAANYAGGPGRRRR-SPDDIA-
-
>Mantodea_Thesprotia_graminis_CT-DH
MSCHNILLATALLVGVILMLSATQAAESVPLAS-HRNNYISDLD-SDPDSEYMLEMLARL
GQSIIRA-NDMENSKRGLDLGLSRGFSGSQAAKHLMGLAAANYAGGPGRRRR-SSDDDIV
-
>Mantodea_Tropidomantis_tenera_CT-DH
------------------------------------------------------------
------------------------------------------------------------
-
>Mantophasmatodea_Mantophasma_kudubergense_CT-DH
MNSYVVAASMLLGTILLLSAVQAAHGVPLSRYGSQLPSQRNLVTELESEPDSEYVLEMLA
RLGQSIIRANDLENSKRGLDLGLSRGFSGSQAAKHLMGLAAANYAGGPGRRRRSAEDLP
>Mantophasmatodea_Tyrannophasma_gladiator_CT-DH
MNTYVVAASLLLGTILLLSAMQAAQGVPLSRYGGQLPSQRNLVTELESEPDSEYVLEMLA
RLGQSIIRANDLENSKRGLDLGLSRGFSGSQAAKHLMGLAAANYAGGPGRRRRSAEDLP
>Mantophasmatodea_Pachyphasma_brandbergense_CT-DH
MNSYVIAASLLLGTILLLSAVQAAHGVPLSRYGGQLPSQRNLVTELESEPDSEYVLEMLA
RLGQSIIRANDLENSKRGLDLGLSRGFSGSQAAKHLMGLAAANYAGGPGRRRRSAEDLP
>Mantophasmatodea_Namaquaphasma_ookiepense__CT-DH
MNTYVAAASLLLGTILLLSAVQAAQGVPLSRYGGQLPSQRNLVSELESEPDSEYVLEMLA
RLGQSIIRANDVENSKRGLDLGLSRGFSGSQAAKHLMGLAAANYAGGPGRRRRSAEDLP
>Orthoptera_Caelifera_Atractomorpha_sp._CT-DH
------------------------------------------------------------
---------PAAKRGLDLGINRGFSGAQAAKHLMGLAAAQYAAGPGRRRRDASAG-----
-----------------DA
>Orthoptera_Caelifera_Aularches_miliaris_CT-DH
------------------------------------------------------------
------------------------------------------------------------
-------------------
>Orthoptera_Caelifera_Dictyophorus_griseus_CT-DH
------------------------------------------------------------
------------------------------------------------------------
-------------------
>Orthoptera_Caelifera_Dictyophorus_spumans_CT-DH
-------------------------------------------------LLSILELISKL
RQTNSIAEDPAAKRGLDLGINRGFSGAQAAKHLMGLAAAQYAAGPGRRRRDAGAG-----
-----------------DA
>Orthoptera_Caelifera_Haplotropis_brunneriana_CT-DH
------------------------------------------------------------
------------------------------------------------------------
-------------------
>Orthoptera_Caelifera_Locusta_migratoria_1_CT-DH
MQLTTVV----AALLAVVVLLATPARPAWANQL-SNNYVSDYEMEQTAPLLSILELISKL
RQTSSIAEDPAAKRGLDLGINRGFSGAQAAKHLMGLAAAQYAAGPGRRRRAAAAA--PQ-
-FQQPPQTTTGAT----SA
>Orthoptera_Caelifera_Monistria_consobrina_CT-DH
------------------------------------------------------------
------------------------------------------------------------
-------------------
>Orthoptera_Caelifera_Monistria_discrepans_CT-DH
------------------------------------------------------------
-------------RGLDLGINRGFSGAQAAKHLMGLAAAQYAAGPGRRRRDAG-------
-------------------
>Orthoptera_Caelifera_Omura_congrua_CT-DH
MQMQGFV----AAMLVAVMLLVTPAKPAWANQL-SNNYVSDYEMEQAAPLLSILELISKL
RQTNSIAEDPAAKRGLDLGINRGFSGAQAAKHLMGLAAAQYAAGPGRRRRDAGAG-----
-----------------DA
>Orthoptera_Caelifera_Parapetasia_femorata_CT-DH
MQMKGLF----AAMLVAVVLLVTPAKPAWANQL-SNNYVSDYEMEQAAPLLSILELISKL
RQTNSIAEDPAAKRGLDLGINRGFSGAQAAKHLMGLAAAQYAAGPGRRRRDAGAG-----
-----------------DA
>Orthoptera_Caelifera_Phymateus_viridipes_CT-DH
MQMQSLV----AVMLLAVVLLVAPAKPAWANQR-SNNYVSDYEMEQAAPLLSILELISKL
RQTSSIAEDPAAKRGLDLGINRGFSGAQAAKHLMGLAAAQYAAGPGRRRRDAGAV-----
-----------------DA
>Orthoptera_Caelifera_Pielomastax_soochowensis_CT-DH
-------------------------------------FISDYDMEQAEPLLNILELISKL
RQTSSITEDPASKRGLDLGINRGFSGAQAAKHLMGLAAAQYAAGPGRRRRDAA-------
-------------------
>Orthoptera_Caelifera_Poekilocerus_pictus_CT-DH
MKMQSLV----VVMLLAVVLLVAPAKPAWANQL-SNNYVSDYEMEQAAPLLSILELISKL
RQTSSIAEDPAAKRGLDLGINRGFSGAQAAKHLMGLAAAQYAAGPGRRRRDAGAG-----
-----------------NA
>Orthoptera_Caelifera_Propsednura_eyrei_CT-DH
MQMQSLV----AAMLVAVVLLVTPAKPAWANQL-SNNYVSDYEMEQAAPLLSILELISKL
RQTSSIAEDPAAKRGLDLGINRGFSGAQAAKHLMGLAAAQYAAGPGRRRRDAGAG-----
-----------------SA
>Orthoptera_Caelifera_Prosarthria_teretrirostris_CT-DH
------------------------------------------------------------
------------------------------------------------------------
-------------------
>Orthoptera_Caelifera_Psedna_nana_CT-DH
MQMQSLV----AAMLVAVVLLVTPAKPAWANQL-SNNYVSDYEMEQAAPLLSILELISKL
RQTSSIAEDPAAKRGLDLGINRGFSGAQAAKHLMGLAAAQYAAGPGRRRRDAGAG-----
-----------------SA
>Orthoptera_Caelifera_Stenobothrus_lineatus_CT-DH
MHAASLV----AALL-AVLLVAAPAAPAWANQL-SNNYVSDYEMEQTAPLLSILELISKL
RQTSSIAEDPAAKRGLDLGINRGFSGAQAAKHLMGLAAAQYAAGPGRRRRDTSA------
-------------------
>Orthoptera_Caelifera_Stenocepa_sp._CT-DH
MQMQSLV----AAMLVAVVLLVTPAKPAWANQL-SNNYVSDYEMEQAAPLLSILELISKL
RQTSSIAEDPAAKRGLDLGINRGFSGAQAAKHLMGLAAAQYAAGPGRRRRDAADG-----
-----------------DA
>Orthoptera_Caelifera_Systella_rafflesii_CT-DH
MHIPRLV----AVLLVSVLLIVAPARPAWANQL-TNNYVSDYEMEQTAPLLSILELISKL
RQTSSIAEDPAAKRGLDLGINRGFSGAQAAKHLMGRAAAQYAAGPGRRRRDADVGAG---
-----------------DA
>Orthoptera_Caelifera_Tetrix_subulata_CT-DH
MQCCNTVAMASAVIAASLLLLLSSAQPVSSNPISSSSYVPDYE------LLSLLELLSKL
RQTSSIAEDPAMKRGLDLGMNRGFSGAQAAKHLMGLAAAQYAAGPGRRRRDLA-------
-------------------
>Orthoptera_Caelifera_Tropidacris_collaris_CT-DH
------------------------------------------------------------
------------------------------------------------------------
-------------------
>Orthoptera_Caelifera_Xya_japonica_CT-DH
MSPCSSAVM--ALLLAS-LLVLAQANPLRGYGY-NE---VDTDLEPNPFVVDILNILSKI
RHTSPADEVDNTKRGLDLGLNRGFSGTQAAKHMMGLAAAQFAGGPGRRRRSLSA------
-------------------
>Orthoptera_Caelifera_Xya_variegata_CT-DH
MSPCSTTVM--ALLLAS-LLVLAEANPLRGYGY-NE---VDTDLEPNPFVVDILNILSKI
RHTSPADEVDNTKRGLDLGLNRGFSGTQAAKHMMGLAAAQFAGGPGRRRRSLSA------
-------------------
>Orthoptera_Caelifera_Zonocerus_elegans_1_CT-DH
MQMQSLV----AAMLFAVVLLVTPAKPAWANQL-SNNYVSDYEMEQAAPLLSILELISKL
RQTSSIAEDPAAKRGLDLGINR--------------------------------------
-------------------
>Orthoptera_Caelifera_Zonocerus_elegans_2_CT-DH
------------------------------------------------------------
----SIAEDPAAKRGLDLGINRGFSGAQAAKHLMGLAAAQYAAGPGRRRRDTGAG-----
-----------------DA
>Orthoptera_Caelifera_Zonocerus_variegatus_CT-DH
MQMQSLV----AAMLFAVVLLVTPAKPAWANQL-SNNYVSDYEMEQAAPLLSILELISKL
RQTSSIAEDPAAKRGLDLGINRGFSGAQAAKHLMGLAAAQYAAGPGRRRRDTGAG-----
-----------------DA
>Orthoptera_Caelifera_Zubovskia_(Zubovskya)_sp._CT-DH
------------------------------------------------------------
------------------------------------------------------------
-------------------
>Orthoptera_Ensifera_Acheta_domesticus_CT-DH
---------CALLLGVALLLAV-SRSTQASPLSRYQ-SYLPA--MDPEPDSEYMLEMLAR
MARLGQSLITPNDVEN-KRALDLGLSR---------------------------------

>Orthoptera_Ensifera_Anostostoma_australasiae_CT-DH
------------------------------------------------------------
------------------------------------------------------------

>Orthoptera_Ensifera_Ceuthophilus_sp._CT-DH
MTSCSVLLTSAILLGTVLLLTS-VCPSRSNPLSS-QNNYLSS--MDSEPDSEYMLEMLAR
MARLSQSLISPNDVENSKRGLDLGLSRGFSGSQAAKHLMGLAAANYAGGPGRRRRGVGDA

>Orthoptera_Ensifera_Comicus_calcaris_CT-DH
MTSCSVMLSSTVLLGAILIFAV-LHSAESSPLSS-QNNYLTA--MDSEPDSELLLEMLAR
MAQLSHSLITPNDVENSKRGLDLGLSRGFSGSQAAKHLMGLAAANYAGGPGRRRRSANLA

>Orthoptera_Ensifera_Cyphoderris_sp._CT-DH
MTSCTVLLTSAVLLGGVLLLAV-LPSAESNPLSR-ENNYLSA--MDAEPDSEYMLEMLAR
MARLGQSLITPNDVENSKRGLDLGLSRGFSGSQAAKHLMGLAAANYAGGPGRRRRSFDMA

>Orthoptera_Ensifera_Diestrammena_asynamora_CT-DH
MPSSSVMLSCALLLGSLLLIVS-VRNVHSNPLSS-QNSYLSS--LDTEPDSEYVLEMLAR
MARLG-SLISANDVENSKRGLDLGLSRGFSGSQAAKHLMGLAAANYAGGPGRRRRGAVDA

>Orthoptera_Ensifera_Gryllotalpa_sp._CT-DH
MTSCSAVATWALLLGVVLLVAT-SRSS-ASPLSRYQNSYLQA--MEPEPDSEYVLEMLAR
MARLGQSLITPNDVENSKRALDLGLSRGFSGSQAAKHLMGLAAA----------------

>Orthoptera_Ensifera_Hemiandrus_sp._CT-DH
----------------------------------------------TEPDSEYMLEMLAR
MARLGQSLMATGDVENSKRGLDLGLSRGFSGSQAAKHLMGLAAANYAGGPGRRRRSPNLA

>Orthoptera_Ensifera_Hemideina_thoracica_CT-DH
MTSYSVVLTSAVLLGAVLLLAV-LHSAECGPLSS-Q-NYLS---MENEPDSEYMLEILAR
MARLGQTLMTPNDVENSKRGLDLGLSRGFSGSQAAKHLMGLAAANYAGGPGRRRRSPDLA

>Orthoptera_Ensifera_Mecopoda_elongata_CT-DH
MTSSSVVLTTIVLLGTVMLLAV-VRTAESSPLSR-ENNYLSA--MDSEPDPEYLLEMLAR
MARLGQSLITHNDVENSKRGLDLGLSRGFSGSQAAKHLMGLAAANYAGGPGRRRRSPNMA

>Orthoptera_Ensifera_Myrmecophilus_sp._CT-DH
MPSVSAVASCALLLGAVLLLAASSRCALASPLSRYQNSYLPA--LEPEPDSEYMLEMLAR
MARLGQSLIAPGDVENSKRALDLGLSR---------------------------------

>Orthoptera_Ensifera_Neonetus_sp._CT-DH
MTSCPVLLSCAVLLGTVLLLSS-VSPSDSSPLSR-DNSYLSS--MDSEPDSDYVLEMLAR
MARL-QSLISPNDVENSKRGLDLGLSRGFSGSQAAKHLMGLAAANYAGGPGRRRRAATEA

>Orthoptera_Ensifera_Nippancistroger_testaceus_CT-DH
MTSYSVVLTSAVVLGAVLLLAV-LHSVESIPLSS-RDNYLS---MD-EPDSEYMLEMLAR
MARLGQSLIASNDVENSKRGLDLGLSRGFSGSQAAKHLMGLAAANYAGGPGRRRRNSDLA

>Orthoptera_Ensifera_Phaeophilacris_bredoides_CT-DH
MPSCSAMVTCALVVGVALLLAA-SRSTHASPLSRYQ-SYLPA--MDPEPDSEYMLEMLAR
MARLGQSLITPNDVEN-KRALDLGLSRGFSGSQAAKHLMGLAAAN---------------

>Orthoptera_Ensifera_Phaneroptera_falcata_75_2_CT-DH
---------------------------------------------DSEPDPEYLLEMLAR
MARLGQSLITHNDVENSKRGLDLGLSRGFSGSQAAKHLMGLAAANYAGGPGRRRRSPNMA

>Orthoptera_Ensifera_Stenopelmatus_sp._CT-DH
------------------------------------------------------------
------------------------------------HLMGLAAANYAGGPGRRRRSPDLA
>Phasmatodea_Abrosoma_johorensis_CT-DH
MKTCRSMVVFVALVLACCV--LLPARSLPINGGASGFRSDLEVGPDPEYVMELIERLGQS
IIRANDLENSKRGLDLGLSRGFSGSQAAKHLMGLAAANYAGGPGRRRRDL---A
>Phasmatodea_Achrioptera_fallax_CT-DH
MNTS----AILCAALLMAS-FLLVTRALPLSGGPSGFRSDLEVGPDPEYVMELIERLGQS
IIRANDLENSKRGLDLGLSRGFSGSQAAKHLMGLAAANYAGGPGRRRRDL---A
>Phasmatodea_Agamemnon_cornutus_CT-DH
FATA----------------IPQSSGMLPMTW-SGIFRSDLEVGPDPEYVMELIERLGQS
IIRANDLENSKRGLDLGLSRGFSGSQAAKHLMGLAAANYAGGPGRRRRDL---A
>Phasmatodea_Aretaon_asperrimus_CT-DH
MNSS----VLVCATLLLAS--LVVVRGLPLSGGAGGFRSDLEVGPDPEYVMELIERLGQS
IIRANDLENSKRGLDLGLSRGFSGSQAAKHLMGLAAANYAGGPGRRRRDL---A
>Phasmatodea_Bacillus_rossius_CT-DH
MHSS----ALVC-SLLLVS--LLAVRALPLQGGAGGFR-DMEVGPDPEYVMELIERLGQS
IIRANDLENSKRGLDLGLSRGFSGSQAAKHLMGLAAANYAGGPGRRRRDL---A
>Phasmatodea_Carausius_morosus_CT-DH
MKTS----VLACSILLLAV--LVAAQGLPLSGPAAGFRSDLEVGPDPEYVMELIERLGQS
IIRANDLENSKRGLDLGLSRGFSGSQAAKHLMGLAAANYAGGPGRRRRDL---A
>Phasmatodea_Clitarchus_hookeri_CT-DH
MNSS----ALMCATMLLAC--VLAARGLPLSGAGGGFRSDLEVGPDPEYVMELIERLGQS
IIRANDLENSKRGLDLGLSRGFSGSQAAKHLMGLAAANYAGGPGRRRRDL---A
>Phasmatodea_Creoxylus_spinosus_CT-DH
MNSS----ALVCACLLLAA--AVVARGMPLSGGAGGFRSDLEVGPDPEYVMELIERLGQS
IIRANDLENSKRGLDLGLSRGFSGSQAAKHLMGLAAANYAGGPGRRRRDL---A
>Phasmatodea_Diapherodes_gigantea_CT-DH
-------------------------------------------------VMELIERLGQS
IIRANDLENSKRGLDLGLSRGFSGSQAAKHLMGLAAANYAGGPGRRRRDL---A
>Phasmatodea_Dimorphodes_sp._CT-DH
----------------LAC--VLAARGLPLSGAGGGFRSDLEVGPDPEYVMELIERLGQS
LIRANDLENSKRGLDLGLSRGFSGSQAAKHLMGLAAANYAGGPGRRRRDL---A
>Phasmatodea_Epidares_nolimetangere_CT-DH
MNSS----LLVCASLLLAC--LVTARSLPLSGSAGGFRSDLEVGPDPEYVMELIERLGQS
IIRANDLENSKRGLDLGLSRGFSGSQAAKHLMGLAAANYAGGPGRRRRDL---A
>Phasmatodea_Eurycantha_calcarata_CT-DH
MKST----ILVGAVLLLGL--VIVAWGLPLSGPAAGFRSDLEVGPDPEYVMELIERLGQS
IIRANDLENSKRGLDLGLSRGFSGSQAAKHLMGLAAANYAGGPGRRRRDL---A
>Phasmatodea_Extatosoma_tiaratum_CT-DH
-------------------------------RAGAGFRSDLEVGPDPEYVMDLIERLGQS
IIRANDLENSKRGLDLGLSRGFSGSQAAKHLMGLAAANYAGGPGRRRRDL---A
>Phasmatodea_Gratidia_madagassa_CT-DH
---------------------------LPLSGGAAGFRSDMEVGPDPEYVMELIERLGQS
IIRANDLENSKRGLDLGLSRGFSGSQAAKHLMGLAAANYAGGPGRRRRDL---A
>Phasmatodea_Heteropteryx_dilatata_CT-DH
MNSS----VLVCATLLLAT--LVAARSLPLSGSGGGFRSDLEVGPDPEYVMELIERLGQS
IIRANDLENSKRGLDLGLSRGFSGSQAAKHLMGLAAANYAGGPGRRRRDL---A
>Phasmatodea_Libethra_strigiventris_CT-DH
MNSS----TLVCAVLLLAS--LIAARGLPMSGSVGGFRSDLEVGPDPEYVMELIERLGQS
IIRANDMENSKRGLDLGLSRGFSGSQAAKHLMGLAAANYAGGPGRRRRDL---A
>Phasmatodea_Medauroidea_extradentata_CT-DH
MNSP----MLICATLLLIS--IFSARGVPLQG-SSGFRSDLEVGPDPEYVMELIERLGQS
IIRANDLENSKRGLDLGLSRGFSGSQAAKHLMGLAAANYA--------------
>Phasmatodea_Megacrania_phelaus_CT-DH
MNSS----ALMCATLLLAC--VLSARGLPLSGAGGGFRSDLEVGPDPEYVMELIERLGQS
IIRANDLENSKRGLDLGLSRGFSGSQAAKHLMGLAAANYAGGPGRRRRDL---A
>Phasmatodea_Metriophasma_diocles_CT-DH
--SS----ALVCACLLLAA--AVVARAMPLSGGAGGFRSDLEVGPDPEYVMELIERLGQS
IIRANDLENSKRGLDLGLSRGFSGSQAAKHLMGLAAANYAGGPGRRRRDL---A
>Phasmatodea_Neohirasea_fruhstorferi_CT-DH
MNTS----ALVCATLLLGC--VLATHSLPMSGGAAGFRSDLEVGPDPEYVMELIERLGQS
IIRANDLENSKRGLDLGLSRGFSGSQAAKHLMGLAAANYAGGPGRRRRDL---A
>Phasmatodea_Oreophoetes_peruana_CT-DH
MNSS----TLVCAVLLLAS--LIAARGLPLSGGVGGFRSDLEVGPDPEYVMELIERLGQS
IIRANDMENSKRGLDLGLSRGFSGSQAAKHLMGLAAANYAGGPGRRRRDL---A
>Phasmatodea_Orestes_mouhotii_CT-DH_1
MNSS----LLVCATLLLAC--TVVARGLPLSGGAGGFRSDLEVGPDPEYVMELIERLGQS
IIRANDLENSKRGLDLGLSRGFSGSQAAKHLMGLAAANYAG-------------
>Phasmatodea_Orthomeria_sp._CT-DH
MNSCR--VMVLWTALVLSCCVLLPALSLPISGGASGFRSDLEVGPDPEYVMELIERLGQS
IIRANDLENSKRGLDLGLSRGFSGSQAAKHLMGLAAANYA--------------
>Phasmatodea_Orxines_xiphias_CT-DH
MNTS----ALVCVTLLLGC--VLAVHSLPISGGAAGFRSDLEVGPDPEYVMELIERLGQS
IIRANDLENSKRGLDLGLSRGFSGSQAAKHLMGLAAANYAGGPGRRRRDL---A
>Phasmatodea_Paranisacantha_sp._CT-DH
MNTS----ALLCAALLLAS-CLLVTGGLPLSGGPAGFRSDLEVGPDPEYVMELIERLGQS
IIRANDLENSKRGLDLGLSRGFSGSQAAKHLMGLAAANYAGGPGRRRRDL---A
>Phasmatodea_Peruphasma_schultei_CT-DH
MNSS----VLVLVSLLLAT--LVAARGLPLSGPGGGFRSDLEVGPDPEYVMELIERLGQS
IIRANDLENSKRGLDLGLSRGFSGSQAAKHLMGLAAANYAGGPGRRRRDL---A
>Phasmatodea_Phyllium_philippinicum_CT-DH
---S----ALVCATLLLGC--LLTARGLPLSGPSGGFRSDLEVGPDPEYVMELIERLGQS
IIRANDLENSKRGLDLGLSRGFSGSQAAKHLMGLAAANYAGGPGRRRRDL---A
>Phasmatodea_Pseudophasma_velutinum_CT-DH
MNSS----VLVLVSLLLAS--LVAARGLPLSGPGGGFRSDLEVGPDPEYVMELIERLGQS
IIRANDLENSKRGLDLGLSRGFSGSQAAKHLMGLAAANYAGGPGRRRRDL---A
>Phasmatodea_Pseudosermyle_phalangiphora_CT-DH
--------------------------------------------------MELIERLGQS
LIRANDMENSKRGLDLGLSRGFSGSQAAKHLMGLAAANYAGGPGRKRRDL---A
>Phasmatodea_Ramulus_artemis_CT-DH
MNSS----TLICAALLLAT--VFSARGIPLQG-GGGFRSDMEVGPDPEYVMELIERLGQS
IIRANDLENSKRGLDLGLSRGFSGSQAAKHLMGLAAANYAGGPGRRRRDL---A
>Phasmatodea_Sipyloidea_biplagiata_CT-DH
MNTS----ALVYATLLLGC--VLAVHSLPLSGGATGFRSDLEVGPDPEYVMELIERLGQS
IIRANDLENSKRGLDLGLSRGFSGSQAAKHLMGLAAANYAGGPGRRRRDL---A
>Phasmatodea_Spathomorpha_lancettifer_CT-DH_2
-------------------------------------------------VMELIERLGQS
IIRANDMENSKRGLDLGLSRGFSGSQAAKHLMGLAAANYAGGPGRRRRDL---A
>Phasmatodea_Spinotectarchus_acornutus_CT-DH
----------------------LAAHGLPLSGAGGGFRSDLEMGPDPEYVMELIERLGQS
IIRANDLENSKRGLDLGLSRGFSGSQAAKHLMGLAAANYAGGPGRRRRDL---A
>Phasmatodea_Timema_cristinae_CT-DH
----------------------QATESLPVSS-NRNYGSDME-GPDSEYVLELIERLGQS
IIRANDLENSKRGLDLGLSRGFSGSQAAKHLMGLAAANYAGGPGRRRRNVDESS
>Phasmatodea_Tirachoidea_westwoodii_CT-DH
MNSY----TLVCAALLLAC--LTSARGLPLQGSGGGFRSDLDVGPDPEYVMELIERLGQS
IIRANDLENSKRGLDLGLSRGFSGSQAAKHLMGLAAANYAGGPGRRRRDL---A
>Phasmatodea_Trachyaretaon_brueckneri_CT-DH
MNSS----VLVCATLLLAS--LVAARGLPLSGGAGGFRSDLEVGPDPEYVMELIERLGQS
IIRANDLENSKRGLDLGLSRGFSGSQAAKHLMGLAAANYAGGPGRRRRDL---A
>Phasmatodea_Xenophasmina_simile_CT-DH_1
MNTS----VLLCATLLLAS--VFTARGLPLSGAGGGFRSDLEVGPDPEYVMELIERLGQS
IIRANDLENSKRGLDLGLSRGFSGSQAAKHLMGLAAANYAGGPGRRRRDL---A
>Plecoptera_Acroneuria_stigmatica_CT-DH
--------------------VVQTAESGPISS-HKSPYFSDLDQ-EPDSQYVMEMLARLG
QSMI-NNNELENNKRGLDLGLSRGFSGSQAAKHLMGLAAANYAGGPGRKRRDVQETS--
>Plecoptera_Apteroperla_tikumana_CT-DH
MNTSTVLTSALLMGLLLILAVVHTAESDPISR-YNNQYLSEQDSAEPDRQYVLALLARLS
KSLLANANDMDNQKRGIDLGLSRGYSGSQAAKHLMGLAAANYAGGPGRKRRDVSS----
>Plecoptera_Brachyptera_vera_CT-DH
MNSCVVLSSAILLGSLLLLAVVQSAQSGPVAS-HKNQYMSDMES-EPDPQYVLEMLARLG
QSII-SANDLENNKRGLDLGLSRGFSGSQAAKHLMGLAAANYAGGPGRKRRAATNLSS-
>Plecoptera_Cosmioperla_kuna_CT-DH
------------------------------------------------------------
-----------------------------------------------------------
>Plecoptera_Cryptoperla_japonica_CT-DH_2
MNSCVILTSAVLMGTLLILAVVHTAESGPISS?????YFSGLES-DPDSQYVLEMLARLE
QSLINNNNDLENNKRGLDLGLSRGFSGSQAAKHLMGLAAANYAGGPGRKRRDVADNS--
>Plecoptera_Eusthenia_lacustris_CT-DH
------------------------------------------------------------
-----------------------------------------------------------
>Plecoptera_Isoperla_sp._CT-DH
MNCCVVLTSVFLIGTLIILAVVQTADSGPISS-HKSPYFSDLES-EPDSQYVMEMLARLG
QSIINNNNELENNKRGLDLGLSRGFSGSQAAKHLMGLAAANYAGGPGRKRRDAPETS--
>Plecoptera_Leuctra_sp._CT-DH
MNSCVALTGAILLGALLILGAVNSADSGPVPSMHKNQYMSEMES-EPDPQYVLEMLSRLG
QSII-AANDMENNKRGLDLGLSRGFSGSQAAKHLMGLAAANYAGGPGRKRRAAEQTDTS
>Plecoptera_Nemoura_sp._CT-DH
MNPSLALTGSIVLGVLLILAVVHNAESGPITN-HKGQYLSELES-EPDPQYVLEMLARLG
QSII-TANDMENTKRGLDLGLSRGFSGSQAAKHLMGLAAANYAGGPGRKRRDASISA--
>Plecoptera_Perla_marginata_CT-DH
-------------------------------S-HKSPYFSDLEQ-EPDSQYVMEMLARLG
QSMI-NNNELENNKRGLDLGLSRGFSGSQAAKHLMGLAAANYAGGPGRKRRDAPESS--
>Plecoptera_Pteronarcys_sp._CT-DH
MNSCVILTSAFLMGALLILAVVQTAESGPLSS-HKSPYFSELES-EPDSQYVLEMLARLG
QSIINNNNELENNKRGLDLGLSRGFSGSQAAKHLMGLAAANYAGGPGRKRRDAPESS--
>Plecoptera_Scopura_montana_CT-DH
--------SAVLMGSLMILAMVHAAESGPISS-HKNQYLSEQDS-EPDPQYVLEMLARLE
QSII-AANDLENNKRGLDLGLSRGFSGSQAAKHLMGLAAANYAGGPGRKRRDTSNDSS-
>Plecoptera_Siphonoperla_torrentium_CT-DH
MNSCVILTSAFLMGTLLILAVVQTAESGPISS-HK--YFSDLES-EPDSQYVMEMLARLG
QSII-NNNDLENNKRGLDLGLSRGFSGSQAAKHLMGLAAANYAGGPGRKRRAAPETS--
>Plecoptera_Sweltsa_sp._CT-DH
------------MGTLLILAVVQTAESGPISS-HKSPYFSDLDS-EPDSQYVMEMLARLG
QSII-NNNDMENNKRGLDLGLSRGFSGSQAAKHLMGLAAANYAGGPGRKRRDAPETS--
>Plecoptera_Trinotoperla_montana_CT-DH
------------------------------------------------------------
--------------RGLDLGLSRVFSGSQAAKHLMGIAAANYAGGPGSKRRDATAA---
>Zoraptera_Zorotypus_CT-DH
MASFKNYVCSALVFLLAMMVTNSIVTGVPVSSHRNYASEVDSQQAPDPEVMMEMLTRLGQ
SIALANDIENSKRGLDLGLSRGYSGSQAAKHLMGLAAANFAGGPGRRRRSPQN
