# Supplementary material for: Evolution of Neuropeptide Precursors in Polyneoptera (Insecta)
Source: Front Endocrinol (Lausanne). 2020 Apr 15;11:197. doi: 10.3389/fendo.2020.00197 (PMC7179676; doi:10.3389/fendo.2020.00197)
Supplement: Supplementary file 3 [file Data_Sheet_2.ZIP › Additional File 2L_Elevenin.fas]

>Blattodea_Anallacta_Elevenin
MSGGCVHVLPLLLSAILLCYVINTIQAGPDP-LNCRLRPFAPRCRGI-AAKRAFQPLN--
RPGYILDTD-RKLD-GLEEVLGLYVTPQPLAVPQQ-SESRGQPARGYATRGQPRPTWNSV
ADQQ------------------------------GLKT-DILYDWYLNNKKRTRE-TDVA
-----------------
>Blattodea_Asiablatta_Elevenin_1
MSGECVQM----VSIVMLVLMFTATQAVPEP-IDCRTKVFAPRCRGISAAKRAFQPIN--
GPGYFLDTD-RKIDSGLEEVLGLYVTPQPIAMPQK-GEIRGQTGRRYATRD---SAWNPA
ADQQ------------------------------GLKT-DFLYDWYLSNKKRTRE-ADVA
YDY--------------
>Blattodea_Balta_Elevenin
MSGGCVNMLPLLLSTAMLFYVITLIQAVPEP-IDCRRMVFAPKCRGI-AAKRAVQSLN--
RAGYILDTD-RKLD-GLEEVLGMYATPQPLAVPQQ-GESRAQTSRNFPSRARPVQAWNPA
SDQQ------------------------------GLKA-DILYDWYLSNKKRTRD-SDLA
YDY--------------
>Blattodea_Blaberus_Elevenin
MSGGCAQVMPLLLSSAMLILIFTTIQAVPEP-IDCRRMVFAPKCRGI-AAKRAFQPLN--
GPGYILDTD---------------------------------------------------
------------------------------------------------------------
-----------------
>Blattodea_Blattella_Elevenin
MSGGCVHV----VSTMMLLLVFISTQVAPEP-IDCRQFVFAPKCRGV-AAKRNFQSLN--
GPGYILDTN-RKLDSGLEEVLGMYVTPQPIAMPQQ-SENRGQIGRGHASRD---RAWNSA
PDQQ------------------------------GLKT-DFLYDWYLSNKKRTRE-SDVA
YDY--------------
>Blattodea_Cariblatta_Elevenin_1
----------MLLSTVLLFYVITSVQANPDP-IDCRKFLFAPKCRGV-AAKRSFQQLN--
RAGYILDTD-RKMD-GLEEVLGLYVTPQPMAVPQQPSENRAQQNRAYPVRGRPASAWNPA
ADQQ------------------------------GLKS-DILYDWYLSNKKRTRD-SDVA
YDY--------------
>Blattodea_Catara_Elevenin
MSGECARVLPLLLSTVMLLYLIATIEA-KRD-VDCRKFVFAPSCRGV-AANRADT--G--
IRSYSPDID-RKMD-GLEDVLGLYAT----------------------------------
------------------------------------------------------------
-----------------
>Blattodea_Cryptocercus_Elevenin
MSGGCARVLPLLLSTGMLLYLIATIEAVPGP-LDCRVFVFAPKCRGV-AAKRGFPPAN--
RAGYLLDTD-RKID-GLEEVLGLYATAQPIAVPQQ-ND-RGQQVRGFATRGHSGQGWSSV
GDQQ------------------------------GLKT-DTLYDWYLSNRKRTRD-SDVA
YDY--------------
>Blattodea_Ectobius_Elevenin_??
------------------------------------------------------------
------------------------------------------------------------
------------------------------------------------------------
-----------------
>Blattodea_Ellipsidion_Elevenin
MSGGCVNVLPLLVSTAMLFYVITLVQAVPEP-IDCRRMVFAPKCRGI-AAKRAAQSLN--
RAGYILDTD-RKLD-GLEEVLGIYATPQPLVVPQQ-GESRAQSSRNFPSRGRPVQAWNPA
VDQQ------------------------------GLKT-DILYDWYLSNKKRTRE-SDM-
-----------------
>Blattodea_Episymploce_Elevenin
------------------------------------------------------------
------------------------------------------------------RAWNSA
ADQQ------------------------------GLKT-DFLYDWYLSNKKRTRE-SDVA
YDY--------------
>Blattodea_Ergaula_Elevenin
MSGGCTRVLPLLLSTVVLLYLMAMTEAVPGP-LDCRKFVFAPKCRGI-AAKRAYPPAN--
LAGYLLDTD-RKMD-GLDEVLGLYATPQPLAMPQQ-NDNRGQQSSGFPTRGRSSQAWSSA
GDQQ------------------------------GLKTADTLYDWYLSNRKRTRD-ADLA
YDY--------------
>Blattodea_Eucorydia_Elevenin
MSGGCTRVLPLLLSTVVLLYLIAMTEANPGP-LDCRKFVFAPKCRGV-AAKRAFPPAN--
LAGYLLDTD-RKMD-GLDEVLGLYATPEPLAMPQQ-NENRGLQSSGFSTRGRSNQAWSSV
GDQQ------------------------------GLKTPDTLYDWYLSNRKRTRD-ADLA
YDY--------------
>Blattodea_Euryoctis_Elevenin
MSGECARVLPLLLSTVMLLYLIATIEA-KRD-VDCRKFVFAPSCRGV-AAKRAD------
IRGYSPDID-RKMD-GLEEVLGLYATPQPIAVP---SDIRGQMGRGFASRGRSGQAWSSA
GDQQ------------------------------GLKA-DTFYDWYLSNRKRTRD-TEVA
YDY--------------
>Blattodea_Euthlastoblatta_Elevenin
MSGGCVHVLPLLLFSAILFYVITSIHAVPEP-IDCRRMVFAPKCRGI-AAKRAFQPLN--
RGSYILDTD-RKMDSGLEEVLGMYATPQPLAVPQQ-SESRALQSRPFTSRGRPSQAWNSA
GEQQ------------------------------GLKT-DILYDWYLSNKKRTRD-SDVA
YDY--------------
>Blattodea_Ischnoptera_Elevenin
MSGECVHV----VSTILVLLVITVTQTVPEP-IDCRRMVFAPKCRGI-AAKRAFQALN--
GPGYILDTD-RKIDSGLEEVLGMYVTPQPIAMPQK-SESRTQIGRGYASRDR---PWNAA
ADQQ------------------------------AMKT-DFLYDWYLSNKKRARE-TDVA
YDY--------------
>Blattodea_Lamproblatta_Elevenin
MSGGCARVLPLLLSTVMLLYLIATIEAVPGP-LDCRIFVFAPKCRGI-AAKRAFLPAN--
RGGFILDTD-RKMD-GLEDVLGLYATPQPIAVPQQ-GDNRGQQGHGFATRGRSGQAWSSA
GDQQ------------------------------GLKT-DTLYDWYLSNRKRTRD-VDMA
YDY--------------
>Blattodea_Loboptera_Elevenin
MSGGCVH----LVSTVMLLLVLTSTQVTPEPGVDCRQFVFAPKCRGV-AAKRDFQPLN--
VPSYILDTD-RKMDSGLEEVLGMYVTPQPIVMPQQ-SGSREQTGRGHASRDR---SWNSA
SDQQ------------------------------GSKS-DFLYDWYLSNKKRSRE-SDVA
YDY--------------
>Blattodea_Lobopterella_Elevenin_??
------------------------------------------------------------
------------------------------------------------------------
---Q------------------------------GLKS-DFLYDWYLSNKKRTREAADVV
YDYYHLSVSVLLNKTNK
>Blattodea_Methana_Elevenin
MSGECARVLPLLLSTVMLLYLIATIEA-KRD-VDCRKFVFAPSCRGV-AAKRAD------
IRGYSPDIDSRKMD-GLEDVLGLYATPQPIALP---SDLRGQIGRGFASRGRSGQAWSAV
GDQQ------------------------------GLKP-DTFYDWYLSNRKRTRD-SEVA
YDY--------------
>Blattodea_Nauphoeta_Elevenin
--------------------------------------------------------LN--
GPGYILDTD-RKME-GLEEVLGLYVTPQPLSMPQQ-GESRAQQNRGYPSR----TAWNNA
PDQQ------------------------------GLKT-DILYDWYLSNKKRTR------
-----------------
>Blattodea_Nocticola_Elevenin
MSGGCIRLLPLLLS-VVLLYLVPQSDAVAGP-LDCRIFVFAPKCRGV-AAKRAFPPAS--
RGSYIVDTD-RKVE-GLDEVLGIYGTPQPIAVPQQ-NE-RGQQIRGFASRGHPGQ-WNSA
GEQQ------------------------------GLKA-DTFYDWYLNTRKRTKD-TDVA
YDY--------------
>Blattodea_Panchlora_Elevenin
-SGGCIQV---VLSPAMLVLIITTIQAVPEP-IDCRRMVFAPKCRGI-AAKRAFQPLS--
GPGYILDTD-RKMD-GLEEVLGLYVTPQPLAVPQQ-GESRKQPARGFPARERSIPTWNSA
ADQQ------------------------------GLKT-DILYDWYLTNKKRTRE-NDVA
YDY--------------
>Blattodea_Paratemnopteryx_Elevenin_1
MSGECIHV----VSTIMLVLIFTATQAVPEP-IDCRKFAFAPRCRGV-AAKRASLPLS--
DPVYILDTD-RKIDSGLEEVLGLYVTPQPIAMPQK-SESRGQTGRGFPTRDR---AWNSA
ADQQ------------------------------GLKT-DFLYDWYLS------------
-----------------
>Blattodea_Periplaneta_Elevenin
MSGESARVLPLLLSAGVLLYLIATIEA-KRD-VDCRKFVFAPSCRGV-AAKRADA--G--
IRSYSQDID-RKMD-GLEEVLGLYATPQSIAVP---NELRGQMGRGFASRGRSGQAWSSA
GDQQ------------------------------GLKP-DTFYDWYLSSRKRTRD-SEVA
YDY--------------
>Blattodea_Polyphaga_Elevenin
------------------------------------------------------------
------------------------------------------------------------
------------------------------------------------------------
-----------------
>Blattodea_Princisia_Elevenin
MSGGFAQVLPSLLTTAMLVLILTTIQAVPEP-IDCRRMVFAPKCRGI-AAKRAFQPLS--
GPGYILDTD-RKMD-GLEDVLGLYVTPQPLSIPQQ-GESRIQQTRGFPAR----TAWNNA
PDQQ------------------------------GLKT-DILYDWYLSNKKRTR------
-----------------
>Blattodea_Schultesia_Elevenin
MSGGCAQVVPLLLCSATLILILTTIQAVPEP-IDCRRMVFAPKCRGI-AAKRGFQPLN--
GPGYILDTD-RKLE-GLEDVLGLYVTPQPLAVPQQ-GESRAQPPRGYLTRERPAATWNNA
ADQQ------------------------------GLKT-DILYDWYLSNKKRTRE-TDVA
YDY--------------
>Blattodea_Shelfordella_Elevenin
---------PLLLSAGVLLYLIATIEA-KRD-VDCRKFVFAPSCRGV-AAKRADA--G--
IRSYSQDID-RKMD-GLEEVLGLYATPQSIAVP---SELRGQMGRGFASRGRSGQAWSSA
GDQQ------------------------------GLKP-DTFYDWYLSSRKRTRD-SEVA
YDY--------------
>Blattodea_Sundablatta_Elevenin
MSGGCVNVLPLLLFTAMLLCVITIIQAVPEP-IDCRRMVFAPKCRGI-AAKRGFQQLN--
RQGYILDTD-RKLD-GLEEVLGMYATPQPV----Q-SDSRAQASRNFASRARPVQTWSPA
SDQQ------------------------------GLKA-DILYDWYLSNKKRTRE-SDVA
YDY--------------
>Blattodea_Supella_Elevenin
--------------------------AVPEP-IDCRRMVFAPKCRGI-AAKRAILPLN--
RAGYILDTD-RKLE-GLEEVLGMFATP----APQQ-SDSRVQ------SRARTAQAWNSA
PDQQ------------------------------GLKT-DVLYDWYLSNKKRTRD-SDVA
YDY--------------
>Blattodea_Symploce_Elevenin
MSGGCVHV----VSTMMLLLVFSSTQALPEP-IDCRQFVFAPKCRGI-SAKRDFPPIS--
GPSYIPDID-RKMESGLEEVLGLYVTPQPIAMPQQ-SVSRGQTGRGLPTRDHS---WNSA
ADQQDQTTIKTTWDTPVLDLSPLMSVKIDWTNKKGLKA-VSLYDWYLSNKKRTRE-NDVA
YDY--------------
>Blattodea_Therea_Elevenin
MSGGCTRVLPLLLSTVVLLYLMAMTEAVPGP-LDCRKFVFAPKCRGI-AAKRAYPPAN--
LAGYLLDTD-RKMD-GLEEVLGLYATPQPLAMPQQ-NDNRGQQSSGFPTRGRSS------
------------------------------------------------------------
-----------------
>Blattodea_Tivia_Elevenin
------RVLPLLFSSVFLLYLITTTEALPGP-LDCRIFVFAPKCRGV-AAKRAFLPPN--
RAAYLLDTD-RKGE-GLEEVMGLYATPQPLAVPQP-SENRASQNRGFPSREHSGQAWSSA
GDQQ------------------------------VLKVPDTLYDWYLSNRKRPRD-SDVA
YDY--------------
>Blattodea_Tryonicus_Elevenin
MSGECARVLPLLLSTIMLTYLIATIEA-KRD-VDCRKFVFAPSCRGV-AAKRAD------
IRGYGPDID-RKVD-GLEEVLGLYATPQPIALP---SELRGQLGRGYAMRGRSGQAWSSA
GEQP------------------------------SLKT-DALYDWYVSSRKRSRD-NEVM
YDY--------------
>Isoptera_Coptotermes_Elevenin
MSRGCASVLPLLLSTGILLYLISMIEAARGP-PDCREVPFAPKCRGV-ASKRGFPSLN--
RASYRLDTD-RKMD-GMEEALGLYATPQPMPVLQQ-NDNRSQLGQGFAARGHSGQIWGPA
GDQQ------------------------------GLKT-DIFYDWFLSNRKRPRD-SDIV
YDY--------------
>Isoptera_Incisitermes_Elevenin
MSRGCAPVLPLLLSIGILLYLISTVEAVPGP-LDCRRFVFAPKCRGV-AAKRGFPPAN--
RAGYLLDTD-RKMD-GLEEVLGLYATSQPIAVLQQ-SDNRGQQGRGFATRGRSGQAWSSA
GDQQ------------------------------GLKT-DTFYDWYLSNRKRTRD-NDVV
YDY--------------
>Isoptera_Mastotermes_Elevenin_1
MSGECTRVLPLLLSTGMLLYLIATIEAVPGP-LDCRVFVFAPKCRGV-SAKRGFPSGN--
RAGYFLDTD-RKVD-GLEEVLGLYATSQPIAVPQQ-SDNRGQ---GFATRGHSGQAWSSA
GDQQ------------------------------GLKT-DTYYDWYLSNRKRSRD-TDVA
YDY--------------
>Isoptera_Zootermopsis_Elevenin
MSRGCARLLPLLLSTGMLLYLIAMTEAVPGP-LDCRRFVYAPKCRGV-AAKRGFLQAN--
RPGYLLDTD-RKVD-GLEEVLGLYATPQPIAVPQQ-SDSRGQV-QGFATRGHSGQAWSAA
GDQQ------------------------------GLKT-DTFYDWYLSNRKRSRD-TDVT
YDY--------------
>Isoptera_Prorhinotermes_Elevenin
MSRGCARVLPLLLSTGSLLYLISMIEAAPGP-LDCRVFVYAPRCRGV-AAKRGFPPAS--
RAGYHLDTD-RKVD-GVEEVLGLYATPQPIPALQQ-NENRGQQGLGFATRGHSGQTWNSA
GD-Q------------------------------GLKT-DTFYDWYLSNRKRTRD-SDVA
YDY--------------
>Isoptera_Reticulitermes_Elevenin
MSRGCARVLPLLLSTGILLYLISMIDAAPGP-LDCRIFVYAPRCRGV-AAKRGFPSAS--
LPGYHLDTE-RKLD-GMEDVLGLYATPQPIPALQQ-NDNRSQQGQGFATRGHSSQGWSPA
GDQQ------------------------------GLKT-DTFYDWYLTNRKRTRD-SDVA
YDY--------------
>Dermaptera_Allostethus_burri_Elevenin
--------RPGG-YSPWLLITVLSLASLAAETR-AVDCRKFVFAPVCRGVAAKRAYSPPA
ST--GSQSGFILDLDSGKPVSDDLSDLFTAPGTA---PLGVSNG-VGDDSGG---SSAPL
VRNSPTTDNGVAEIYPALAQRMLHRPNFQQQMKPDSVYDWYLKSRKRFRDADLAYDY
>Dermaptera_Anataelia_canariensis_Elevenin
-----------------------------------------------RGVAAKRAYNPPA
SP--GAQPGFLIDLDSGKQVSDDISELFPSPGSA------VSND--GDDSGG---GTNTL
IRSSSTTDNGMAELYPGLAQRMLHRSNFQQQMKPDSVYDWYLKSRKRFRDADLIYDY
>Dermaptera_Anechura_harmandi_Elevenin
------------------------------------------------------------
------QHAILFDLE-SKAVPDELSELFPTSGQIDTPSIAVNIR-DNSEGDGKWKMENGI
SRSSTITDNIIPEIIPIIGHRFQARPKDERQINPVSIYDWYLKTRKRLRE-DVAYDY
>Dermaptera_Apachyus_charteceus_Elevenin_1
MTRTTGTRLPSG-CSPWLLIAVLSLASLAAETR-AVDCRKFVFAPVCRGVAAKRAYGPPP
GPPRSSQQGFLIELDSGKPIPEEVGELFPSPGSGPSNPLGVVVD-DGGNTVG----TNSL
VRTLSPNDNGIAELYPGLAQRMLHRTNAQQQVKPDSVYEWYLKSRKRFRDNDLAYDY
>Dermaptera_Apterygida_media_Elevenin
------------------------------------------------------------
----DSQHAILFDLECSKAVPDELSELFPTSGQSDTPSIAVNIR-DNSDGNGKWKMENGI
SRSSTLTDNIIPEIIPIIGHRLQARPKDERQINPLSIYDWYLKTRKRLRE-DVAYDY
>Dermaptera_Cranopygia_sp._Elevenin_1
MCGTTGIRRPGG-YLPWILLVVLCLASLAAESR-AVDCRKFVFASICRGVAAKRAYSPPG
SP--DSHSGFLLDLNR--------------------------------------------
---------------------------------------------------------
>Dermaptera_Diplatys_flavicollis_Elevenin
MSGTTGIRRPGG-CSPWILVALFSLLSLAAETQ-GVDCRKFVLAPVCRGVAAKRGYNLPG
PP--GPQSGYLLDLDRGKQVTDEISELFPASESAGPSPIGMPNN-GGDDSGG--GSNSPL
ARNSETTDNGVAEIYPALAQRMLHRPNLQQQIKPDSVYDWYLKS-------------
>Dermaptera_Diplatys_sp._Elevenin
MSVTTGIRRPGG-CSPWILVALFSLLSLAAETR-AVDCRKFVFAPVCRGVAAKRAYNLPG
PS--GSQSGYLIDLDRGKQVSDEISELFPASESAGPSPIGMPNN-GGDDSGG--GSNSPL
PRNSETTDNGVAEIYPALAQRMLHRPNLQQQMKPDSVYDWYLKSRKRFRD-------
>Dermaptera_Forficula_auricularia_Elevenin
MYAWTDIRRPGG-SFYWLLIEVLILASLASEAR-AVDCRKFIYAPVCRGVAAKRAYNHPE
PS--DSQHAILFDLE-SKAVPDELSELFPTSGQSDNPSIAVNIR-DNIEGDGKWKMENGI
SRSS--TDNNIPEIIPIIGHRFQARPKDDRQINPLSIYDWYLKTRKRLRE-DVAYDY
>Dermaptera_Gonolabis_marginalis_Elevenin
------------------------------------------------------------
------------------------------------------------------------
---------------------------------------------------------
>Dermaptera_Hemimerus_sp._Elevenin
----------------------------CSHTRNYLNSRKFIYAPVCRGVAAKRAYNHPD
LV--DSQHAILLDFENNKLVPDELTELFPTSGQIDTPTMSANIK-GNNEGDG--TSNNGI
TRSSTVIENVMPTR-------------------------------------------
>Dermaptera_Labia_minor_Elevenin_1
------------------------------------------------------------
----------------------------PTSGQIDTPPMGVNIR-ANTEGEG---TSNGI
IRRSTVAENILPELIPIITHKFQIRSKDEHQNKPDSIYDWYLKNRKRLRD-D-----
>Dermaptera_Labidura_riparia_Elevenin
MNGLTDRRRPGG-TSLWFLFSLLVLVSLAAENQ-AVDCRKFIYAPVCRGVAAKRAYNHPP
SP--ASHQAILLDLESTKPVSDDLNELFSATGPVDTPPLAINLR-DSKDEDG---ASSTL
SRSSSVSDTEVPEMYSLLGQRMHFS---DPKIKPNSMYEWYLKSHKRFRENDLAYDY
>Dermaptera_Nesogaster_amoenus_Elevenin
MYGWTDVRRPGG-SFYWLLIEVLILASLASEAR-AVDCRKFIYAPVCRGVAAKRAYNHPE
SS--DPQNAILLDLE-SKAVSEDMTDLFPTTGQIDSPPMTVNIRGSSNEGDG---TSNGI
TRSSTVADNMLPELIPIIGHRFRVKTKDAHKIKPESIYDWYLKNRKRLRD-DLAYDY
>Dermaptera_Parapsalis_infernalis_Elevenin
--GSTGILRSGGSYSPWILIALLSLASLAAETR-AVDCRKFVFAPVCRGVAAKRAFNP--
----ASQQDFLLQLASGKQISEDMNDVFPAAGPGALSAISNDGG-VSDDSGV---GSPIL
AESSSASDSGLAEIYPALAQRIQRRPNVQQQMKPDSVYDW-----------------
>Dermaptera_Proreus_simulans_Elevenin
MNGWTNLGRPGG-SFYWLLIQVLILASLASEAR-AVDCRKFIYAPVCRGVAAKRAYNHPE
NS--DSQHAILLDLESGKAVPEELNELFPTSGQIDTPPMAVNIR-ASNDGDG---TSNGI
TRSSAVADNIMPELIPIIAHRFQVRSKDEHQIKPESIYDWYLKNRKRLRD-ELAFDY
>Embioptera_Antipaluria_urichi_Elevenin
------------------------------------------------------------
------------------------------------------------------------
------------------------------
>Embioptera_Aposthonia_japonica_Elevenin_1
MSEKSYHGASH---MLLSLALVVITCANLSEGNVNCRIFVFAPICRGVAAKRSLE-PIIQ
THYLNENSRKVPDMDEIMALFATPPSTVQRSANHDDFSEL-RKEYELRDQDSAPGQD---
--LKP-ADIFYDWYMNTRKRSKDM-GTYDY
>Embioptera_Haploembia_palaui_Elevenin
--------------MLVSIALIVITCASMSEGNVNCRKFVFAPICRGVAAKRSLE-PIIQ
TRYLNENTRKVPDIDEIMALFATPPTAVQRSANHEEFNEL-RKEYELRDQESGAGQD---
--QKP-ADIFYDWYMNTRKRSKDM-GTYDY
>Embioptera_Ptilocerembia_catherinae_Elevenin
------------------------------------------------------------
------------------------------------------------------------
------------------------------
>Embioptera_Rhagadochir_virgo_Elevenin
MSPRYFRGVPHVFEFVILVAAICVFHNSIAAEGVDCRKFVFAPMCRGVAAKRSLEHPAQP
PRYINENNRKIPDLEDILALYATAPT-LQRSPVREDIGEIQRRAYESRIMQN--GQDDRE
ELIKPAADVVYDWYLNTRKRSRDVEDVYDY
>Grylloblattodea_Galloisiana_nipponensis_Elevenin
----------------------------------------RGVAAKRAAPVGTGNQAYLL
DTDRKLEDVYGLFATAQPL---QSDTSGLARGFSSRVRAQQPWTAEQGSKPDVLYDWYLA
SRKRGKDPEVYDYQ
>Grylloblattodea_Galloisiana_sinensis_Elevenin
------------------------------------------------------------
------------------------------------------------------------
--------------
>Grylloblattodea_Galloisiana_yuasai_Elevenin
MSGGCSVSLCLPLLCFTLCCFASSSASRVDCRKFVFAPMCRGVAAKRAAPVGTGNQAYLL
DTDRKLEDVYGLFATAQPL---QSDTAGLARGFSSRVRAQQPWTAEQGSKPDVLYDWYLA
SRKRGKDPEVYDY-
>Grylloblattodea_Grylloblatta_bifratrilecta_Elevenin
------------------------------------------------------------
------------------------------------------------------------
--------------
>Grylloblattodea_Grylloblattella_sp._Elevenin
------------------------------------------------------------
------------------------------------------------------------
--------------
>Grylloblattodea_Grylloblattina_djakonovi_Elevenin
MSGGCSVSLCLPLLCFTL-CLASSSASRVDCRKFVFAPMCRGVAAKRAAPVGTGNQAYLL
DTDRKLEDVYGLFATAQPLTLPQSDPSGLARGLSSRVRIQQPWTADQGSKPEVLYDWYLA
SRKRGKDPEVYDY-
>Mantodea_Acanthops_sp._Elevenin
M------SRGCHGSVCLPVILLSTVLLYHLAASEPKSVNCRRWVFHPTCRGVAAKRNYPQ
DSPAIFLVDSDRKGDSNLEEVLGLYPTPQPHSQNQNRAEQQRSNLRMQQPLAPWSAHGDG
FKADSVYDWYLGRKRSRDND-VAYDY
>Mantodea_Acontista_multicolor_Elevenin
------------------MILLSTVLLYHLAASEPKSVNCREWVFHPTCRGVAAKRNYPQ
DSPAIFLVDSDRKGDSNLEEVLGLYATPQPHTQDQNRAEQQRSNFRMQQPLAPWSAHGDG
FKGDSVYDWYLGRKRSRDND-VAYDY
>Mantodea_Acromantis_sp._Elevenin
------------------------------------------------------------
------------------------------------------------------------
--------------------------
>Mantodea_Ameles_decolor_Elevenin
------------------------------------------------------------
------------------------------------------------------------
--------------------------
>Mantodea_Amorphoscelis_pulchra_Elevenin
------------------------------------------------------------
------------------------------------------------------------
--------------------------
>Mantodea_Brunneria_borealis_Elevenin
---------------CLPVILLSTVLLYHLAASEPKSVNCRRWVFHPTCRGVAAKRNYPQ
DSPAIFLVDSDRKGDSNLEEVLGLYATP--------------------------------
--------------------------
>Mantodea_Chaeteessa_sp._Elevenin
------------------------------------------------------------
-----------RKADNSLEEVLGLYPTPQP--QSQNRVEQQRPSFRVAQQVG--------
--------------------------
>Mantodea_Cheddikulama_straminea_Elevenin
------------------------------------------------------------
------------------------------------------------------------
--------------------------
>Mantodea_Choeradodis_rhombicollis_Elevenin
M------SRGCPRSISLPVILLSTVLLYHLAASEPKSVNCRRWVFHPTCRGVAAKRTYPQ
DSPAIFLVDNDRKGDSNLEDVLGLYATPQPHSQSQNRAEQQRPNLRMQQPMAPWSAHGDG
FKGESVYDWYLGRKRSR---------
>Mantodea_Creobroter_pictipennis_Elevenin
------------------------------------------------------------
------------------------------------------------------------
--------------------------
>Mantodea_Danuria_thunbergi_Elevenin
------------------------------------------------------------
------------------------------------------------------------
--------------------------
>Mantodea_Deroplatys_lobata_Elevenin
M------SRGCHRSISLPVILLSTVLLYHLAASEPKSVNCRRWVFHPTCRGVAAKRTYPQ
DSPAIFLVDNDRKGDSNLEEVLGLYATPQPHSQSQNRAEQQRSNMRMQQPLAPWSA----
--------------------------
>Mantodea_Empusa_pennata_Elevenin_1
------------RSLSLPVILLSTVLLYHLAASEPKSVNCRRWVFHPTCRGVAAKRTYPQ
DSPAIFLVDNDRKGDSNLEEVLGLYAT---------------------------------
--------------------------
>Mantodea_Ephestiasula_pictipes_Elevenin
------------------------------------------------------------
------------------------------------------------------------
--------------------------
>Mantodea_Eremiaphila_braueri_Elevenin
M------SRGCHRSISLPVILLSTVLLYHLAASEPKSVNCRRWVFHPTCRGVAAKRNYPQ
DSPAIFLVDNDRKGDSNLEEVLGLFATPQPHIQSQNRAEQQRSSLRMQQPLAPWSAHGDG
FKGESVYDWYLGRKRSRDND-VVYDY
>Mantodea_Euchomenella_sp._Elevenin
------------------------------------------------------------
------------------------YATPQLH--SQNRAEQQRSNLRMQQPLAPWSAHGDG
FKGESVYDWYLGRKRSRDND-VVYDY
>Mantodea_Gonatista_grisea_Elevenin
------------------------------------------------------------
------------------------------------------------------------
--------------------------
>Mantodea_Hagiotata_hofmanni_Elevenin
M------SGGCRRSIYLPVILLSAVLLYHLAASEIKSINCRRWVFHPTCRGVAAKRTYSQ
DSPAIFLVDNDRKGESNLEDVLGLYATPQPHPLSQNRAEQQRSNLRMQQPLAPWSAHGDG
FK------------------------
>Mantodea_Harpagomantis_tricolor_Elevenin_1
M------SRGCHRSISVPVILLTTVLLYHLAASEPKSVNCREWVFHPSCRGVAAKRAYPQ
DSPAIFLVDNDRKGDSNLEEVLGLYAVPQP------------------------------
--------------------------
>Mantodea_Heterochaeta_occidentalis_Elevenin
M------SRGCHRSISLPVILLSTVLLYHLAASEPKSVNCRRWVFHPTCRGVAAKRNYPQ
DSPAIFLVDNDRKGDSNLEEVLGLYATPQPHAQSQNREEHQRSNLRMQQPLAPWSAHGDG
LKAESVYDWYLGRKRSRDND-VVYDY
>Mantodea_Hierodula_patellifera_Elevenin
------------------------------------------------------------
------------------------------------------------------------
--------------------------
>Mantodea_Humbertiella_sp._Elevenin
M------SRRCHASISLPVILLSTVLLYHLVASEPKSVNCRRWVFHPTCRGVAAKRTYPQ
DSPAIFLVDSDRKGDSNLEEVLGLYATPQPHSQSQNRAE-QRPNLRMLQPLAPWSAHGDG
FKGDSVYDWYLGRKRSKDND-VVYDY
>Mantodea_Hymenopus_coronatus_Elevenin
M------SRGCHRSISLPVILLSTVLLYHLAASEPKSVNCRRWVFHPTCRGVAAKRTYPQ
DSPAIFLVDNDRKGDSNLEEVLGLYATPQPHSQPQNR-----------------------
--------------------------
>Mantodea_Idolomantis_diabolica_Elevenin
------------------------------------------------------------
------------------------------------------------------------
--------------------------
>Mantodea_Liturgusa_sp._Elevenin
M------SRGCHRSISLPVILLSTVLLYHLAASEPKSVNCRRWVFHPTCRGVAAKRNYPQ
DSPAIFLVDSDRKGDSNLDEVLGLYATPQPHSQNQNRPEQQRSNLRMQQPLAPWSTHGDG
FKAESVYDWYLGRKRSRDND-AVYDY
>Mantodea_Mantis_religiosa_Elevenin
------------------------------------------------------------
------------------------------------------------------------
--------------------------
>Mantodea_Mantoida_sp._Elevenin_1
M------FRGCHRSMCLPVVLLSTVLLYHLAASEPKSVNCRMWVFHPACRGVASKRNYPP
ESSAVFLVDSDRKADSNLEEVLGLYATPRTQRQSQNRIEQQRPNLRVQQPLAPWSAQSDG
FKGEAVYDWYLGRKRSREND-VVYDY
>Mantodea_Metallyticus_splendidus_Elevenin
M------SRGCHRSMCLPVVLLSTVLLYHLAASEPKSVNCRRWVFHPTCRGVAAKRTYPP
ESPAVFLVDSGRKEDSNLEDVLGLYPTPQPQSQSQNRAEQQRPNLRMQQPLAPWSAHGDG
FKGASVYEWYLGRKRSRDND-VMYDY
>Mantodea_Miomantis_binotata_Elevenin
M------SRGCHRSISLPVILLSTVLLYHLAASEPKSVNCRRWVFHPTCRGVAAKRNYPQ
DTPAIYLVDNDRKGDSNLEEVLGLYATPQPHPQSQNRAEQQRSNLRMQQPLAPWSAHGDG
FKGESVYDWYLGRKRSRDND-VVYDY
>Mantodea_Miomantis_brunni_Elevenin
M------SRGCHRSISLPVILLSTVLLYHLAASEPKSVNCREWVFHPTCRGVAAKRNYPQ
DTPAIYLVDNDRKGDSNLEEVLGLYATPQPHPQSQNRAEQQRSNLRMQQPLAPWSAHGDG
FKGESVYDWYLGRKRSRDND-VVY--
>Mantodea_Nilomantis_floweri_Elevenin_1
M------SRGCQRSISLPVILLSTVLLYHLAASEPKSVNCRRWVFHPSCRGVAAKRAYPQ
ESPAIFLVDSDRKGDSNLGEVLGLYAT?????????????????????????????????
?????VYDWYIGRKRSRDYD-VVR--
>Mantodea_Omomantis_zebrata_Elevenin_1
M------SRGCHRSISLPVILLSTVLLYHLAASEPKSVNCRRWVFHPTCRGVAAKRTYPQ
DSPAIFLVDNDRKGDSNLEEVLGLYATPQPHSQSQNRAEQQRPNLRMQQPLAPWSAHGDG
FKGESVYDWYLGRKRSRDND-VVYDY
>Mantodea_Orthodera_novaezealandiae_Elevenin
M------SRGCHRSISLPVILLSTVLLYHLAASEPKSVNCRRWVFHPTCRGVAAKRTYPQ
DSPAIFLVDNDRKGESNLEEVLGLYA----------------------------------
--------------------------
>Mantodea_Orthoderella_ornata_Elevenin
M------SRGCHRSICLPVILLSTVLLYHLAASEPKSVNCRRWVFHPTCRGVAAKRNYPQ
DSPAIFLVDSDRKGDSNLEEVLGLYATAQPHSQNQNRAEQQRSNLRMQQPLAPWSSHGDG
FKGESVYDWYLGRKRSRDND-VVYDY
>Mantodea_Oxyopsis_gracilis_Elevenin
------------------------------------------------------------
------------------------------------------------------------
--------------------------
>Mantodea_Oxyothespis_dumonti_Elevenin
------------------------------------------------------------
------------------------------------------------------------
--------------------------
>Mantodea_Paraoxypilus_sp._Elevenin
------------------------------------------------------------
-----FLVDSDRKGDSNLEEVLGLYATPQPHSQSQSRAEQQRSNLRMQQPLVPWSAHGDG
FKGESVYDWYLGRKRSRDND-VVYDY
>Mantodea_Parasphendale_sp._Elevenin
M------SRGCHRSISLPVILLSTVLLYHLAASEPKSVNCRRWVFHPTCRGVAAKRNYPQ
DSPAIFLVDNDRKGDSNLEEVLGLYATPQPHPQSQNRAEQQRSNLRMQQPLAPWSAHGDG
--------------------------
>Mantodea_Phasmomantis_sumichrasti_Elevenin_1
M------SRGCHRSISLPVILLSTVLLYHLAASEPKSVNCRRWVFHPTCRGVAAKRA?SQ
DSPAIFLVDNDRKGESNLEEVLGLYATPQPHSLSQNRAEQQRSNLRMQQPLAPWSAHGEG
FKGESVYDWYLGRKRSRDSD-VVYDY
>Mantodea_Phyllocrania_paradoxa_Elevenin_1
-------------------------------------------VFHPTCRGVAAKRTYPQ
DSPAIFLVDNDRKGDSNLEEVLGLYATPQPHSQSQNRAEQQRSNLRMQQPLAPWSAHGDG
FK------------------------
>Mantodea_Phyllothelys_werneri_Elevenin
------------------------------------------------------------
------------------------------------------------------------
--------------------------
>Mantodea_Popa_spurca_Elevenin_1
M------SRGCHRSISLPVILLSTVLLYHLAASEPKSVNCRRWVFHPTCRGVAAKRTYPQ
DSPAIFLVDNDRKGD????????????????????NRAEQQRSNLRMQQPLAPWSAHGDG
FKGESVYDWYLGRKRSRDND-VVYDY
>Mantodea_Pseudempusa_pinnapavonis_Elevenin
M------SRGCHRSISLPVILLSTVLLYHLAASEPKSVNCRRWVFHPTCRGVAAKRTYPQ
DSPAIYLVDNDRKGDSNLEEVLGLYATPQPHSQSQNRAEQQRSNLRMQQPLAPWSAHGDG
FKAESVYDWYLGRKRSRDNDVVVYDY
>Mantodea_Pseudogalepsus_nigricoxa_Elevenin
M------SRGCHRSISLPVILLSTVLLYHLAASEPKSVNCREWVFHPTCRGVAAKRNYPQ
DSPAIFLVDNDRKGDSNLEEVLGLYAPPQPHSQSQNRAEQQRSNLRMQQPLAPWSAHGDG
FK------------------------
>Mantodea_Rhombodera_basalis_Elevenin
------------------------------------------------------------
------------------------------------------------------------
--------------------------
>Mantodea_Sibylla_pretiosa_Elevenin
-----------HRSISLPVILLSTVLLYHLAASEPKSVNCRRWVFHPTCRGVAAKRAYPQ
GSPAIFLVDNDRKADSNLEEVLGLYATPQPHSQSQ-------------------------
--------------------------
>Mantodea_Sphodromantis_lineola_Elevenin
M------SRGCHRSISLPVILLSTVLLYHLAASEPKSVNCRRWVFHPTCRGVAAKRAYPQ
DSPAIFLVDNDRKGDSNLEEVLGLYATPQPHSQSQ-------------------------
--------------------------
>Mantodea_Stagmatoptera_biocellata_Elevenin
------------------------------------------------------------
------------------------------------------------------------
--------------------------
>Mantodea_Telomantis_lamperti_Elevenin
MFASSANSRGCHRSISLPVILLSTVLLYHLAASEPKSVNC-RWVFHPSCRG---------
------------------------------------------------------------
--------------------------
>Mantodea_Theopropus_elegans_Elevenin
-----------HRSISLPVILLSTVLLYHLAASEPKSVNCRRWVFHPTCRGVAAKRTYPQ
GSPAIFLVDNDRKGDSNLEEVLGLYATPQPHSQPQNRAEQQRSNLRVQQPLAPWSARGDG
FKGESVYDWYLGRKRSR---------
>Mantodea_Thesprotia_graminis_Elevenin_1
M------SRGCHRSICVPAILLSTVLLYHLAASEPKSVNCRRWVFHPTCRGVAAKRTFPQ
ESPAYFL????????????EVLGLYATPQPRSQTQNRAEQQRSNLRMQQPLAPWSSTHAD
YKGDSVYDWYLGRKRSRDND-VMYDY
>Mantodea_Tropidomantis_tenera_Elevenin
-----------------------------------RSVNCRRYVFHPSCRGVAAKRAFPL
EPPAMFLVDSDRKGDSNPEEVLGL---AQPHSQSR---VEQRSNLRMQQPLAPWSANGDG
LKGES---------------------
>Mantophasmatodea_Mantophasma_kudubergense_Elevenin
MSVTPALCLCVLLCLAAAAGNRAIDCRKHVFARPCRGASAKRSFPVPPLDADRKLSLDEV
LALYPTAPTSESVHEPPSVRTSAGWSPVDQARADSLYDWFLTSRKRSREPDVYDY
>Mantophasmatodea_Tyrannophasma_gladiator_Elevenin
MSVTPALCLCVLLCLAAAAGTRAIDCRKHVFARPCRGASAKRSFAAPALDADRKLSLDEV
LALYPTAPTSESAREPPSARTSAGWNSVDQARADSLYDWFLTSRKRSREPDVYDY
>Mantophasmatodea_Pachyphasma_brandbergense_Elevenin
MSVTPALCLCVLLCLAAAAGNRAIDCRKHVFARPCRGASAKRSFPAPPLDADRKLSLDEV
LALYPTAPTSESVREPPSARTSAGWSPVDQARADSLYDWFLTSRKRSREPDVYDY
>Mantophasmatodea_Namaquaphasma_ookiepense__Elevenin
MSVTPALCLCVLLCLAAASGNRAIDCRKHVFARPCRGASAKRSFAAPALDADRKLSLDEV
LALYPTTPTSESAREPLSVRTSVGWSPVDQARADSLYDWFLTSRKRSHEPDAYDY
>Orthoptera_Caelifera_Atractomorpha_sp._Elevenin
------------------------------------------------------------
------------------------------------------------------------
------------------------------------------------
>Orthoptera_Caelifera_Aularches_miliaris_Elevenin
------------------------------------------------------------
------------------------------------------------------------
------------------------------------------------
>Orthoptera_Caelifera_Dictyophorus_griseus_Elevenin
------------------------------------------------------------
------------------------------------------------------------
------------------------------------------------
>Orthoptera_Caelifera_Dictyophorus_spumans_Elevenin
------------------------------------------------------------
------------------------------------------------------------
------------------------------------------------
>Orthoptera_Caelifera_Haplotropis_brunneriana_Elevenin
------------------------------------------------------------
-----------------------------RQWAAPDQ---------A-------------
-------------AAFPWFLN-------WPKRT-AD--YDY-------
>Orthoptera_Caelifera_Locusta_migratoria_1_Elevenin
MTKTHVLSLLMIVLCALCLAIGSAKGQKRVDC-RMYPFAPICRGIMTKKRDL--------
---------DSTGVASSAIQKSADYPDA-RQWSAPEQ---------V-------------
-------------AMFPWLLNN------WPKRTAAD--YDY-------
>Orthoptera_Caelifera_Monistria_consobrina_Elevenin
------------------------------------------------------------
------------------------------------------------------------
------------------------------------------------
>Orthoptera_Caelifera_Monistria_discrepans_Elevenin
------------------------------------------------------------
------------------------------------------------------------
------------------------------------------------
>Orthoptera_Caelifera_Omura_congrua_Elevenin
------------------------------------------------------------
------------------------------------------------------------
------------------------------------------------
>Orthoptera_Caelifera_Parapetasia_femorata_Elevenin
------------IICTLCLAIESTKGQKRVDC-RMYPFAPICRGIMTKKRDV--------
---------EGTGLAASTQQKAADYPDA-RPWGPSDQ--------QT-------------
-------------AVFPWFLNN------WPKRAVP-------------
>Orthoptera_Caelifera_Phymateus_viridipes_Elevenin
MKRLHQLSIFMIVICTLCLSIESTKGQKRVDC-RMYPFAPICRGIMTKKRDV--------
---------EVTGSVASTMQKAADYPEP-RQWGASDQ--------QA-------------
------------------------------------------------
>Orthoptera_Caelifera_Pielomastax_soochowensis_Elevenin
MTSGHQLRLLLFSTYALCLLISSAHAQKRVDC-RVYPFAPLCRGIMTRKRDM--------
---------ETLDDISVPLKKDAGFAESMRTWPGGDQ---------MVK-----RSASEL
LKEV--------PPIYPWFLNA------GFKRPEMD--YEY-------
>Orthoptera_Caelifera_Poekilocerus_pictus_Elevenin
-----QLSIFMIVICTLCLSIESTKGRKRVDC-RMYPFAPICRGIMTKKRDV--------
---------EGTGSVASTMQKTADYPEA-RQWGASDQ---------A-------------
-------------AVFPWFLNT------W-------------------
>Orthoptera_Caelifera_Propsednura_eyrei_Elevenin
------------------------------------------------------------
------------------------------------------------------------
------------------------------------------------
>Orthoptera_Caelifera_Prosarthria_teretrirostris_Elevenin
-----------IAVCALCILTASAHYPKRVDC-RIHPFAPICRGVMTRKRDM--------
---------ESVGPMAPNPKKDAGFSEGVRSWPAGDE---------V-------------
-------------PAYPWFVNN------ALKQPDTD--YEY-------
>Orthoptera_Caelifera_Psedna_nana_Elevenin
------------------------------------------------------------
------------------------------------------------------------
------------------------------------------------
>Orthoptera_Caelifera_Stenobothrus_lineatus_Elevenin_3
MARVYQLGFL----VAILLASCQAESQGRPDC-RLYPYAPKCRSIMTRMDFH--------
---------GVYDPI-----DSVGFPDA-GMWGAAGDPLGNPAGSRVVQGGLVARVHTPE
TDSADDAEPWGAAAGNPDFSDDKWWAEVVSKSPFSD--DKWWAEVVS-
>Orthoptera_Caelifera_Stenocepa_sp._Elevenin
MTRLHQLSIFMIVICTLCLSIESTIGQKRVDC-RMYPFAPICRGIMTKKRDV--------
---------ENTGSVSSPMQKTADYPDA-RQWVPSEQ--------QT-------------
-------------AVFPWFLNN------WPKRTVAD--YDY-------
>Orthoptera_Caelifera_Systella_rafflesii_Elevenin
------------------------------------------------------------
------------------------------------------------------------
------------------------------------------------
>Orthoptera_Caelifera_Tetrix_subulata_Elevenin
MTGSSHLRLWLLTASAFYLLTTSTNAQ-KVDC-RKFVFAPICRGVAAKRSSQLAYAPPDF
VLETGNRRQGALDDASTSAQRETPSLDQ-SAWLPLTA---------SEQGRH--------
------------SDVVPWFMNS------RRGRGDVEVTYDY-------
>Orthoptera_Caelifera_Tropidacris_collaris_Elevenin
------------------------------------------------------------
------------------------------------------------------------
------------------------------------------------
>Orthoptera_Caelifera_Xya_japonica_Elevenin
--------------AALCLVLAHATAK-RIDC-RKMVFAAMCRGVAAKRGYP---DPPMQ
FPSYIHNSERKLEELSPMFATEAPRL----GWVAPYS---------PRQAKL--------
------------DSFYDWFLSN------RKRTP---------------
>Orthoptera_Caelifera_Xya_variegata_Elevenin
-----------------------------------------------KRGYP---DPPVQ
FPSYIHNSERKLEELSPMFATEAPRL----GWVAPYS---------SRQAKL--------
------------DSFYDWFLSN------RKRTLEEG------------
>Orthoptera_Caelifera_Zonocerus_elegans_1_Elevenin
------------------------------------------------------------
------------------------------------------------------------
------------------------------------------------
>Orthoptera_Caelifera_Zonocerus_elegans_2_Elevenin
---------------------------------RMYPFAPICRGIMTKKRDV--------
---------EGTGSVASSMQKSADYPDA-NQWGPSDQ--------QA-------------
-------------AVFPWFLNN------WPKRTVAD--YDY-------
>Orthoptera_Caelifera_Zonocerus_variegatus_Elevenin
MTRLHQLSIFMIVICTLCLSIESTKGQKRVDC-RMYPFAPICRGIMTKKRDV--------
---------EGTGSVASSMQKTADYPDA-RQWGPSDQ-----------------------
------------------------------------------------
>Orthoptera_Caelifera_Zubovskia_(Zubovskya)_sp._Elevenin
------------------------------------------------------------
------------------------------------------------------------
------------------------------------------------
>Orthoptera_Ensifera_Acheta_domesticus_Elevenin
------------------------------------------------------------
------------------------------------------------------------
--------------------------
>Orthoptera_Ensifera_Anostostoma_australasiae_Elevenin
------------------------------------------------------------
------------------------------------------------------------
--------------------------
>Orthoptera_Ensifera_Ceuthophilus_sp._Elevenin
--------RLSHFWTP---LACVLVLHLLASTSHAQRVDCRKFVFAPMCRGVAAKRGFPP
G--GQSSYLFDNDR-KLNALEEALGLLPSSSPQRPDTARDSVQMPWAT-----AEQDSKP
ESVYDWY---LTNRKRTRDPELAYDY
>Orthoptera_Ensifera_Comicus_calcaris_Elevenin
MLTRSCHPKICTLCSC---ILWLVLLQMFADNP-VSAIDCKKYVFAPECRGVGAKRSFLP
Q-----QYM-DDSRNVVPPHDDETFGVPSRNPQRGHPFIYPVQTIW--------QQPLKA
DSAYDSY---MNYKKRSHDADATYDY
>Orthoptera_Ensifera_Cyphoderris_sp._Elevenin
MVSRSCPRRPHPLSAP---LACIVVLHLLAECATAQRVDCRKFVFAPMCRGVAAKRAFPP
S-----M-----------------------------------------------------
--------------------------
>Orthoptera_Ensifera_Diestrammena_asynamora_Elevenin
-MPRTCSWRLSHCCAS---LACVLVLQLVANTAHAHRVDCRKFVFAPMCRGVAAKRAFPS
GGPGPANYLFDNDR-KLSALEEALGLFPSSAPQHPEGVRE-IGQAWTS-----VDQDSKP
ESVYDWY---LANRKRTRDSELVYDY
>Orthoptera_Ensifera_Gryllotalpa_sp._Elevenin
------RRRPASSAAPSAALALAVLAAYSVASAAAHRVDCRKFVFAPMCRGVAAKRALPS
A------LLMGNVRNQLGGLKQVLGLGTAPPP---NIAA--NDISWPD--SEPPHRPPQQ
QALYQLLAAAASTDTGASPGD--YDY
>Orthoptera_Ensifera_Hemiandrus_sp._Elevenin
------------------------------------------------------------
------------------------------------------------------------
--------------------------
>Orthoptera_Ensifera_Hemideina_thoracica_Elevenin
------------------------------------------------------------
------------------------------------------------------------
--------------------------
>Orthoptera_Ensifera_Mecopoda_elongata_Elevenin
MVSRICSRRLHTICTP---IACIVVLHLLAESATAQRVDCRKFVFAPMCRGVAAKRAFAP
S-----NYLVENDR-KLSALEEALGLYPSSPPTRDQIAPI---AQWTSAAAVASQQDSKP
DALFDWY---FHSRKRSRDADLAYDY
>Orthoptera_Ensifera_Myrmecophilus_sp._Elevenin
------------------------------------------------------------
------------------------------------------------------------
--------------------------
>Orthoptera_Ensifera_Neonetus_sp._Elevenin_1
M--------LSNYCAP---ISCLLAIYLVAHIAHAQRVDCRKFVFAPMCRGVAAKRGFLP
G--GPSTYLLDNDR-KLCVLEEAL---WSS?????????VAVAAPWAA-----PDQESKP
ESVYDWY---LNNRKRTREPELAYDY
>Orthoptera_Ensifera_Nippancistroger_testaceus_Elevenin_1
MLIRFCHRRLHPLSTP---LACFVVLHLLVDTAHAKKVDCRKFVFAPICRGVAAKRAYPP
A-----NYL???????LHALEESLGLLPSPSPARDQFAP--VPAPWAA----LQPMEAKA
EAYYDWN---LNSRKRSRPGDIDYEY
>Orthoptera_Ensifera_Phaeophilacris_bredoides_Elevenin
------------------------------------------------------------
------------------------------------------------------------
--------------------------
>Orthoptera_Ensifera_Phaneroptera_falcata_75_2_Elevenin
-------------------------LHLLAEAAYAQRVDCRKFVFAPMCRGVAAKRAFPL
S-----GYLVENDS-KLSALEEALGLYPSSPPSRDQIAPV---SPWTA--AVASQQEPKA
DTLFDFY---FNSRKRGRNPEVAYDY
>Orthoptera_Ensifera_Stenopelmatus_sp._Elevenin
------------------------------------------------------------
------------------------------------------------------------
--------------------------
>Phasmatodea_Abrosoma_johorensis_Elevenin
----------------------------------VWVAPQCRGWAAKRAFAAADGD-TFN
PF-NNLDSRRAAGLEQLLGMYATAAPLEDVPQLSR---ARQDAESWSNIEEQAPKQDVLY
DWYMN-------------
>Phasmatodea_Achrioptera_fallax_Elevenin
MV-AGCSRIVCCLMLLVALLCLTANARPRVDCTKFVFAPSCRGIAAKRSFLAADRG-VFT
PD-N---ARKVSGLEQLLEMYATAPPLEEIAQLSS---RRREPETLSALMEQASKPDLMY
DWYLNSLKRSKESTAYDY
>Phasmatodea_Agamemnon_cornutus_Elevenin
------------------------------------------------------------
------------------------------------------------------------
------------------
>Phasmatodea_Aretaon_asperrimus_Elevenin
MV-AGCPRVACCLLLLAALLCWTANARPRVDCTKFVYAPSCRGVAAKRSFVPAERD-VYA
PD-N---ARKMSGLEQLLEMYATAVPLEEAGQVSP---RRREMESWSALMEQAPKPETLY
DWYLNSLKRSKESAMYDY
>Phasmatodea_Bacillus_rossius_Elevenin_1
MFSSSC-RMAVHLALLAALLCSSADARPRVDCTKFVYAPSCRGVAAKRALLPAERD-VFG
-D-I---PRKLSGLEQLME??ATAATLDEPAPVM----RNHESEMWSALVEQASKPEALY
DWYLSSLKRSKEGALYDY
>Phasmatodea_Carausius_morosus_Elevenin
MVAA-CSRVLCCL-LLATLLSRAAEARGPVDCTRFLYAPVCRGVAAKRSFLPADRD-VYT
PD-N---MRKLSSLEQLLEVYATAAPLEE----EH---RRREPEPWTTLSEEAPKPEMFY
DWLMNSMKRSKEAAIYDY
>Phasmatodea_Clitarchus_hookeri_Elevenin
------------------------------------------------------------
------------------------------------------------------------
------------------
>Phasmatodea_Creoxylus_spinosus_Elevenin
----------------------------RVDCTKFVYAPSCRGVAAKRSFLPAVRE-VYT
PD-N---VRKMSGLEQLLDMYATAAPLEEAPQLSP---RRREAESWSTFMEQAPKP----
------------------
>Phasmatodea_Diapherodes_gigantea_Elevenin
------------------------------------------------------------
------------------------------------------------------------
------------------
>Phasmatodea_Dimorphodes_sp._Elevenin
MV-ASCSRIICCL-LLAA-MYLTATARGPVDCTRFLFAPACRGVAAKRSFLPAERD-VFA
AD-Q---ARKMNGLEQLLEMYATAAPLEEA--------ARRQSESWAP-VEQAPKPEMLY
DWYM--------------
>Phasmatodea_Epidares_nolimetangere_Elevenin
ML-AGCCRVVFCLMLLAALLCWTAHARPRVDCTKFVFAPSCRGIAAKRSFLPAERE-VYT
PD-N---TRKMSGLEQLLEMYATAVPVDEAAQVSP---RRREMDSWSSVMEQAPKPEMLY
DWYLNSLKRSKEPAVYDY
>Phasmatodea_Eurycantha_calcarata_Elevenin
------------------------------------------------------------
------------------------------------------------------------
------------------
>Phasmatodea_Extatosoma_tiaratum_Elevenin
MV-ASCSRMICCL-LLAA-MCLTVSARGPVDCTRFLYAPACRGVAAKRSFLPAERD-MLA
AD-A---ARKMSGLEQLLEMYATPAP----------------------------------
------------------
>Phasmatodea_Gratidia_madagassa_Elevenin
-------------------------ARARVDCTKFVFAPSCRGVAAKRSFLPAERG-LYT
PD-N---ARKVS-LEQLLEMYATATPLEEIAQLT----SRREPETLGAFMKQPPKPELMY
DWFLNNLKRSKDPAIYDY
>Phasmatodea_Heteropteryx_dilatata_Elevenin
-------------------LCLTVNARARVDCTKFVYAPSCRGVAAKRSFLPVERD-VYT
PD-N---ARKMSGLEQLLEMYATQVPMEDAAPVSP---RRREMESWSSLMEQAPKP----
------------------
>Phasmatodea_Libethra_strigiventris_Elevenin
--------------------------------------PSCRGVAAKRSFIPAERD-VYT
PD-N---ARKMSGLEQLLDMYATAAPLEDNLQLTP---RRRESEPWNALMEQAGKPEMLY
DWYLNSLKR---------
>Phasmatodea_Medauroidea_extradentata_Elevenin
------------------------------------------------------------
-----------------------------------------------------------Y
DWYLNSLKRNKEPA-YDY
>Phasmatodea_Megacrania_phelaus_Elevenin
MV-SSCSRVTCCL-LLAA-MCLTASARGPVDCTRFLYAPACRGVAAKRSFLPAERD-MLA
AD-A---ARKMSGLEQLLGAYATPAPLEE---------ARRQPESWVA-VEQAPKPEMLY
DWYLSSLKRSREPSVYDY
>Phasmatodea_Metriophasma_diocles_Elevenin
------------------------------------------------------------
------------------------------------------------------------
------------------
>Phasmatodea_Neohirasea_fruhstorferi_Elevenin
-V-VAYSKILYCL-LLATLLCLTADARGPVDCTRFLYAPACRGVAAKRSFIPADRD-MYN
PD-N---ARKMSGLEQLLEMYATATPLEESAA----------------------------
------------------
>Phasmatodea_Oreophoetes_peruana_Elevenin
MV-AGCSKIACSLMLLVALLCLTANARARVDCTKFVYAPSCRGVAAKRSFVPSERD-IYS
PD-N---ARKMSGLEQLLDMYATAAPLEEGPQLSS---RRRESEPWSTMMEQAGKPEMMY
DWYLNSL-----------
>Phasmatodea_Orestes_mouhotii_Elevenin
------------------------------------------------------------
-----------------------AMPVDEAAQLSP---RRREMDSWSSVMEQAPKSEMLY
DWYLNSLKRSKEPAVYDY
>Phasmatodea_Orthomeria_sp._Elevenin
------------------------------------------------------------
------------------------------------------AESWSNLAEQVPKQDVLY
DWYVNSLKKSKESPVYDY
>Phasmatodea_Orxines_xiphias_Elevenin
MT-VTCSRMLYCL-LLATLLCLTVDARGPVDCTRFLYAPACRGVAAKRSFIPADRD-MYT
PD-N---VRKLNGLEQL-------------------------------------------
------------------
>Phasmatodea_Paranisacantha_sp._Elevenin
--------------------------------TKFVFAPSCRGVAAKRSFV-ADRS-VYN
LD-N---ARKASGLEQLLEMYATATPLEEAAQLSS---RRREPETLSAIMEQASKPELMY
D-----------------
>Phasmatodea_Peruphasma_schultei_Elevenin
---------------------------------------------------PAEREQMYV
PEMN---TRKMSGLEQLLDMYATAAPLEEGPQVSP---RRREPESWNTLVEQVPKPEVLY
DWYLNSLKRSKESAVYDY
>Phasmatodea_Phyllium_philippinicum_Elevenin
MVAAGCSRVACCLMLLAALLCLTANARARVDCTKFVYAPSCRGVAAKRGFVTAERD-VYT
PD-T---VRKLASLEQLLE-----APLEDVAPLSP---HRRESESWTALTEQAPKPEVLY
DWYLNSLKRNRDSAAYDY
>Phasmatodea_Pseudophasma_velutinum_Elevenin
------------------------------------------------------------
------------------------------------------------------------
------------------
>Phasmatodea_Pseudosermyle_phalangiphora_Elevenin
------------------------------------------------------------
---------KMSGLEQLLEMYATAAPLEEAPQLSP---RRRESESWSSMMEQAPKPEMLY
DWYLNSLKRSKESAVYDY
>Phasmatodea_Ramulus_artemis_Elevenin
------------------------------------------------------------
-------------------------------EQTA---SRRRPEPWTSLVDQEPKAEALY
DWYLSSLKRSQEPT-YDY
>Phasmatodea_Sipyloidea_biplagiata_Elevenin
------------------------------------------------------------
------------------------------------------------------------
------------------
>Phasmatodea_Spathomorpha_lancettifer_Elevenin
--------------------------------RRFVFAPVCRGVAAKRSFVPAEKG-VYV
PD-N---ARKVTSLEQLLEMYATAAPLEEVAQLSP---SRRETEALSALMEQATKP----
------------------
>Phasmatodea_Spinotectarchus_acornutus_Elevenin
------------------------------------------------------------
------------------------------------------------------------
------------------
>Phasmatodea_Timema_cristinae_Elevenin
------------------------------------------------------------
---------------------ATSAPPEATEEQSKDFDPRGQEQAWNPLAEQGPKTDVLY
DWYINTRKRNKEPEVYDS
>Phasmatodea_Tirachoidea_westwoodii_Elevenin
------------------------------------------------------------
------------------------------------------------------------
------------------
>Phasmatodea_Trachyaretaon_brueckneri_Elevenin_1
MV-TGCSRVACSLLLLAALLCWTADARARVDCTKFVYAPSCRGVAAKRSFVPAERD-VYA
PD-N---ARKMSGLEQLLEMYATAVPLEEAALVSP---RRREMESWSA??????KPETLY
DWYLNSLKRSKESAMYDY
>Phasmatodea_Xenophasmina_simile_Elevenin
------------------------------------------------------------
------------------------------------------------------------
------------------
>Plecoptera_Acroneuria_stigmatica_Elevenin
------------------MLAP-TLAVFLLYV-VVT----SEAQRVDCRKFVFA------
------------------------------------------------------------
------------------------------------------------
>Plecoptera_Apteroperla_tikumana_Elevenin
MSR--------------GWLIP-AL-CCLPWL-ICALMMPSSAQRVDCRKFVFAPLCRGV
AAKRSY---TG-DDDFYLQNDDKVNSLDNAVLGSYPTVPPADKEPDET-RSARARKEHSR
SNRQPFPTQTQPWKTRDD--QGLKIDTLYDWYLDNRKRTRDPEAAYDY
>Plecoptera_Brachyptera_vera_Elevenin
MVRLNCSGPTRLAPKVCLLLVS-T--VCLLYM-INS----SEAQRVDCRKFVFAPLCRGV
AAKRGY---SGGDDDNYLDSEDK---FSGV--GSYPTVPPMIGRAHKE-RVSRAQLHSAP
AVV-----------------QAQA------------------------
>Plecoptera_Cosmioperla_kuna_Elevenin
------------------------------------------------------------
-----------------------------------PTYSLMQQHDNRS-QQGQGFATRGR
SG--------QTWSPAGEQ-QGLKTDTFYDWYLSNRKQPRESDVVYDY
>Plecoptera_Cryptoperla_japonica_Elevenin
MSS-----GHRW------ALIP-TLALCLLYT-VAT----SEAQRVDCRKFVFAPMCRGV
AAKRAY---PGPLPDFYVDSERKGNTAEGA-AGLYPTPPPMGLQDGLGPREGSSATGRNH
----------PAWRSL--------------------------------
>Plecoptera_Eusthenia_lacustris_Elevenin_1
MTA-------------TALYVPFLLSSCLLYMQVAT----CDAQRVDCRK----------
-ENGGF---------------------EGALLRFYPTVPPQEGMG--TVRGPDDIRPAGQ
----------RQWRESNDQNQVAKTDTLYDWYLNNRKRAREPEVTYDY
>Plecoptera_Isoperla_sp._Elevenin_1
------------------MLAP-TLAIFLLYV-VVT----SDAQRVDCRKFVFAPMCRGV
AAKR-----SGSQPEYYMDAERK---MEGA-PAFYPTIPPLGMQDGLS---GRDLGGHNR
----------QAWRPQNDR-QAQKADTVYDWYLNNRKRAREPDLAYDY
>Plecoptera_Leuctra_sp._Elevenin
MVR---SGSYRLA---TAMIVP-IISTCLLYM-IAC----SDAQRVDCRKFVFAPMCRGV
AAKRGYNL-DAGEDDVYVDNDGK---LSGI--AAYPSVPTLVGKAHTSIHRQKNQLPTKP
----------FPWKSLDDN---SKSDTLYDWYLTNRKRAREPDMIYDY
>Plecoptera_Nemoura_sp._Elevenin
------------------------------------------------------------
------------------------------------------------------------
------------------------------------------------
>Plecoptera_Perla_marginata_Elevenin
------------------MLAP-TLAVCLLYF-VVS----SEAQRVDCRKFVFAPMCRGV
AAKRGY---SGAQPEFYMEPYRK---MEGG-PMFYPTVPPMGVPEGLS-VAGRDTAGHSR
----------PAWRSEAERVPTQKGDTMYDWYLNNRKRSRESDMAYDY
>Plecoptera_Pteronarcys_sp._Elevenin
------------------MLTS-TLALCLMCV-VAT----SDAQRVDCRKFVFAPMCRGV
AAKRAY---SGPQADFYLEGERKVSALDGA-PGLYPTAPPLSLQDGLVARDPTSAAGHSR
----------PAWRPLSDQIQ---------------------------
>Plecoptera_Scopura_montana_Elevenin
------------------------------------------------------------
------------------------------------------------------------
------------------------------------------------
>Plecoptera_Siphonoperla_torrentium_Elevenin
------------------MLAP-TLAIFLLYV-VVT----CDAQKVDCRKFVYAPVCRGV
AAKRAYFGSSGSPADYYLDADRK---MDGG-PVFYPTIPP--------------------
------------------------------------------------
>Plecoptera_Sweltsa_sp._Elevenin_1
------------------MLVP-TLAVFLLYV-MVS----CDAQRVDCRKFVFAPMCRGV
AAKRAY---SGSPADYFMDNDR??????????????????????????????????????
??????????????PQLDQMQAQKADTMYDWYLNNRKRGRETDLSYDY
>Plecoptera_Trinotoperla_montana_Elevenin
-------------------------------------------------KILF-------
------------------------------------------------------------
--------------------QAAKPDTLYDWYLSNRKRSGDRDLTYD-
>Zoraptera_Zorotypus_Elevenin
MVAFNCTSAVTTIVCCALIVSLLVTSNGAIDCRRFVYAPPCRGVAAKRSGSNNIKYDFYF
KKPSGERFPITFERNQNSQDTTANSEKASSTSPSRMQDIGDLLTGLAIADQIRFQNTKWA
NDQQELKPESHYDWMPNNQKHSRESDVAYEY
