# Supplementary material for: Evolution of Neuropeptide Precursors in Polyneoptera (Insecta)
Source: Front Endocrinol (Lausanne). 2020 Apr 15;11:197. doi: 10.3389/fendo.2020.00197 (PMC7179676; doi:10.3389/fendo.2020.00197)
Supplement: Supplementary file 3 [file Data_Sheet_2.ZIP › Additional File 2M_HanSolin.fas]

>Blattodea_Anallacta_Han Solin
MLWPLLILG-YVVLVMSRPPPSTADDILDDVTWRELPPEMLNQQSSQWFSLYNNPESPGP
GKL--GRSRPS---KRALSVLSRWKPFSMGFSNLVGRYPPRAPLLSMMPELDFVSAETRG
TLRPIGQPLRWGRR-
>Blattodea_Asiablatta_Han Solin
------------------------------------------------------------
------------------------------------------------------------
---------------
>Blattodea_Balta_Han Solin
MLWPLLILG-YVVLVTSRPPPSNADEILDDITWRELPPEMLSQESSQWLPIYNNPESPGP
GKI--GNRRPA---KRALSILSRWKPFSMGFSSLVGRYPPRAPLVSMVPELDFVSAETRG
SLRPIGQPLRWGRR-
>Blattodea_Blaberus_Han Solin
------------------------------------------------------------
------------------------------------------------------------
---------------
>Blattodea_Blattella_Han Solin_1
MLWPLLILS-YVVLVTSRPPPSTSDDILDDVTWRDLPPEMLRQQSRQLISLYNNPESP??
??????????????????????????FSMGFSNLVGRYPPRAPLLSMVPELDFVSAETRG
TLRPIGQPLRWGRR-
>Blattodea_Cariblatta_Han Solin
MLWPLLILG-CVVLVTSRPPPSTA----DDVTWRELPPEML----SQWFSLYNNPQTLDP
GNIPDENKPPS---KRALSVLSRWKPFSLGFSSLVGRYPPRAPLLSMVPELDFVSAETRG
TLRPIGQPLRWGRR-
>Blattodea_Catara_Han Solin_1
MLWPLLILG-CVVLVTSRPSSSTADQILDDVTWREL-PAMLRQQSSQWLSLYNNPESPGP
GHL--GTNS???????????????????????????????????????????????ETRG
TLRPVGQPLRWGRR-
>Blattodea_Cryptocercus_Han Solin
MLWPLLILGSYVVLVTSRPSPSSADEILDDVTWREL-PVMLRQQSSQWMSPYNNPKSPGP
-----GSSRSS---KRALSVLSRWKPFSMGFSSLVGRYPPRAPLVSMIPELDFVSAETRG
TLRPVGQPLRWGRR-
>Blattodea_Ectobius_Han Solin_1
MLWPLLMLG-YVVLVTSRPSPLTSQDVLDDVTWRELPPNMLSPQSLQWSSLYNNPESPGP
GNI--SNSRSR---KRALSVLSRWKPFSMGFSTLVGRYPPRAPLLSMMPELDFVSAETRG
TLRPIGQPLRWGRRR
>Blattodea_Ellipsidion_Han Solin
MLWPLLILG-YVVLVTSRPPPSNADEILDDITWRELPPDMQSQESSQWLSIYNNPESPGP
GKI--GDRRPT---KRALSILSRWKPFSMGFSSLVGRYPPRAPLVSMVPELDFVSAETRG
SLRPIGQPLRWGRR-
>Blattodea_Episymploce_Han Solin
-----------------------------------LPPEMLRQQSTQWISLYNNPESPGP
GKI--DISRPS---KRALSVLSRWKPFSMGFSNLVGRYPPRAPLLSMVPELDFVSAETRG
TLRPIGQPLRWGRR-
>Blattodea_Ergaula_Han Solin
MLWPLLILG-YVVLVTSRPSPSTVDDILDDVTWREL-PALLRQQSVQWL-PYNNPESPGP
GTL--GNSRTS---KRALSVLSRWKPLSMGFSSLVGRYPPRAPLVSMIPELDFVSAETRG
TLRPVGQPLRWGRS-
>Blattodea_Eucorydia_Han Solin
MLWPLLILG-YVVLVTSRPSPSTADDILDDVTWREL-PALLRQQSRQWL-PYNNPESPGP
GKI--GSSRTS---KRALSVLSRWKPLSMGFSSLVGRYPPRAPLVSMIPELDFVSAETRG
TLRPVGQPLRWGRR-
>Blattodea_Euryoctis_Han Solin
MLWPLLILG-YVVLVTSRPSPSTADEILDDVTWREL-PAMLRQQSSQLLSLYNNPESPGP
GHL--GNNKPS---KRALSMLSRWKPFSMGFSSLVGRYPPRAPLVSMIPELDFVSAETRG
TLRPVGQPLRWGRR-
>Blattodea_Euthlastoblatta_Han Solin
-----------VVLVTSRPPPSNVEEILDDVTWKELPPDMLSRETSQWFSLYNNPESPGP
GKI--DNRRPS---KRALSILSRWKPFSMGFSSLVGRYPPRAPLVSMVP-----------
---------------
>Blattodea_Ischnoptera_Han Solin
MFWPLLILA-YVVLVTSRPPPSTADDILDDITLRDISPVMLSPQSSQWISGYNNPESPGP
GKI--EISTPN---KRALSVLSRWKPFSLGFSSLVGRYPPRSSLMSIVPEVDFVSAETRG
TLRPVGQPLRWGRR-
>Blattodea_Lamproblatta_Han Solin
MLWPLLILG-YVVLVTSRPSPSTSEEILDDVTWREL-PAMLRQQSSQWLSPYNNPESP--
------------------------------------------------------------
---------------
>Blattodea_Loboptera_Han Solin
------------------------------------------------------------
------------------------------------------------------------
---------------
>Blattodea_Lobopterella_Han Solin
----------------------------------------------------------GP
GKT--ETSRPN---KRALSVLSRWKPFSLGFSNLVGRLPPRAPLLRMAPELDFVSAETRG
TLRPIGQPLRWGRR-
>Blattodea_Methana_Han Solin
------------------------------------------------------------
------------------------------------------------------------
---------------
>Blattodea_Nauphoeta_Han Solin
MLWPLLILG-YVVLVTSRPPPSIAEDILDDLTWRELPPEML-QQSSQWIPL---------
------------------------------------------------------------
---------------
>Blattodea_Nocticola_Han Solin
MLWQLLLLG-YIVIIISWPSQCSAEDFLDDVTWQQVPPAV--PDSVQF------------
-----GGRRPS---KRVLSVLSRWKPLSKGLNSLVRRYTPRVPLVSMIPDFNIIFSEEE-
SRRPIGQPLRWGRR-
>Blattodea_Panchlora_Han Solin_1
MLWPLFILG-YVVLVTSRPPPSPVEDILEDYTWRELPPEML-RQSSQWIPLYNNPKSPGP
GNI--GDSR?????????????RWKPFSVGFSSLVGRYPPSAPLLTMVPELDFVSAETRG
SLRPIGQPLRWGRR-
>Blattodea_Paratemnopteryx_Han Solin
MLWPLLILG-YVVLVTSRPPPSTAEDILDDVTWRDLPPEMLRQQSSQWISLYNNP-----
------------------------------------------------------------
---------------
>Blattodea_Periplaneta_Han Solin
MLWPLLILG-CVVLVTSRPSSSTADQILDDVTWREL-PAMLRPQSSQWFSLYNNPESPGP
GHS--GSSSSSRPSKRALSVLSRWKPFSMGFSSLVGRYPPRAPLVSMIPELDFVSAETRG
TLRPVGQPLRWGRR-
>Blattodea_Polyphaga_Han Solin
-------------------------DILDDVTWREL-PALLRQQSSQWSTPYNNPESPGP
GMI---DSRLS---KRALSVLSRWKPLSMGFSSLVGRYPPRAPLVSMIPELDFVSAET--
---------------
>Blattodea_Princisia_Han Solin
MLWPLLILG-YVVLVTSRPPPSTAEDILDDLTWRELPPEML-EQSSLWIPLYNKPESP--
------------------------------------------------------------
---------------
>Blattodea_Schultesia_Han Solin
------------------------------------------------------------
------------------------------------------------------------
---------------
>Blattodea_Shelfordella_Han Solin
MLWPLLVLG-CAVLVTSRPSSSTADQILDDVTWREL-PAMLRPQSSQWFSLYNNPESPGP
GHS--GSSSSS-------------------------------------------------
---------------
>Blattodea_Sundablatta_Han Solin
MLWPLLILG-YVVLVTSRPPPSNADEILDDVTWRELPPQMLSQESSQWFSLYNNQESPGP
GKI--GNRRPT---KRALSILSRWKPFSMGFSSLVGRYPPRAPLVSMVPELDFVSAETRG
TLRPIGQPLRWGRR-
>Blattodea_Supella_Han Solin
-----------------------ADEILDDVTWRELPPDMLSQESSQWFPLYNNPESPGP
GKI--GNRRTT---KRALSILSRWKPFSMGFSSLVGRYPPRAPLVSMVPELDFVSAETRG
TLRPIGQ--------
>Blattodea_Symploce_Han Solin
MLWPLLILG-YVVLVTSRPPPSTADDILDDVTWRDLPPEMLRQQSSQWISLYNNPESPGP
GKI--DISRPS---KRALSVLSRWKPFSMRFSDLVGRYPPRAPLLSMMPELDFVSAETRG
TLRPIGQPLRWGRR-
>Blattodea_Therea_Han Solin
MLWPLLILG-YVVLVTSRPSPSTVDDILDDVTWREL-PALLRQQSVQWL-PYNNPESPGP
GTL--GNSRTS---KRALSVLSRWKPLSMGFSSMVGRYPPRAPLVSMIPELDFVSAETRG
TLRPVGQPLRWGRR-
>Blattodea_Tivia_Han Solin
MLWQLLILG-YVVLVTSRPSPSTVEDILDDVTWREL-PALLRQQSSQWVTPYNNPESPGP
GNI--GSSRTN---KRAFTVLSRWKPLRMGFTSLVGRYPPRAPLVSMIPELDFVSAETRG
HLRPPGQPLRWGRR-
>Blattodea_Tryonicus_Han Solin
MLWPLLILG-CVVLVTSRPSPSTADEILDDVTWREL-PAMMSQQ-SQWMPSYNNPESPGP
GNI--GTSRAS---KRALSVLSRWKPFSMGFSSLVGRYPPRAPLVSMIPELDFVSAETRG
SLRPIGQPLRWGRR-
>Isoptera_Coptotermes_Han Solin
MLWPILILG-YAVVVTSRPSSSIADDLSDGVRWRML-PPILRQEPSEWMSPYDRPEA---
G--------NS---KRALSILSRWKPLS--------------------------------
---------------
>Isoptera_Incisitermes_Han Solin
MLWPLFILG-YVVLVTSRPSSSTANEILDDVTWRKL-PAMLGQESSQWISSYNSPESPGP
GS--------S---KRALSVLSRWKPFSVGFSNLVGRYPPRAPLVSMIPELDFVSAETRG
TLRPIGQPLRWGRR-
>Isoptera_Mastotermes_Han Solin
MMWPLLILG-HVVLATSRPSAPTADEILHDVTWRQL-GQL---------SSHNNHQSPGP
G--------SN---KRALSILSRFRPFS----NLLGRYPPRAPLASTMPELDFVSAETRG
NLRPIGQPLRWGRR-
>Isoptera_Zootermopsis_Han Solin
------------------------------------------------------------
------------------------------------------------------------
---------------
>Isoptera_Prorhinotermes_Han Solin_1
MFWPLLILG-YAVLVTSRPSSSIAEEILDGVTWREL-PPLLSQEPTQWISPYN---RPGP
G--------SS---KRALSVLSRWKPFSTRFNNLVGHYPP????????????FVSAETRG
TLRPIGQPLRWGRR-
>Isoptera_Reticulitermes_Han Solin
MLWPLLILG-YAVLVTSRPSSSIADDILDGVTWREL-PPMLRQERSQWMSPYN---RTGP
G--------TS---KRALSVLSRWKPFSIRFNNLVGYHPPRPQHVSVVPELDFVSAETRG
TLRPIGQPLRWGRR-
>Dermaptera_Allostethus_burri_HanSolin
------------------------------------------------------------
---------------------------------------------KDTGGGYPSDFVSAE
TRGL-ASNRPVGQPLRWGRRRR-
>Dermaptera_Anataelia_canariensis_HanSolin
MSPAGGLRILLVATAAAAATAITAASQVDMG--DSS--NELLWFDEAAD-RVFDPPRVEP
QDSWVTKRALSALSRWRPLTEGLRAMLGYNNGGGGGLKT------REGGGGYASDFVSAE
TRGS-ASNRPVGQPLRWGRRRRR
>Dermaptera_Anechura_harmandi_HanSolin
MSPAGGLFILTVIFATSAAYLPS------RKTTED---LQLLWLDPPRV-FNYDPPQLEP
SDAWVSKRALSALSRWRPLTEGFRSMLGYNGGN---------------SPDGIPDFVSAE
TRGL-PPGRPV-QPLRWGRRRR-
>Dermaptera_Apachyus_charteceus_HanSolin
MSPAGGVQILLLAAATVAAGASV----GGNIFGNGEVIDDLLWFDGTND-RAYDPPRIEP
SDTWVTKRALSALSRWRPLTEGLRSMLSYKGEMNNYYVHHSFHL-----------YNSA-
-----------------------
>Dermaptera_Apterygida_media_HanSolin
------------------------------------------------------------
------------------------------------------------------------
-----------------------
>Dermaptera_Cranopygia_sp._HanSolin_1
MSLAGGLRILLVATAVVIATTAT----SQVAMGDSS--NELLWFDEAAD-RVLNPPRVE?
??????KRALSALSRWRPLTEGLRAMLGYNGGGG-GLKT------REGGAGYGSDFVSAE
TRGS-GSSRPVGQPLRWGRRRRR
>Dermaptera_Diplatys_flavicollis_HanSolin
MSPAGGLQMLMLISFGASVIAIA-ASQVDIGDSSSS--NELLWFDEATD-RVFNPPRVEP
QDTWVTKRALSALSRWRPLTEGLRAMLGYNGGGGGGGGSMGMKEGRGGGGGYTSDFVSAE
TRGSSASNRPVGQPLRWGRRRRR
>Dermaptera_Diplatys_sp._HanSolin
----------LLASLAVSVISIA-ASQVDIGDGSSS--NELLWFDEATD-RVFDPPRVEP
QDTWVTKRALSALSRWRPLTEGLRAMLGYNGGGSSGMGR------SGGGVGYTPDFVSAE
TRGSSASNRPVGQPLRWGRRRRR
>Dermaptera_Forficula_auricularia_HanSolin
MSPAGGLFILTVIFATSAAYLPS------RKTTED---LQLLWFDPPRE-FNYDPPQVEP
SDAWVSKRALSALSRWRPLTEGFRSMLGYNGGN---------------SPDGVPDFVSAE
TRGL-PPGRPV-QPLRWGRRRR-
>Dermaptera_Gonolabis_marginalis_HanSolin
---------------------------------------ELYWFDTPRD-TNFDPPRVEP
SDPWVSKRALSALTRWRPLTEGLRAMLGYNGEGSGPGV---------SGGGYPADFVSAE
TRGL-PPGRPV-QPLRWGRRRRR
>Dermaptera_Hemimerus_sp._HanSolin
MSPAGGFLIFTVILVSSAAYIPS------RYTSDDS--ME-LWFEAPRY-SSFNPPQIES
PDAWVTKRALSALSRWRPLTEGFRNMMGFNGGDV--------------QLGGARDFVSAE
TRG--SPGRPV-QPLRWGRRR--
>Dermaptera_Labia_minor_HanSolin
MSPAGGLFFLIMIFATTSAYIPS------RRIIDDS--TELLWFDTPHDSTSFDPSQVEP
SDPWVSKRALSALSRWRPLTEGFRSMLGYNGGK---------------MSRLESDFVSAE
TRGL-PPGRPV-QPLRYGRRRR-
>Dermaptera_Labidura_riparia_HanSolin
MSPAGGLLLLAFITIS-AAFTPF------RGSSEDS--EEIFWIDTPRD-RNFDPPQVEP
PDAWVTKRALSALTRWRPLTEGLRAMLGYNGAPGE-------------PGGYAPDFVSAE
TRGL-PPGRPV-QPLRWGRRRR-
>Dermaptera_Nesogaster_amoenus_HanSolin
MSPAGGLFFLIVIIVSTAAYIPS------KRTTEES--AELLWFETPRD-SNFDPPQVEP
PDAWVSKRGLSALSRWRPLTEGFRSMMGYKGGNL--------------PPGGMSDFVSAE
TRGL-PPGRPV-QPLRWGRRRR-
>Dermaptera_Parapsalis_infernalis_HanSolin_1
MSPAGGLQILLLAVAAASAIASV----VSRGSGDSA---EMLWFDDLRD-RTYDPPLVEP
PDAWVTKRALSVLSRWRPLTEGLRSMLGSKGEGAQTEG------AKTEGRGFSSDFVSAE
TRGL-ASNRPVGQPLRCGRRRR-
>Dermaptera_Proreus_simulans_HanSolin
MSPAGGLFFLTVIIASTAAYIPS------RRTADDS--VELYWFDVPRD-TNLDPPEVEP
PDAWVSKRAFSVLSRWKPLTEDFRTKLGYKSQQTG------------------DDFVSAE
TRGL-PPGRPV-QPLRWGRRRR-
>Embioptera_Antipaluria_urichi_HanSolin
MVWILLLLSQIILVASQAPPSQVIIGKLEDDITWYRPPDTIKQQFLRTYTNYQREFDDDG
LDYEDTANENFHDGAVPHKRALALLARWQPFTARLKSLV--GGGNSIRRPPMLSMM-PAL
SRVPQTRAQE-RPLGLPLRWGRR
>Embioptera_Aposthonia_japonica_HanSolin
------------------------------------------------------------
--------------FIPKKRALALLSRWQPFTSRLNSFV--SGGSSVQRPPMLSMV-SSL
NRVPQTRGDVRRPLGQPLRWGR-
>Embioptera_Haploembia_palaui_HanSolin
------------------------------------------------------------
------------------------------------------------------------
-----------------------
>Embioptera_Ptilocerembia_catherinae_HanSolin
---LIVLLCSSMIISTAEPSVQTVFGQLEDDFVWYRVPDDIKQQYLQDYTSFQQEVDSPE
IEEND----------IPKKRALALLTRWQPFSNRLSNIM--GGGSSIRRPPMLSAIPAAL
NHVPQTRGQM-RPLGQPLRW---
>Embioptera_Rhagadochir_virgo_HanSolin_1
MFWIIFILCYVFV--TAHPTMETAMDDIGED-VWYRLSDKLRQQILQEYSNYQQELNGEE
AEEND---------LVPKKRALALLSRWQPFTARLNNLMGGGGGSSIRRPPMLSMV-SSL
SHVPQTRGQV-RPLGQPLRWGRR
>Grylloblattodea_Galloisiana_nipponensis_HanSolin
----------------------------------------------------------ID
LSNLDDSRYP--------EAPPAKRGLSVLSRWKPFSVGLSIFVGRYPSRASMMSSAPDM
DFVSAQTRGLNRPVGQPLRWGRR
>Grylloblattodea_Galloisiana_sinensis_HanSolin
------------------------------------------------------------
------------------------------------------------------------
-----------------------
>Grylloblattodea_Galloisiana_yuasai_HanSolin
------------------------------------------------------------
------------------------------------------------------------
-----------------------
>Grylloblattodea_Grylloblatta_bifratrilecta_HanSolin_1
MLWPLMVLGHVVLVTSRPPTTSGGTVAWDPELEVDPQQWIEVYSSRETEPQRPDPGEPLD
LTNIDAALSALDEWTPFTEALPSKRGLSALSRWKPFSVGLSSFVGRYPARAPMLSSVPDM
DFVSAQTRGLNRPVGQPLRWGRR
>Grylloblattodea_Grylloblattella_sp._HanSolin
------------------------------------------------------------
------------------------------------------------------------
-----------------------
>Grylloblattodea_Grylloblattina_djakonovi_HanSolin
------------------------------------------------------------
------------------------------------------------------------
-----------------------
>Mantodea_Acanthops_sp._HanSolin
------------------------------------------------------------
------------------------------------------------------------
-------
>Mantodea_Acontista_multicolor_HanSolin
MLWQLLMVGCVVLVSSRPAPASVEDLLEDDTWTDLNPDYSEFMN-TGSAEHNPGPRWTG-
--GGGRPSKRAFTVLTRWKPFSMGFSALV-GRYPQRAPLMSMLPALDFVSAETRGQRPTG
QPLRWGR
>Mantodea_Acromantis_sp._HanSolin
------------------------------------------------------------
------------------------------------------------------------
-------
>Mantodea_Ameles_decolor_HanSolin
------------------------------------------------------------
------------------------------------------------------------
-------
>Mantodea_Amorphoscelis_pulchra_HanSolin
------------------------------------------------------------
------------------------------------------------------------
-------
>Mantodea_Brunneria_borealis_HanSolin
------------------------------------------------------------
------------------------------------------------------------
-------
>Mantodea_Chaeteessa_sp._HanSolin
------------------------------------------------------------
------------------------------------------------------------
-------
>Mantodea_Cheddikulama_straminea_HanSolin
------------------------------------------------------------
------------------------------------------------------------
-------
>Mantodea_Choeradodis_rhombicollis_HanSolin
------------------------------------------------------------
------------------------------------------------------------
-------
>Mantodea_Creobroter_pictipennis_HanSolin
------------------------------------------------------------
------------------------------------------------------------
-------
>Mantodea_Danuria_thunbergi_HanSolin
------------------------------------------------------------
------------------------------------------------------------
-------
>Mantodea_Deroplatys_lobata_HanSolin
------------------------------------------------------------
--------------------FSMGFSALV-GRYPPRAPLMSMLPGIDFISAETRGQRPTG
QPLRWGR
>Mantodea_Empusa_pennata_HanSolin
------------------------------------------------------------
------------------------------------------------------------
-------
>Mantodea_Ephestiasula_pictipes_HanSolin
------------------------------------------------------------
------------------------------------------------------------
-------
>Mantodea_Eremiaphila_braueri_HanSolin
MMRQLFVLGCVVLVMLRPVLTDVQEVLDDDTWSDVNPDYSDFVY-TGSPD-NSEPTRIG-
--G---------------------------------------------------------
-------
>Mantodea_Euchomenella_sp._HanSolin
------------------------------------------------------------
------------------------------------------------------------
-------
>Mantodea_Gonatista_grisea_HanSolin
------------------------------------------------------------
------------------------------------------------------------
-------
>Mantodea_Hagiotata_hofmanni_HanSolin
------------------------------------------------------------
------------------------------------------------------------
-------
>Mantodea_Harpagomantis_tricolor_HanSolin
------------------------------------------------------------
------------------------------------------------------------
-------
>Mantodea_Heterochaeta_occidentalis_HanSolin
------------------------------------------------------------
------------------------------------------------------------
-------
>Mantodea_Hierodula_patellifera_HanSolin
--RLLFILGCVVFVMSTPVLTDVQDV---DPWSDLNADYSDYEYVVGSPD--IEPARRL-
EAEEDRINKRAFTVLSRWKPFSMGFNALMGSRYPPRAPLMSMLPGID-------------
-------
>Mantodea_Humbertiella_sp._HanSolin
------------------------------------------------------------
------------------------------------------------------------
-------
>Mantodea_Hymenopus_coronatus_HanSolin
------------------------------------------------------------
------------------------------------------------------------
-------
>Mantodea_Idolomantis_diabolica_HanSolin
------------------------------------------------------------
------------------------------------------------------------
-------
>Mantodea_Liturgusa_sp._HanSolin
---------------------------EDDAWGDMNPDYSEYVY-TGSRD-NPGPRWTG-
--GGGRPSKRAFTVLTRWKPFSMGFSALV-GRYPQRAPLMSMLPGLDFVSAETRGQRPTG
QPLRWGR
>Mantodea_Mantis_religiosa_HanSolin
------------------------------------------------------------
------------------------------------------------------------
-------
>Mantodea_Mantoida_sp._HanSolin
------------------------------------------------------------
------------------------------------------------------------
-------
>Mantodea_Metallyticus_splendidus_HanSolin
------LMGYVVLVTSRPSFSNVEHMLDDVTWGDLAPEYSEWIY-AGSPE-NSDPRRIG-
--GGGRTSKRALTVLTRWKPFSMGFSALV-GRYPPRAPLVSMLPGIDFVSAETRGQRPSG
QPLRWG-
>Mantodea_Miomantis_binotata_HanSolin
------------------------------------------------------------
--------------------------------------------GIDFVSAETRGQRPTG
QPLRWGR
>Mantodea_Miomantis_brunni_HanSolin
------------------------------------------------------------
------------------------------------------------------------
-------
>Mantodea_Nilomantis_floweri_HanSolin
------------------------------------------------------------
------------------------------------------------------------
-------
>Mantodea_Omomantis_zebrata_HanSolin
------------------------------------------------------------
------------------------------------------------------------
-------
>Mantodea_Orthodera_novaezealandiae_HanSolin
------------------------------------------------------------
------------------------------------------------------------
-------
>Mantodea_Orthoderella_ornata_HanSolin
------------------------------------------------PV-KKNLHNQG-
--GGGRPSKRAFTVLTCWKPFSMGFSALV-GRYPQRAPLMSMLPGLDFVSAETRSQRPTG
QPLRWGR
>Mantodea_Oxyopsis_gracilis_HanSolin
------------------------------------------------------------
------------------------------------------------------------
-------
>Mantodea_Oxyothespis_dumonti_HanSolin
------------------------------------------------------------
------------------------------------------------------------
-------
>Mantodea_Paraoxypilus_sp._HanSolin
--------------------GSLEDFLQNDGWSDMNPEYSDFAC-TGGPD-NGELLRIG-
--DEGNINKRAFTVLTRWKPFSMGFSALV-GRYPPRAPLMPMLPGIDFVSAETRGQRPTG
QPLRWGR
>Mantodea_Parasphendale_sp._HanSolin
------------------------------------------------------------
------------------------------------------------------------
-------
>Mantodea_Phasmomantis_sumichrasti_HanSolin
------------------------------------------------------------
------------------------------------------------------------
-------
>Mantodea_Phyllocrania_paradoxa_HanSolin
------------------------------------------------------------
------------------------------------------------------------
-------
>Mantodea_Phyllothelys_werneri_HanSolin
------------------------------------------------------------
------------------------------------------------------------
-------
>Mantodea_Popa_spurca_HanSolin
------------------------------------------------------------
------------------------------------------------------------
-------
>Mantodea_Pseudempusa_pinnapavonis_HanSolin
------------------------------------------------------------
------------------------------------------------------------
-------
>Mantodea_Pseudogalepsus_nigricoxa_HanSolin
------------------------------------------------------------
------------------------------------------------------------
-------
>Mantodea_Rhombodera_basalis_HanSolin
------------------------------------------------------------
------------------------------------------------------------
-------
>Mantodea_Sibylla_pretiosa_HanSolin
------------------------------------------------------------
------------------------------------------------------------
-------
>Mantodea_Sphodromantis_lineola_HanSolin
MMRLLFFLGCGVLVTSIPVLNNMQNVPDVDPWSDFNADYWDYEY-AGSPY-NAELARIGR
EEEQDRINKRAFTSLSRWRPLTMGFNALMGGRYPPRAPLMSMVPGIDFVSAETRGQRPTG
QPLRWGR
>Mantodea_Stagmatoptera_biocellata_HanSolin
------------------------------------------------------------
------------------------------------------------------------
-------
>Mantodea_Telomantis_lamperti_HanSolin
------------------------------------------------------------
------------------------------------------------------------
-------
>Mantodea_Theopropus_elegans_HanSolin
------------------------------------------------------------
------------------------------------------------------------
-------
>Mantodea_Thesprotia_graminis_HanSolin
------------------------------------------------------------
--------------------------ALV-GRYPQRAPLVSMLPGLDFVSAETRGQRPTG
QPLRWGR
>Mantodea_Tropidomantis_tenera_HanSolin
------------------------------------------------------------
------------------------------------------------------------
-------
>Mantophasmatodea_Mantophasma_kudubergense_Han Solin
MIWPLLVLTLVAVAASRPPVWETYDD-PLDEEMPDVTADKRALSVLGRWRPFSADFYKLA
PPVPPQERFITSEARRARPPGLPLRWGRR
>Mantophasmatodea_Tyrannophasma_gladiator_Han Solin
MIWPLLVLALVAVAASRPAVWESYDDPPLDEEVPEMTADKKALSVLGRWRPFSSDFYKLA
PPVPPQERFITSEARRARPPGLPLRWGRR
>Mantophasmatodea_Pachyphasma_brandbergense_Han Solin
MIWPLLVLALVAVSASRPPVWETYDD-PLDEEMPDVTADKRALSVLGRWRPFSADFYKLA
PPVPPQERFITSEARRARPPGLPLRWGRR
>Mantophasmatodea_Namaquaphasma_ookiepense__Han Solin
MIWPLLLLTLVAVAASRPPVWESYDE-PIDEEMPEVTADKRALSVLGRWRPFSSDFYRLA
PPVPPQERFITSEARRARPPGLPLRWGRR
>Orthoptera_Caelifera_Dictyophorus_griseus_HanSolin
-------------------------------------------PP--SLER-----HNAL
AQDADAD-----EHLTQDKRAMLAMLSRWRPLTSAVYQLLRPRAPRPSSQD------LVT
QDQAAGRRPLSQRLRFGR
>Orthoptera_Caelifera_Dictyophorus_spumans_HanSolin
M-------LCW-VLLLSQA-LLAAS---YLPEDSA----WVRAPP--SLER-----HNAL
AQDADAD-----EHLTQDKRAMLAMLSRWRPLTSAVYQLLRPRAPRPSSQD------LVT
QDQAAGRRPLSQRLRFGR
>Orthoptera_Caelifera_Haplotropis_brunneriana_HanSolin
------------------------P--------------WERVPPAEAWEQ-----HVAP
AQKVPGD-----DSHTADKRAMLAMLSRWRPLTSAVYQLLQPRTPRPASQE------ALS
AETRVNRRPMGQPLRWGR
>Orthoptera_Caelifera_Locusta_migratoria_2_HanSolin_1
M-------LWWLVVLLAPA-VLASP---YVRDEAA---------EAAAWGQ----PRLLP
ASKAPDD-----DLHTAEKRAMLAMLSRWRPLTSAVYQLLRPRTPRPASQEAQAQAQALS
AETRGSRRPLGQPLRWGR
>Orthoptera_Caelifera_Monistria_discrepans_HanSolin
M-------LCW-LLLLSQA-LLVAS---RLPEDPA----WMRAPT--ALGQ-----HNAL
AQDAQDD-----DQYTQEKRAMLAMLSRWRPLTAAVYQLLRPRTPRPSSQD------QLI
QEQLAGRRPLSQRLRFGR
>Orthoptera_Caelifera_Omura_congrua_HanSolin
M-------LCW-LLLLSQA-LLAAS---YLPADPA----WLRAPP--SLEQ-----HNAL
APDDDAE-----DHYTQDKRAMLAMLSRWRPLTSAVYQLLRPRAPRPSSHE------LIT
QEQMAGRRPLSQRLRFGR
>Orthoptera_Caelifera_Parapetasia_femorata_HanSolin
M-------LCW-VLLLSQA-LLAAS---YLPEEPA----WVRAPP--SLER-----HNAL
AEDADAE-----ERLTQDKRAMLAMLSRWRPLTSAVYQLLRPRAPRPSSQD------LIT
QDQAAGRRPFSQRLRFGR
>Orthoptera_Caelifera_Phymateus_viridipes_HanSolin
M-------LCW-VLLLSQA-LLAAS---YLPEDPA----WVREPP--SLEE-----HNAL
A---DGE-----AHYTQEKRAMLAMLSRWRPLTSAVYQLLRPRAPRPSSQE------LLT
QEQLAGRRPLSQRLRFGR
>Orthoptera_Caelifera_Pielomastax_soochowensis_HanSolin
MKICDQKLLMF-VAVLALPLVLAMP------REGP----WMA--------------TTQL
RKNSIQE-----PPIVLEKRAMLAMLSRWRPLTSAVYRLLKSR-PAGADAD------FVS
AETRGNVR----------
>Orthoptera_Caelifera_Poekilocerus_pictus_HanSolin
M-------LCW-VLLLSQA-LLAAS---YLPEDPA----WVREPP--SLEQ-----HNAL
A---DGE-----AHYTQEKRAMLAMLSRWRPLTSAVYQLLRPRAPRPSSQE------LLT
QEQLAGRRPLSQRLRFGR
>Orthoptera_Caelifera_Propsednura_eyrei_HanSolin
M-------LYW-VLLLTQA-ALVAC---YLPDEPA----WVRAPP--SLEQ-----HNAL
AQKADAE-----EHYTPEKRAMLAMLSRWRPLTAAVYQLLRPRAARPSPQD------LLV
QQQLVGRRPVSQRLRYGR
>Orthoptera_Caelifera_Prosarthria_teretrirostris_HanSolin
M----QVVALWVLAAVVLP-VLVMP---QLRVAEP----WLRQGRNVAWPPRAAHPDNAI
APADAAH-----TAHAADKRAMLTMLSRWRPLTAAVYRLLQPQRVAGQDVD------FVS
AEDSDNLRPLALRLRYGR
>Orthoptera_Caelifera_Psedna_nana_HanSolin
--------------LLTQA-ALVAC---YLPDEPA----WVRAPP--SLEQ-----HNAL
AQKADAE-----EHYTPEKRAMLAMLSRWRPLTAAVYQLLRPRAARPS------------
------------------
>Orthoptera_Caelifera_Stenobothrus_lineatus_HanSolin
M-------LCWLVVLLAPA-VLASP---YVRDEAAVAATWGRQPNAEGWQP-----RLLP
GQKAPDD-----DVHTAEKRAMLAMLSRWRPLTSAVYQLLRPRTPRPASQEVQVQAQALS
AETRGSRRPLGQPLRWGR
>Orthoptera_Caelifera_Stenocepa_sp._HanSolin
M-------LCW-VLLLSQA-LLAAS---YLPEDPA----WVRAPP--SLEE-----HNAL
APDSDSD-----EHYTQEKRAMLAMLSRWRPLTSAVYQLLRPRAPRPSSQE------LIT
QEQLSGRRPLSQRLRFGR
>Orthoptera_Caelifera_Tetrix_subulata_HanSolin
M--------LWPLIFLGHV-VLVTSRPFHLRDDVT----WIRPSRGNQWPV---------
--RAYSD-----VSPPGSKRA-LAVLSRWRPLGSALQSWLRGRSPVPAALP---ELDFVS
AETRGTIRPLGQPLRWGR
>Orthoptera_Caelifera_Tropidacris_collaris_HanSolin
M-------LQWLVVLVAPA-VLAAP---YVRDELP----WVGTPHGDAWEQ-----RLPP
GHKADDD-----DVHTEEKRAMLAMLSRWRPLTSAVYQLLRPRTPRPASQE------ALP
AETRGSRRPLGQPLRWGR
>Orthoptera_Caelifera_Xya_japonica_HanSolin
------------------------------------------------------------
---AYDDVPATLQEARVSKRA-LAALSRWKPFSSFLSR-YQVRKLIP-DQD------FVS
AETRGILRPLAQPLRWGR
>Orthoptera_Caelifera_Xya_variegata_HanSolin
------------------------------------------------------------
----LQD-PG--SEARVSKRA-LAALSRWKPFSAFLSR-YQVRKLIP-DQD------FVS
AETRGILRPLAQPLRWGR
>Orthoptera_Caelifera_Zonocerus_elegans_1_HanSolin
M-------LCW-VLLMCQA-LLAAA---YLPEDPA----WVREPP--SLGE-----HNAL
A---DGE-----EQYTQDKRAMLAMLSRWRPLTSAVYQLLRPRAPRPSSQE------LIT
QEQLAGRRPLAQRLRFGR
>Orthoptera_Caelifera_Zonocerus_elegans_2_HanSolin
---------------------------------PA----WVREPP--SLGE-----HNAL
A---DGE-----EQYTQDKRAMLAMLSRWRPLTSAVYQLLRPRAPRPSSQE------LIT
QEQLAGRRPLAQRLRFGR
>Orthoptera_Caelifera_Zonocerus_variegatus_HanSolin
M-------LCW-VLLVCQA-LLAAA---YLPEDPA----WVREPP--SLGE-----HNAL
A---DGE-----EQYTQEKRAMLAMLSRWRPLTSAVYQLLRPRAPRPSSQE------LIT
QEQMAGRRPLAQRLRFGR
>Orthoptera_Caelifera_Zubovskia_(Zubovskya)_sp._HanSolin
M-------LCWLLVLVAST-VLAAP---YAREELT----WGRPPNANAWQE-----RLPP
GHKPADE-----DAHAAEKRAMLAMLSRWRPLTSAVYQLLRPRAPRPVSHEVQ-AVQAMS
AETR-SRRPLGQPLRWGR
>Orthoptera_Ensifera_Acheta_domesticus_HanSolin
------------------------------------------------------------
------------------------------------------------------------
------------------------------------------------------
>Orthoptera_Ensifera_Anostostoma_australasiae_HanSolin
------------------------------------------------------------
------------------------------------------------------------
------------------------------------------------------
>Orthoptera_Ensifera_Ceuthophilus_sp._HanSolin
------------------------------------------------------------
---------------------------------------EGLRRWVDGLSSSRTRPSHLV
-------LPAEDIVSAETR--GNL---RPLGQPLRWGKREVPQEKAPFWFTALQ
>Orthoptera_Ensifera_Comicus_calcaris_HanSolin
M---FWS----LFVLGQAVLATSQPLP--DYTWAHLPIRSLPWGA-ITSASSRDAGPDIP
DSGQRDMEL--------------VSKRALSVLARWKPFSNGFHQLVSRFTPRAS-QHVAA
-------NPQLDFVSAETR--GSL---RPLGQPLRWGR----------------
>Orthoptera_Ensifera_Cyphoderris_sp._HanSolin
M---LWP----LVVLGHVVLVTSRPAPQDELTWGQLPARAIQWVP-AQAATSRERGPQSP
GPGDQDLEE---------------------------------------------------
------------------------------------------------------
>Orthoptera_Ensifera_Diestrammena_asynamora_HanSolin
------S----LPV----------PASEDDFLWQQLA---------DYVSSVEEPSARTL
GPGLEPGVLSEPSKLYPPPLLPTRSKRVLTALYNWRPFSHGLRRWVDSFAGGRARPAHLV
-------LPSEDIVSAETR--GNL---RPVGQPLRWGKRAVREE----WDG---
>Orthoptera_Ensifera_Gryllotalpa_sp._HanSolin
---------------------------------AHLP-----------------------
--GALSP---------------AASKRALSVLSRWKPFSGGLRQLASRFVSRPQPPPPAA
HHAEPPTSPELDFVSAETG--GIL---KPP------------------------
>Orthoptera_Ensifera_Hemiandrus_sp._HanSolin
------------------------------------------------------------
------------------------------------------------------------
------------------------------------------------------
>Orthoptera_Ensifera_Hemideina_thoracica_HanSolin
------------------------------------------------------------
------------------------------------------------------------
------------------------------------------------------
>Orthoptera_Ensifera_Mecopoda_elongata_HanSolin
------------------------------------------------------------
------------------------KKRAISVLSRWRPFSGGLKHLATRYRTRG----MYA
-------SPEMDFISAEIRRDNNR---RPPGQPLRFGR----------------
>Orthoptera_Ensifera_Myrmecophilus_sp._HanSolin
------------------------------------------------------------
------------------------------------------------------------
------------------------------------------------------
>Orthoptera_Ensifera_Neonetus_sp._HanSolin
----------------------------------------------------LETAPRSL
GPGHELELL--PSQVYTP-----RAKRVLSALYNWKPLSNGLRRWMDSLASSRVHPASYV
-------LPSEDIVSAETR--GNL---RPLGQPLRWGKRDMLPL-------LTL
>Orthoptera_Ensifera_Nippancistroger_testaceus_HanSolin
-------------------------APQDDISWRQIPTQNIEWLPLGIVSSSRDSDPQSP
GPGDTDL---------------VTSKRALSVLTRWKPFTGGLRRLVSRYSPRAS-PSLSA
-------MPEMEFVSAEAR--GNL---RPVGQPLRWGR----------------
>Orthoptera_Ensifera_Phaeophilacris_bredoides_HanSolin
------------------------------------------------------------
------------------------------------------------------------
------------------------------------------------------
>Orthoptera_Ensifera_Phaneroptera_falcata_75_2_HanSolin
MPRQYTSKICLLIMIGQVAMVISRPAPQ-DLTWEDTSAPGMEMIP-EFDSSALERVPQSP
GPGYEDMDI-----------LNPTKKRAISVLSRWRPFSGGLRRLAARYSTRGGLRPYGA
-------HSNFDFVSAETRRDDNKDNQRPSGQPLRYGR----------------
>Orthoptera_Ensifera_Stenopelmatus_sp._HanSolin
------------------------------------------------------------
------------------------------------------------------------
------------------------------------------------------
>Phasmatodea_Abrosoma_johorensis_HanSolin
------------------------------------------------------------
------------------------------------------------------------
-------------------
>Phasmatodea_Achrioptera_fallax_HanSolin
------------------------------------------------------------
------------------------------------------------------------
-------------------
>Phasmatodea_Agamemnon_cornutus_HanSolin
MLWPLLVLGHAVVLVTSRP-------SYQDTLQPVKDEVAWGGVPDILRQG-WLDTYT--
GDKDSYPVDTD-LPEPSKRALSMLGRWRPFSSFMSRYVQPRSP----ALP-SNTDFVSAE
TRGAAIRPLGMPLRWGRR-
>Phasmatodea_Aretaon_asperrimus_HanSolin
MLWPLLVLGHAVVLVTSRS-------SYQGSLEPAQDEAAWGRSQDLLGQG-WLDAYT--
GGKDSDPRDTD-VLEASKRALSMLGRWRPFSSFMSRYVQPRAQEAG-SLP-DSTDFVSAE
TRG-AIRPYGQPLRWGRR-
>Phasmatodea_Bacillus_rossius_HanSolin
------------------------------------------------------------
------------------------------------------------------------
-------------------
>Phasmatodea_Carausius_morosus_HanSolin
MLWPLLVLGQVVVLVMSRP-------SYQGVLEPVKDEVWLTRVPELLQNG-WIDVYT--
SDK---YTDTD-MPDPSKRALSMLSRWRPFSGFMSRYMQPRAPPAN-VLP-DNSDLVSAE
TRG-ALRPLGQPLRWGRR-
>Phasmatodea_Clitarchus_hookeri_HanSolin
------------------------------------------------------------
-----------------------LGRWRPFSNFMSRYVQPRVP----VLP-PNTDFVSAE
TRG-AMRPYGQPLRWGRR-
>Phasmatodea_Creoxylus_spinosus_HanSolin
-----------------R--------ASRGALEPGQDEVSWGRAPDLLRQN-WLDVYG--
GDKESDTSDTD-VLETSKRALAILGRWRPFSSFVSSYEHPRAP----APP-DNTDIVSAE
TRG-AIRPYGQPLRWGRR-
>Phasmatodea_Diapherodes_gigantea_HanSolin
MLWPLLVLGHAVVLVTSRP-------SYQDALQPVKDEVAWGGVPDILRQG-WLDTFA--
GDKDSDPGDTD-LPEPSKRALSMLGRWRPFSSFMSRYVQPRSP----ALP-SNTDFVSAE
TRGAAIRPLGMPLRWGRR-
>Phasmatodea_Dimorphodes_sp._HanSolin
------------------------------------------------------------
------------------------------------------------------------
-------------------
>Phasmatodea_Epidares_nolimetangere_HanSolin
MLWPLLVLGHALALVASRP-------SYQGSLEPVKDEVAWGRAPDLLRQS-WLDAYS--
GGKDSDPGDTD-VLETNKRALSMLGRWRPFSSFMSRYVQPRTP----VLP-DNTDFVSAE
TRG-AIRPYGQPLRWGRR-
>Phasmatodea_Eurycantha_calcarata_HanSolin
MLWSLLVLGQVAVLVTSRP-------SYHGSLEPAKDEVWWVRVPELLPQG-WVES----
----GKDADTE-IQEPSKRALSMLSRWRPFSGFISRYMQPRTPAVS-ALA-DNSDFVSAE
TRA-AIRPYGQPLRWGRR-
>Phasmatodea_Extatosoma_tiaratum_HanSolin
------------------------------------------------------------
-------SDTE-VPEPSKRTLSMLARWRPFSNLMSRYAQPSAA----VLP-PNTDFVSAE
TRG-AMRPYGQPLRWGRR-
>Phasmatodea_Gratidia_madagassa_HanSolin_1
MLWALLVLGHAVVLVTSRP-------SYQDSLEPVQDDLTWDRTKDLL------------
------------------------------------------------------------
-------------------
>Phasmatodea_Gratidia_madagassa_HanSolin_2
------------------------------------------------------------
---------------TSKRALSMLGRWKPFSNFISRYVQPRARAVS-MLP-GNTDFVSAE
TRG-DMRPYGQPLRWGRR-
>Phasmatodea_Heteropteryx_dilatata_HanSolin
------------------------------------------------------------
--------DTE-ILEQSKRALTMLGRWRPFSSFVSRYVQPRAPAA--MIP-DNTDFVSAE
TRG-AIRPYGQPLRWGRR-
>Phasmatodea_Libethra_strigiventris_HanSolin
---------------------------------------SWSRTPDVLRQG-WLYTYS--
GDQESDPGETE-VVEPSKRALSMLSRWRPLSSFMSRYVPARAPVVP-VLP-GNTDFVSAE
TRG--------------R-
>Phasmatodea_Medauroidea_extradentata_HanSolin
MLWPLLVLGHAMVLVASKPSYESSLSSYQASLAPQQDEVWWTSDPD-LRRG-WL------
----PDPGDTD-VPEPSKRALSMLGRWRPFSNFMSRYVQPRAP----ALP-ANTDFVSAE
TRG-AMRPYGQPLRWGRR-
>Phasmatodea_Megacrania_phelaus_HanSolin
MLWPLLVLGHAVLLATARA-------SHQASVEPVDDELAWGGVPGLLRQV-WLHPYS--
ADKD---SDTE-VLEPSKRALSMLGRWRPFSNFMSRYVQPRAP----ARPLANTDFVSAE
TRG-AMRPYGQPLRWGRR-
>Phasmatodea_Metriophasma_diocles_HanSolin
------------------------------------------------------------
------------------------------------------------------------
-------------------
>Phasmatodea_Neohirasea_fruhstorferi_HanSolin
MLWPLLVLGHVVVLVTSRP-------SYQSSLEPISDEVAWGRVPDLLRQG-WFDTYN-S
DNKDSEASDTE-LPEPSKRALSMLGRWRPFSSFMSRYVQPRAPVVANTMP-DNSDFVSAE
TRG-SIRPYGQPLRWGRR-
>Phasmatodea_Oreophoetes_peruana_HanSolin
MLWPLLVLGHAVVLVAARP-------SYQGAMDTVKDEVSWSRTPDVLRQG-WLYTYS--
GDQESDPGEAE-VSEPSKRALSMLSRWRPFSSFMSSYVPARAP----VLP-DNTDFVSAE
TRG-AMRPYGQPLRWGKR-
>Phasmatodea_Orestes_mouhotii_HanSolin_1
MLWPLLVLGHAVALVASRP-------SYQGSLEPVKDEVAWGRAPDLLRQS-WLDAYS--
GGKDADPGDTD-VLETNKRALSMLGRWRPF------------------------------
-------------------
>Phasmatodea_Orestes_mouhotii_HanSolin_2
------------------------------------------------------------
--------DTD-MLETNKRALSMLGRWRPFSSFMSRYVQPRAP----LLP-DNTDFVSAE
TRG-AMRPIGQPLRWGRR-
>Phasmatodea_Orthomeria_sp._HanSolin
------------------------------------------------------------
------------------------------------------------------------
-------------------
>Phasmatodea_Orxines_xiphias_HanSolin
MLWPLLVLGHVVVLVTSRP-------SYQSSLEPIKDEMTWSALPEILRQS-WFDTYN-V
DNKDTETSDTE-LPEPNKRALSMLGRWRPFSTFMSRYVQPRAPVAANVIP-DNSDFISAE
TRG-AIRPYGQPLRWGRR-
>Phasmatodea_Paranisacantha_sp._HanSolin
------------------------------------------------------------
------RSDTD-IMETSKRALSMLGRWKPFSSFISRYVQPRARVVS-VLP-DNTDFVSAE
TRG-E-RPYGQPLRWGRR-
>Phasmatodea_Peruphasma_schultei_HanSolin
------------------------------------------------------------
-----------------------LGRWKPFTTFMRRYVVPRAHMVP-ALP-DNTDFVSAE
TRG-AIRPYGQPLRWGKR-
>Phasmatodea_Phyllium_philippinicum_HanSolin
--------------------------AYHGAVQP----ESWPSVSNTLARD-W----Q--
SDSDPEPGDTD-VAETSKRTLSMLGRWRPFTSFMSRYVQPRSPSLG-GLP-DSTDFVSAE
TRG-AIRPYGQPLRWGRR-
>Phasmatodea_Pseudophasma_velutinum_HanSolin
MQWPLVVVGHAVMLVVAGT-------SYQGALEPVKDEVSWGESPELLRRG-WIETYD--
ADRAADPSDAD-SLETSKRALSVLGRWKPFTTFMRRYVVPRAHMAP-ALP-DNTDFVSAE
TRG-AIRPYGQPLRWGKR-
>Phasmatodea_Pseudosermyle_phalangiphora_HanSolin
MLWPLLVLGHAMVLVTSRP-------SYQGALDTVGDEGSWVRAPELLRQG-WFYTYS--
GDKESEPVESDGAPEESKRALSIMGRWRPISSFINRYVQPRAPMAPPPLP-DNTDIVSAE
TRG-AIRPHGLPLRWGRR-
>Phasmatodea_Ramulus_artemis_HanSolin
----LLVLGHAIVLAASKPSYQSSLASYQASLAPQHEDVWWT------------------
----SDPGDTD-FPEPSKRALSMLSHWRPFSTFMNRYVQPRAP----AQP-ANTDFVSAE
TRG-AIRPYGQPLRWGRR-
>Phasmatodea_Sipyloidea_biplagiata_HanSolin
----------------------------QSSLQHIKDEMTWSGVPDIRRQSLLLDNYN-N
DNNESEASDTE-LTEPSKRALSMLGRWRPFSSFMSRYVQPRAPMVANVMP-DNSDFVSAE
TRG-AIRPYGQPLRWGRR-
>Phasmatodea_Spathomorpha_lancettifer_HanSolin
------------------------------------------------------------
------------------------------------------------------------
TRG-DIRPYGQPLRWGRR-
>Phasmatodea_Spinotectarchus_acornutus_HanSolin
------------------------------------------------------------
------------------------------------------------------------
-------------------
>Phasmatodea_Timema_cristinae_HanSolin
------------------------------------------------------------
------------------------------------------------------------
-------------------
>Phasmatodea_Tirachoidea_westwoodii_HanSolin
------------------------------------------------------------
------------------------------------------------------------
-------------------
>Phasmatodea_Trachyaretaon_brueckneri_HanSolin
-------------LVTSRS-------SYQ---EPGQDEVAWGRAADVLRQG-WLDAYS--
DDKDSGPSDAD-VLEPSKRALSILGRWRPFSSFMSRYIQPRGQ----TLP-DSTDFVSAE
TRG-AIRPYGQPLRWGRR-
>Phasmatodea_Xenophasmina_simile_HanSolin
MLWQLLVLGHVMVLVTSRA-------SYQAAVLPLKDQVSWVQVPDLLRHG-WIDTYTGS
DDKDADSSDID-VPEPSKRALSMLGRWRPFSAFMSRYVQPRTP----VMP-ANTDFVSAE
TRG-AIRPYGQPLRWGRHW
>Plecoptera_Acroneuria_stigmatica_HanSolin
MTMLWSLLAVVLFNAMLVTSRHIS-LQNPDDVTWKQWFREQD---VNQIPAQAQWTQQLD
DSSSEQSS-----EQNIGYVT-PKRGISVVTRWKPLRQAMRNYIEKNRMLPVMPDVDFVS
AETRGMG-RPAGQPLRWGRR
>Plecoptera_Apteroperla_tikumana_HanSolin
M--IWPLLVVCVCHVVLVSSRTSS---VDDVAIWRQLLKDQQ-DAQDERQQVTQWYLAQD
DTNSDERQNVDTNYGLNLDYGKTKRGLSVISRWKPFRTTMHRFAQRARTYPVSPDVDFVS
AETRGSV-RPAGQPLRWGRR
>Plecoptera_Brachyptera_vera_HanSolin
------------------------------------------------------------
------------------------------------------------------------
--------------------
>Plecoptera_Cosmioperla_kuna_HanSolin
------------------------------------------------------------
------------------------------------------------------------
--------------------
>Plecoptera_Cryptoperla_japonica_HanSolin
--------------------------------TWRQWS-------ANQQAAQDRWEPQLE
DSSGSFGSET---RQDLGFVT-PKRGISVVTRWKPLRDVMRNYIEKNRMLPVIPGVDYVS
AETRGQNNRPPGQPLRWGRR
>Plecoptera_Eusthenia_lacustris_HanSolin
--------------------------------------------------------QSEH
EPEHKG----------YGWMRNSKRGLSVLSRWKPFRQGMNRFAQRGRMFPDS---DFLS
AETRGIV-RPPGQPLRWGRR
>Plecoptera_Isoperla_sp._HanSolin
MTMLWSLLAVLLCHVALVTARNS---LQTDDVTWRQWLREQD---LNQ---LAQYAPQLE
DSSGEALSG----EQSMGFVT-PKRGISVVSRWKPLRQVMRDYIERNRMLPGMANVDFVS
AETRGIG-RPAGQPLRWGRR
>Plecoptera_Leuctra_sp._HanSolin
M--VYPLLVVLACHVILVTSRTAT---LDDVATWRQLIRDQASELDNTRVEALPWFPTPD
DAGGDQ---MDTAMRENSGLATTKRGISMISRWKPFRDTVNRMPTRARIFPVSPDMEFIS
AETRGIV-RPIGQPLRWGRR
>Plecoptera_Nemoura_sp._HanSolin
------------------------------------------------------------
DAAAP---------GPNFGYGN-KRGISVISRWKPFRDTMGRFQQRARIFPISPDFEFVS
AETRGIS-RPVGQPLRWGRR
>Plecoptera_Perla_marginata_HanSolin
MTLLWSLLAVVLCNVVLVTSR-----QNPDDVTWRQWLQAQE---MSQQPAQAQWTQQLD
DSSSEQSS-----EQNTGYVT-PKRGISVVTRWKPLRQAMRNYI----------------
--------------------
>Plecoptera_Pteronarcys_sp._HanSolin
M--LWSLLAVVLCHVVLVTSRPSSQLQSSDDITWRQWLREQD---VNQQAAHDQWTPQMD
DSSGEQQS----------------------------------------------------
--------------------
>Plecoptera_Scopura_montana_HanSolin
M--VWPLMVVFVCHVVLVTSRPGT---IDDVAIWRQMVKDRA-ELDNN-KQASSWMTSPN
EATSERQI-LETPWGQDLGYAATKRGISVISRWKPFRDTVNRFSQRARIFPLSPDFDFIS
AETRGIV-RPVGQPLRWGRR
>Plecoptera_Siphonoperla_torrentium_HanSolin
MTVLWPLLAVVVCHVVVVTSRAGS-QQNQDGVTLGQWLRDQD---VNT-LQQSEWAPQLE
DSSGESDE------QYTGYVT-PKRGISVVTRWKPLRQIMRNYIERSRMLPIRPDNDFVS
AETRGLG-RPAGQPLRWGRR
>Plecoptera_Sweltsa_sp._HanSolin
MTVLWTLLAVVLCHVVIVTSRPGS-LQNQDGVTLRQWLSEQD---LN--QQQADWTPQLE
DSSGQLDE------EYTGFVTTPKRGISVVTRWKPLRQIIRNYMDRSRMLPVRPDNDFVS
AETRGLG-RPAGQPLRWGRR
>Plecoptera_Trinotoperla_montana_HanSolin
----------------------------------------------DDSNSDQDLDLSQE
STAGGGAP--------SNNISVNKRALSVVTRWKPFRQGMTRFLRRS--VHAYPAMDFIS
AETRGNNVLPHGQPLRWGR-
>Zoraptera_Zorotypus_HanSolin
MMLWMVTILMHIVIMAPLSQGRSNKFWDSLEIPVEKGLYEPFRESKISRNSYNDVYKDSG
FSEKKRAFSILSRWRPFTEGLSSRRKMSGRQAMKFLLQDPDLLSAEPRSSQGR-LGRPRG
MPLRFGKR
