# Supplementary material for: Evolution of Neuropeptide Precursors in Polyneoptera (Insecta)
Source: Front Endocrinol (Lausanne). 2020 Apr 15;11:197. doi: 10.3389/fendo.2020.00197 (PMC7179676; doi:10.3389/fendo.2020.00197)
Supplement: Supplementary file 3 [file Data_Sheet_2.ZIP › Additional File 2N_MS.fas]

>Blattodea_Anallacta
------------------------------------------------------------
-----------------------------------------------
>Blattodea_Asiablatta
----------------------------------------VPPRVRKVCAALSTIYELSN
AMEAYLDDK-----VVRE--N-TPLVDTGVKR-QDVDHVFLRFGRRR
>Blattodea_Balta
MKHVCVVLIGVLTVLLACAPRRATAVPPPQCSPNI-L-EDVPPRVRKVCAALSTIYELSN
AMEAYLDDK-----VVRD--N-TPLVDTGVKR-QDVDHVFLRFGRRR
>Blattodea_Blaberus
MKNVCIILIGVLTILLACSPRRAVAVPPPQCSPNI-L-DDVPPRVRKVCAALSTIYELSN
AMEAYLDDK-----VVRE--N-TPLMDTGVKR-QDVDHVFLRFGRRR
>Blattodea_Blattella
MKYVSVVLISVLAVLLACMPHMASAVPPPQCSPNI-L-DDVPPRVRKVCAALPTIYELSN
AMEAYLDDK-----VV-------------------------------
>Blattodea_Cariblatta
MKHVCVVLIGVLTVLLACAPRHTAAVPPLQCSPNI-L-----------------------
-----------------------------------------------
>Blattodea_Catara
MKHACAILVCILAFLLACSPRRAGAVPAPQCSPSFPQ-EEVPLRVRKVCAALSTIYELSN
AMEAYLDDK-----VVRD--N-APLVDPGVKR-QDVDHVFLRFGRRR
>Blattodea_Cryptocercus
MKHVYLVLICVLAALLACAPRRVAAVPPPQCNPSFQQ-EDIPLRVRKVCAALSTFYELSN
AMEAYLDDK-----VARD--N-NPLVDAGVKR-QDVDHVFLRFGRRR
>Blattodea_Ectobius_1
MKHLSVILIGVLTILLACAPRRAAIVPPPQCNPNI-L-EDVSPKIRKVCAALSEIYELSS
AMESYIDNK-----A-------TPFVDSGVKR-QDVDHVFLRFGRRR
>Blattodea_Ellipsidion_1
MKHVCVVLIGVLTVLLAWA----SAVPPPQCSPNI-L-EDVPPRVRKVCAALSTLYELSN
AMEAYLDDK-----VVRD--N-TPLVDTGVKR-QDVDHVFLRFGRRR
>Blattodea_Episymploce_1
MKYVCVVLISVLAVLLACMPHLASAVPPPQCSPNI-L-DDVPPRVRKVCAALSTIYELSN
AMEAYLDDK-----VVRE--N-TPLVDTGVKR-QDVDHVFLRFGRRR
>Blattodea_Ergaula
MKHVCVVLIAVLTVLLACAPRHTVAVPPPQCSPNI-L-EDVPARVRKVCAALSTIYELSN
AMEAYLDDKALNLAVVRD--N-TRMITTGVKR-QDVDHVFLRFGRRR
>Blattodea_Eucorydia
MKHVCVVLIAVLTVLLSCAPRHTVAVPPPQCSPNI-L-EDVPARVRKVCAALSTIYELSN
AMEAYLDDK-----VVRD--N-TPLVDTGVKR-QDVDHVFLRFGRRR
>Blattodea_Euryoctis
MKHTCAILVCVLAFLLACSPRRAGAVPAPQCNPSFPQ-EEVPLRVRKVCAALSTIYEFSN
ALEAYLDDK-----VVRDNGN-GPLVDPGVKR-QDVDHVFLRFGRRR
>Blattodea_Euthlastoblatta
MKYVCIILIGVLTVLLTCAPRRASAAPPPQCSSSI-L-EDIPPRGRKVCAALNTIYELSN
AMEAYLDDK-----VVRE--N-TPLVDTGVKR-QDVDHVFLRFGRRR
>Blattodea_Ischnoptera
MKYVCVVLIGVLTVLLACAPRRASAIPSPQCSPNI-L-EDVPPRVRKVCQALSTIYELTN
AMEAYLDDK-----VVRE--N-TPLVDTGVKR-QDVDHVFLRFGRRR
>Blattodea_Lamproblatta
MKHVCVVLICVLTFLLACAPRRAVAVPPPQCSPSFQQ-EEIPMKVRKVCAALNTFYELQN
AMEAYLDDK-----VARD--S-TPLVDTGVKR-QDVDHVFLRFGRRR
>Blattodea_Loboptera
MKYVCVVLISVLAVLLACMPHLASAVPPPQCSPNI-L-DDVPPRVRKVCAALSTIYELSN
AMEAYLDDK-----VVRE--N-TPLVDTGVKR-QDVDHVFLRFGRRR
>Blattodea_Lobopterella
--------------------------------------------VRKVCAALSTIYELTN
AMEAYLDDK-----VGSV----STVQDTGVKR-QDVDHVFLRFGRRR
>Blattodea_Methana
MKHTCAILVCVLAFLLACSPRRAGAVPAPQCNPSFPQ-EEVPLRVRKVCAALSTIYELSN
AMEAYLDDK-----VVRD--N-APLVDPGVKR-QDVDHVFLRFGRRR
>Blattodea_Nauphoeta
MKYVCIVLIGVLTVLLACAPRRALAVPPPQCSPNI-L-EDVPPRVRKVCAALSTIYELSN
AMEAYLDDK-----AVRE--N-TPLMDTGVKR-QDVDHVFLRFGRRR
>Blattodea_Nocticola
MKQVCLMLIGVLVVLFSCTPRSSLAVPPPQCSPNI-L-EEVPVRVRKVCAALSTIYELSN
AMEAYLDGR-----AERE--N-TPLVDTGVKR-QDVDHVFLRFGRRR
>Blattodea_Panchlora
-----------------------------------------------------TIYELSN
AMEAYLDDK-----VVRE--N-TPLMDTGVKR-QDVDHVFLRFGRRR
>Blattodea_Paratemnopteryx
MKHVCVVLIGVLTVLLACAPRRISAVPPPQCSPNI-L-DDVPPRVRKVCAALSTIYELSN
AMEAYLDDK-----VVRE--N-TPLMDTGVKR-QDVDHVFLRFGRRR
>Blattodea_Periplaneta
MKHTCVILVCVLAFLLACSPRRAGAVPAPQCNPSFPQ-EEVPLRVRKVCAALSTIYELSN
AMEAYLDDK-----VVRD--N-APLVDPGVKR-QDVDHVFLRFGRRR
>Blattodea_Polyphaga
------------------------------------------------------------
-----------------------------------------------
>Blattodea_Princisia
MKYVCIVLIGVLTLLLACAPRRALAVPPPQCSPNI-L-EDVPPRVRKVCAALSTIYELSN
AMEAYLDDK-----VVRE--N-T------------------------
>Blattodea_Schultesia
MKHVCVILIGVLTILLACAPRRAVAVPPPQCSPNI-L-EDVPPRVRKVCAALSTIYELSN
AMEAYLDDK-----VVRE--N-TPLMDTGVKR-QDVDHVFLRFGRRR
>Blattodea_Shelfordella
MKHTCVILVCVLAFLLACSPRRAGAVPAPQCNPSFPQ-EEVPLRVRKVCAALSTIYELSN
AMEAYLDDK-----VVRD--N-APLVDPGVKR-QDVDHVFLRFGRRR
>Blattodea_Sundablatta
MKHVCVILIGVLTVLLACAPRRAAAVPPPQCSPNI-L-EDVPPRVRKVCAALSTIYELSN
AMEAYLDDK-----VVRD--N-TPLVDTGVKR-QDVDHVFLRFGRRR
>Blattodea_Supella
MKYVCVVLIGVLTVLLACAPRRAAAVPPPQCSPNI-L-EDVPPRVRKVCAALSTIYELSS
AMEAYLDDK-----VVRE--N-TPLVDTGVKR-QDVDHVFLRFGRRR
>Blattodea_Symploce
MKYVCVVLIGMLAVLLASAPRLASAVPPPQCSPNI-L-DDVPPRVRKVCAALSTIYELSN
AMEAYLDDK-----VVRE--N-TPLVDTGVKR-QDVDHVFLRFGRRR
>Blattodea_Therea
MKHVCVVLIAVLTVLLACAPRHTVAVPPPQCSPNI-L-EDVPARVRKVCAALSTIYELSN
AMEAYLDDK-----VVRD--N-TP-----------------------
>Blattodea_Tivia
MKHVCILLIAALTVLLACAPRHTAAVPPPQCSPNI-L-EDVPPRVRKVCAALSTIYELSN
AMEAYLDDK-----VVRE--N-TPLMDTGVKR-QDVDHVFLRFGRRR
>Blattodea_Tryonicus
MKYACMVLICVLAFLLVCAPRRATAVPAPQCSPNFPQ-EEVPLRVRKVCAALSTIYELSS
AMEAYLDDK-----VVRD--N-TPLLDTGVKR-QDVDHVFLRFGRRR
>Isoptera_Coptotermes
MKHVCVALICVLTVLLASSTRRVAAFPPPQCTANFQH-EDLPLKLRKVCAALSTFYELSN
AMEAYLDDK-----ARDN--N-SPMMDTGVKR-QDVDHVFLRFGRRR
>Isoptera_Incisitermes
MKHVCVVVICVLTVLLACAPRRVAAVPPPQCNPSFQQ-EDIPLRVRKVCAALSTFYELSN
AMETYLDDK-----VARD--NSNPLVDAGVKR-QDVDHVFLRFGRRR
>Isoptera_Mastotermes
MKHACAIVICVLAVLLACSPREVSAVPPPQCNPNFQQ-EDIPLRVRKVCAALSTFYELSN
AMEAYLDDK-----VARD--NNNPLVDTGVKR-QDVDHVFLRFGRKR
>Isoptera Zootermopsis MS
MKHVCVVLICFLAALLAFSPLRVSAVPPPQCSPS----------VRKVCAALSTFYELSN
AMEAYLDDK-----VARD--SSNPLVDAGVKR-QDVDHVFLRFGRRR
>Isoptera_Prorhinotermes
MKNVFVALICVLTVLLASATRRTAALPPPQCSPNFQQ-EDLPLRVRKVCAALSTFYELSN
AMEAYLDDK-----VARD--NTNPLMDAGVKR-QDVDHVFLRFGRRR
>Isoptera_Reticulitermes
MKLVYFTLICAFAVLMAFSTLRVAAAPPLQCSPGFQQDEDLPLKLREVCDALSTFYELSN
AMEAYVDDK-----VASDI-N-NPPRVVGQKRKEDSQHMFLRFGRRH
>Dermaptera_Allostethus_burri_MS
------------------------------------YQ----------------------
------Q--PSELEAYDDKVDHA-ALMDALTAA-GQIVGGGVKRQDVDHIFLRFGRRR
>Dermaptera_Anataelia_canariensis_MS
--------------------ELFASTTQAAAMV--GFQPPP-CSPERLEDAPLRLRRLCN
AILTMYQ--PAELEAYDDKVGRS-NLMDALSAA-GQIVGGGVKRQDVDHIFLRFGRRR
>Dermaptera_Anechura_harmandi_MS
--MASSGIFFPLLVVSIITVSHFGYQSQGAML----YASPP-CSPERLEVAPPRVRNLCE
ALLQIYQ--PRQLEAYDDNLGRA-NLLEALSNA-GPIVGGGVKRQDVDHIFLRFGKRR
>Dermaptera_Apachyus_charteceus_MS
--LA--------------------------------------------------------
------------------------SFSDVSNAA-RQNIGGGVKRQDVDHIFLRFGRRR
>Dermaptera_Apterygida_media_MS
--MASSGIFFPLLVVSIITVSHFGYQSQGAML----YASPP-CSPERLEVAPPRVRNLCE
ALLQIYQ--PRQLEAYDDNLGRA-NLLEALSNA-GPIVGGGVKRQDVDHIFLRFGKRR
>Dermaptera_Cranopygia_sp._MS
--MAGSRAQLILLMAALATLALFATTTQAAAMV--GFQPPP-CSPERLEDAPLRLRRLCT
ALLTMYQ--PAELEAYDDKVGRS-NLMDALSST-GQIVGGGVKRQDVDHIFLRFGRRR
>Dermaptera_Diplatys_flavicollis_MS
--MAGIRNQLFFLMVAVATVSLFATTSQAAAMI--GYQAPP-CSPERLEDAPLRIRRFCN
ALLTIYP--PAELEAYDDKVGRS-NLLDALSSA-GQIVGGGVKRQDVDHIFLRFGRRR
>Dermaptera_Diplatys_sp._MS
--MACFRNQLFFLMVALASVSLFATTSQAAAMI--GYQPSP-CSPESLEDAPLRIRRFCN
ALLTIYQ--PAELEAYDDKVGRSKNLLDALSSA-GQIVGGGVKRQDVDHIFLRFGRRR
>Dermaptera_Forficula_auricularia_MS
------------------------------------------------------------
-------------------XRRA-NLLEALSNA-GPIVGGGVKRQDVDHIFLRFGKRR
>Dermaptera_Gonolabis_marginalis_MS
--MAGSRILLHIWLACMMLMTVLGLQVHGATMV--GYQPPP-CSLERLESAPPRVRQLCE
TLLNYY----------------------------------------------------
>Dermaptera_Hemimerus_sp._MS_1
--MATSKIIFPLLLVSFITISEFGSQTHAAMLI--GYQPPP-CSPERLEGASKRLRNLCE
TLLTMYA--PGQLEAYDDKIGRS-NLLEALTNS-GPIVGGGVKRQDVDHIFLRFGRRR
>Dermaptera_Hemimerus_sp._MS_2
--MATSKIIFPFLLISFITISEFGSQTQGAMLI--GYHPSP-SRGERL-GASKRLRYLCE
TLLTMFRSVPGQLEIYDDKMVE--IIFWKLPTL-GPMVGGVVKRQDVHHNFLRFGRRR
>Dermaptera_Labia_minor_MS
MMAANFGMFLPILLVSIISLTQLADYSTSAMMI--GYQAPP-CSPEKLETAPTRIRNLCE
ILLTMYQ--PVQLETYDDKIGRN-NLFEALNSGNGPFLGSNVKR--------------
>Dermaptera_Labidura_riparia_MS
-------------------------------------------------TQPSYGRRW--
---------P-----------------ESLSNG-GPIVGGGVKRQDVDHIFLRVGRRR
>Dermaptera_Nesogaster_amoenus_MS
--MASTGIFLPLFLVAIITVTQFGYQIQGAMMV--GYQSPP-CSPERLEGASSRIRNLCE
ALLTMYQ--PVQLEAYDDKLGRA-NLLDALTNA-GPIVGGGVKRQDVDHIFLRFGRRR
>Dermaptera_Parapsalis_infernalis_MS
--MANSRFQFILFVAALTTFTLLATTSQAVPLISNGYQQPVFCVPENLEDAPLRIQLLCK
DLINYY------LKGDFDKVVRQ-KPMDLLTAA-EQIVGGGVKRQDVDHIFLRFGRRR
>Dermaptera_Proreus_simulans_MS
--MATSRIFFPLLLVSIITVTQLGSQSHGAMVV--GYQSPP-CSPEKLETAPTRIRNLCE
TLLTMYQ--PVQLMAYDDKNGRN-NLFEALNAP-ESLLGNNVKRQDVDHIFLRFGRRR
>Embioptera_Antipaluria_urichi_MS
MKQFLAAIICVLSVMLFMSPNHVVTAPSPQCTSTILEEVPLRLRRVCAALSTIHELSTAM
EAYLMDERTALQYGRDNV--PLLDSGVKRQDVDHVFLRFGRRR-
>Embioptera_Aposthonia_japonica_MS
MKQVYALIICILSLLLALSPNHVVSAPPPQCSSSMLEEVPLRFRKICAALSTIHELSNAM
EAYLMDERTSLQYGRDNT--PLLDTGVKRQDVDHVFLRFGRRR-
>Embioptera_Haploembia_palaui_MS
------------------------------------------------------------
--------------------------------------------
>Embioptera_Ptilocerembia_catherinae_MS
MKQVIAVIICILSLMLVMTPVSVVSAPPPQCTSGILDEVPFRFRKICAALNTIHELSNAM
EAYIIDDRTGIQYGRDNS--PLIDTGVKRQDVDHVFLRFGRRR-
>Embioptera_Rhagadochir_virgo_MS_1
MKAVLAVIVCVLSLMLVISSHRVLSAPPPQCTATVLEEVPLRFRKICEALSTIHELSNAM
EAYLLEDRTAMQYGRDNSGERLIDSGVKRQDVDHVFLRFGRRRR
>Grylloblattodea_Galloisiana_nipponensis_MS
MKCVCVLIGSVLTVLLACSMRPVLAIPPPQCSPSILEDVPTRFRKICAA-----------
----------------------------------------
>Grylloblattodea_Galloisiana_sinensis_MS_1
MKCVCVLIGSVLTVLLACSMRPVLAIPPPQCSPSILEDVPTRFRKICAAINTFHELSNVM
EAYLDDKSNLQLVRENTPLLDSGVKRQDVDHVFLRFGRRR
>Grylloblattodea_Galloisiana_yuasai_MS
MKCVCVLFGSVLTVLLACSMRPVLAIPPPQCSPSILEDVPTRFRKICAAINTFHELSNVM
EAYLDDKSNLQLVRENTPLLDSGVKRQDVDHVFLRFGRRR
>Grylloblattodea_Grylloblatta_bifratrilecta_MS
MKCVCVLIGSVLTVLLACPTRSVLAIPPPQCSPSILEDVPTRFRKICAAINTFHELSSVM
EAYLDDKSNLQLVRENTPLLDSGVKRQDVDHVFLRFGRRR
>Grylloblattodea_Grylloblattella_sp._MS
------------------------------------------------------------
----------------------------------------
>Grylloblattodea_Grylloblattina_djakonovi_MS
------------------------------------------------------------
----------------------------------------
>Mantodea_Acanthops_sp._MS
------------------------------------------------------------
------------------------------------------------------------
------------------
>Mantodea_Acontista_multicolor_MS_1
MRHECLMLIGVLAVMLLACA-PRRVTAIPPPQCSPNSLEEVPLRVRKFCAALSTIYELSN
AMEAYLDDKV----------------------------------------VRDNTPMVD-
------------------
>Mantodea_Acontista_multicolor_MS_2
------------------------------------------------------------
AMEAYLDDKVADRDMSETTCAMELQRALDRGLAIPGSLSPNCNALYHMAVVRDNTPMVDA
LPKRQDVDHVFLRFGRRR
>Mantodea_Acromantis_sp._MS
MRNSCMMLVGVLAVVLLAC-----VTAIPPPQCSPNSLEEVPPRVRKFCAALSTIYELSN
AMEAYLDDKV----------------------------------------VRENTPMVDA
LPKRQDVDHVFLRFGRRR
>Mantodea_Ameles_decolor_MS
--------------------------------------------------------ELSN
AMEAYLDDKV----------------------------------------VRDNPPMVDA
LPKRQDVDHVFLRFGRRR
>Mantodea_Amorphoscelis_pulchra_MS
------------------------------------------------------------
-------------------------------------------------VVRDNTPMVDA
LPKRQDVDHVFLRFGRRR
>Mantodea_Brunneria_borealis_MS_1
MRHTCIMLIGVLAVMLLACA-PRRVAAIPPPQCSPSSLEEVPLRMRKFCAALSTIYELSN
AMEAYLDDKVAVRDTSEATCSMELQRAWDRGLAIPGSLSPSCLALY--------------
------------------
>Mantodea_Brunneria_borealis_MS_2
------------------------------------------------------IYELSN
AMEAYLDDKV----------------------------------------VRDNTPTVAA
LPKRQEVDQVFLRFGRRR
>Mantodea_Chaeteessa_sp._MS
------------------------------------------------------------
------------------------------------------------------------
------------------
>Mantodea_Cheddikulama_straminea_MS
MRSTCMMLIGVLAVVLLAC-----VTAIPPPQCSPNSLEEVPPRVRKFCAALSTIYELSN
AMEAYLDDKVADRENSEASCAMELQRALDRGLAIPSSLSPSCLALYHMAVVRETPPMVDA
LPKRQDVDHVFLRFGRRR
>Mantodea_Choeradodis_rhombicollis_MS_1
MRNSCMMLIGVLAMVLLAC-----ATAIPPPQCTGNSLEDIPPRVRKFCAALSTIYELSN
AMEAYLDDKV----------------------------------------VRENTPMVDA
LPKRQDVDHVFLRFGRRR
>Mantodea_Choeradodis_rhombicollis_MS_2
------------------------------------------------------------
AMEAYLDDKVADRETSEATCVMELQRALDRGQAIPSSLSPSCLALYHMAVVRENTPMVDA
LPKRQDVDHVFLRFGRRR
>Mantodea_Creobroter_pictipennis_MS
MRNNCMMLIGALAVVLLAC-----VAAIPPPQCSPNSLEEVPPRVRKFCAALSTIYELSN
AMEAYLD-----------------------------------------------------
------------------
>Mantodea_Danuria_thunbergi_MS
------------------------------------------------------------
------------------------------------------------------------
------------------
>Mantodea_Deroplatys_lobata_MS
MRNSCMMLIGVLAVVLLAC-----VTAIPPPQCSPNSLEEVPPRVRKFCAALSTIYELSN
AMEAYLDDKV----------------------------------------VRENPPMVDA
LPKRQDVDHVFLRFGRRR
>Mantodea_Empusa_pennata_MS
----------------------------------------------KFCAALSTIYELSN
AMEAYLDDKV----------------------------------------VRENTPMVDA
LPKRQDVDHVFLRFGRRR
>Mantodea_Ephestiasula_pictipes_MS
------------------------------------------PRVRKFCAALSTIYELSN
AMEAYLDDKV----------------------------------------VRENPPMVDA
LPKRQDVDHVFLRFGRRR
>Mantodea_Eremiaphila_braueri_MS_1
MRSACVMLIGVLALVLLAC-----VTAIPPPQCSPNSLEEVPPRVRKFCAALSTIYELSN
AMEAYLDD----------------------------------------------------
------------------
>Mantodea_Eremiaphila_braueri_MS_2
------------------------------------------------------------
AMEAYLDDKVAGRENSEATCAMELQRALDRGLVLPSSLSPSCLALYHMAVVRENPPMVDA
LPKRQDVDHVFLRFGRRR
>Mantodea_Euchomenella_sp._MS_1
MRNSCMMLIGVLAVVLLAC-----VTAIPPPQCSPNSLEEVPPRVRKFCAALSTIYELSN
AMEAYLDDKV----------------------------------------VRENPPMVDA
LPKRQDVDHVFLRFGRRR
>Mantodea_Euchomenella_sp._MS_2
MRNSCMMLIGVLAVVLLAC-----VTAIPPPQCSPNSLEEVPPRVRKFCAALSTIYELSN
AMEAYLDDKV----------------------------------------VRENPPMVDA
LPKRQDVDHVFLRFGRRR
>Mantodea_Gonatista_grisea_MS
MRSTCMMLIGVLAVVLLAC-----VTAIPPPQCSPNSLEEVPLRVRKFCAALSTIYELSN
AMEAYLDDKV----------------------------------------VRENPPMVDA
LPKRQDVDHVFLRFGRRR
>Mantodea_Hagiotata_hofmanni_MS
MRNSCMMLIGVLAVVLMNC-----VTAIPPPQCTSNNLDEIPPRVRKFCAALSTIYELSN
AMETYLDDRV----------------------------------------VRENTPMVDA
LPKRQDVDHVFLRFGRRR
>Mantodea_Harpagomantis_tricolor_MS
MRNSCMMLIGVLAIVLLAC-----VTAIPPPQCSPNSLEEVPPRVRKFCAALSTIYELSN
AMEAYLDDKVADRENSEATCAMELQRALDRGLAVPNSLSPSCLALYHMAVVRENTPMVD-
------------------
>Mantodea_Heterochaeta_occidentalis_MS
------------------------------------------------------------
----------------------DLQRALDRGLAIPSSLSPSCLALYHMAVVRENPPMVDA
LPKRQDVDHVFLRFGRRR
>Mantodea_Hierodula_patellifera_MS
-----------------------------------------------------TIYELSN
AMETYLDDRV----------------------------------------VRENTPMVDA
LPKRQDVDHVFLRFGRRR
>Mantodea_Humbertiella_sp._MS
MRHT-LVVLGVLAVVLLSC-----VTAIPPPQCSPNSLEEVPLRVRKFCAALSTIYELSN
AMEAYLDDKV----------------------------------------VRDNTP-VDA
LPKRQDVDHVFLRFGRRR
>Mantodea_Hymenopus_coronatus_MS
MRNSCMMLIGALAIVLLAC-----VTAIPPPQCSPNSLEEVPPRVRKFCAALSTIYELSN
AMEAYLDDKV----------------------------------------VRENPPMVDA
LPKRQDVDHVFLRFGRRR
>Mantodea_Idolomantis_diabolica_MS
MRNSCMMLIGVLAVVLLAC-----VTAIPPPQCSPNSLEEVPPRVRKFCAALSTIYELSN
AMEAYLDDKAAVRENSEATCAMELQRALDRGLAIPSSLSPSCLALYHMAVVRENTPMVD-
------------------
>Mantodea_Liturgusa_sp._MS_1
MRHTCMMVIGVLAVVLLACA-PRRVAAVPPPQCSPNSLEEVPLRVRKFCAALSTIYELSN
AMEAYLDDKV----------------------------------------VRDNTPMVD-
------------------
>Mantodea_Liturgusa_sp._MS_2
------------------------------------------------------------
AMEAYLDDKVADRDFSEATCAMELQRALDRGLAVPGSLSPTCIALYHMAVVRDNTPMVDA
LPKRQDVDHVFLRFGRRR
>Mantodea_Mantis_religiosa_MS
------------------------------------------------------------
------------------------------------------------------------
------------------
>Mantodea_Mantoida_sp._MS
------------------------------------------------------------
-----LDDKVADREITEATCAVEIQRALDRGLNIPSVLSPSCLAMYHMTVVRDNTPMVDA
LPKRQDVDHVFLRFGRRR
>Mantodea_Metallyticus_splendidus_MS
MRNTCIMLISALVVMMLLTRAPRRVAAIPPPQCSPNSLEEVPPRVRKFCAALSTIYELSN
AMEAYLDDKVADRENREAACAVELQRAMDRGLIIPSALSPSCLAMYHVAVVRDNTPMVDA
LPKRQDVDHVFLRFGRRR
>Mantodea_Miomantis_binotata_MS
MRNTCMMLIGVLAVVLLAC-----VTAIPPPQCSPNSLDEVPPRVRKFCAALTTIYELSN
AMEAYLDDKV----------------------------------------VREAPPMVDA
LPKRQDVDHVFLRFGRRR
>Mantodea_Miomantis_brunni_MS_1
MRNTCMMLIGVLAVVLLAC-----VTALPPPQCSPNSLDEVPPRVRKFCAALTTIYELSN
AMEAYLDDKV----------------------------------------VREAPPMVDA
LPKRQDVDHVFLRFGRRR
>Mantodea_Miomantis_brunni_MS_2
MRNTCMMLIGVLAVVLLAC-----VTALPPPQCSPNSLDEVPPRVRKFCAALTTIYELSN
AMEAYLDDKVADRENSEASCALELQRALDRGLAVPSSLSPPCLSLYHMAVVREAPPMVDA
LPKRQDVDHVFLRFGRRR
>Mantodea_Nilomantis_floweri_MS
-------------VMLLAC-----VTAIPPPQCSPNSLEEVPLRVRKFCAALSTIYELSN
AMEAYLDDKV----------------------------------------VRDNTPMVDA
LPKRQDVDHVFLRFGRRR
>Mantodea_Omomantis_zebrata_MS
MRNSCMMLIGVLAIVLLAC-----VSAIPPPQCTSNNLEEIPPRVRKFCAALSTIYELSN
AMETYLDDRV----------------------------------------VRENTPMVDA
LPKRQDVDHVFLRFGRRR
>Mantodea_Orthodera_novaezealandiae_MS
MRNSCMMVMGVLAIVLLTC-----VSAIPPPQCTANSLEDIPPRVRKFCAALSTIYELSN
AMEAYLDDKV----------------------------------------VRENTPMVDA
LPKRQDVDHVFLRFGRRR
>Mantodea_Orthoderella_ornata_MS
MRHTCMLLFGVLAVMLLACA-PRRVAAVPPPQCSPNSLEEVPLRVRKFCAALSTIYELSN
AMEAYLDDKV----------------------------------------VRDNTPMVDA
LPKRQDVDHVFLRFGRRR
>Mantodea_Oxyopsis_gracilis_MS
MRNSCMMLIGVLAVVLMSC-----VTAIPPPQCTSNNLDEIPPRVRKFCAALSTIYELSN
AMETYLDDRV----------------------------------------VRENTPMVDA
LPK---------------
>Mantodea_Oxyothespis_dumonti_MS
------------------------------------------------------------
------------------------------------------------------------
------------------
>Mantodea_Paraoxypilus_sp._MS
-----------VLVMLLAC-----VTAIPPPQCSPNSLEEVPLRVRKFCAALSTIYELSN
AMEAYLDDKV----------------------------------------VRDNTPMVDA
LPKRQDVDHVFLRFGRRR
>Mantodea_Parasphendale_sp._MS
------------------------------------------------------------
------------------------------------------------------------
------------------
>Mantodea_Phasmomantis_sumichrasti_MS_1
MRNSCMMLVGVLAIVLMAC-----VTAIPPPQCTSNNLEEIPPRVRKFCAALSTIYELSN
AMETYLDDRAADREISEATCAMELQRALDRGG----------------------------
------------------
>Mantodea_Phasmomantis_sumichrasti_MS_2
------------------------------------------------------------
-----------------------LQRALDRGGAISSSLSPSCLALYQMAVVRENTPMVDA
LPKRQDVDHVFLRFGRRR
>Mantodea_Phyllocrania_paradoxa_MS
--------IGVLAVVLLAC-----VTAIPPPQCSPNSLEEVPPRVRKFCAALSTIYELSN
AMEAYLDDKV----------------------------------------VRENPPMVDA
LPKRQDVDHVFLRFGRRR
>Mantodea_Phyllothelys_werneri_MS_1
MRNSCMMLIGVLAVVLLAC-----VTAIPPPQCSPNSLEEVPPRVRKFCAALSTIYELSY
AMEAYLDDKVADRVNSEATCAMELQRAMDRGL----------------------------
------------------
>Mantodea_Phyllothelys_werneri_MS_2
------------------------------------------------------------
----YLDDKV----------------------------------------VRENPPMVDA
LPKRQDVDHVFLRFGRRR
>Mantodea_Popa_spurca_MS
------------------------------------------------------------
------------------------------------------------------------
------------------
>Mantodea_Pseudempusa_pinnapavonis_MS
------SVICVRAVVLLAC-----VTAIPPPQVSPNSLEEVPQRVRKFCAALFTIYELSN
AMEAYLDDKV----------------------------------------VRENPPMVDA
L-----------------
>Mantodea_Pseudogalepsus_nigricoxa_MS
-------LIGVLAVVLLAC-----VTAIPPPQCSPNSLEEVPPRVRKFCAALSTIYELSN
AMEAYLDDKV----------------------------------------VRENPPMVDA
LPKRQDVDHVFLRFGRRR
>Mantodea_Rhombodera_basalis_MS
------------------------------------------------------------
------------------------------------------------------------
------------------
>Mantodea_Sibylla_pretiosa_MS
------------------------------------------------------------
------------------------------------------------------------
------------------
>Mantodea_Sphodromantis_lineola_MS
MRNSCMMLLGVLAVVLVAC-----VTAIPPPQCTSNNLEEIPPRVRKFCAALSTIYELSN
AMETYLDDRV----------------------------------------VRENTPMVDA
LPKRQDVDHVFLRFGRRR
>Mantodea_Stagmatoptera_biocellata_MS
----CMMLIGVLAVVLMNC-----VTAIPPPQCTSNNLDEIPPRVRKFCAALSTIYELSN
AMETYLDDRV----------------------------------------VRENTPMVDA
LPKRQDVDHVFLRFGRRR
>Mantodea_Telomantis_lamperti_MS
MRSTCMMLIGVLAVMLLACA-PRRVTAIPPPQCSPNSLEEVPLRVRKFCAALSTIYELSN
AMEAYLDDKV----------------------------------------VRDNTPMVDA
LPKRQDVDHVFLRFGRRR
>Mantodea_Theopropus_elegans_MS
MRNSCMMLIGALAIVLLAC-----VTAIPPPQCSPNSLEEVPPRVRKFCAALSTIYELSN
AMEAYLDDKV----------------------------------------VRENPPMVDA
LPKRQDVDHVFLRFGRRR
>Mantodea_Thesprotia_graminis_MS
MRNTCMVLV---AVMLVAC-----VTAIPPPQCSPSSLEESPLRVRKFCAALSTIYELSN
AMEAYFDDKV----------------------------------------VRDNTPMVDA
LPKRQDVDHVFLRFGRRR
>Mantodea_Tropidomantis_tenera_MS
------------------------------------------------------------
------------------------------------------------------------
------------------
>Mantophasmatodea_Mantophasma_kudubergense_MS
MKCVLLLLSAAVATMMGSAAAVPPPQCSPAALEEGPSRFRKICAALSTFHELSNVMEAYL
DDKSSLQFVRDNTPLVDSGVKRQDVDHVFLRFGRRR
>Mantophasmatodea_Tyrannophasma_gladiator_MS
MKCVLLLISAAVAAMVGSAVAVPPPQCSPAALEEGPSRFRKICAALSTFHELSNVMEAYL
DDKSSLQFVRDNTPLVDSGVKRQDVDHVFLRFGRRR
>Mantophasmatodea_Pachyphasma_brandbergense_MS
MKCALLLLSAAVATMMGSAAAVPPPQCSPAALEEGPSRFRKICAALSTFHELSNVMEAYL
DDKSSLQFVRDNTPLVDSGVKRQDVDHVFLRFGRRR
>Mantophasmatodea_Namaquaphasma_ookiepense__MS
MKCVLLLISAVVATMMGCAAAVPPPQCSPAALEEGPSRFRKICAALSTFHELSNVMEAYL
DDKSSLQFVRDNTPLVDSGVKRQDVDHVFLRFGRRR
>Orthoptera_Caelifera_Atractomorpha_sp._MS
MRC-CVVLAV--TLLVAC-W------CAASAVPVARPIVCAADDLSPQIRKVCQAYEAFS
ELATSAKDYLDHFAAARDPE----LFVEDKRPDVDHVFLRFGRRRR
>Orthoptera_Caelifera_Aularches_miliaris_MS
------------------------------------------------------------
----------------------------------------------
>Orthoptera_Caelifera_Dictyophorus_griseus_MS
------------------------------------------------------------
----------------------------------------------
>Orthoptera_Caelifera_Dictyophorus_spumans_MS
------------------------------------------------------------
----------------------------------------------
>Orthoptera_Caelifera_Haplotropis_brunneriana_MS
-------------------------------VPLSRPVVCATDDVSPQIRKVCQAYEAFS
ELATSAKDYLDHFAAVRDPE----LFVEDKRPDVDHVFLRFGRRRR
>Orthoptera_Caelifera_Locusta_migratoria_1_MS_B
MRS-CLLLAV--ALAVACCG------AWADAVPVARPIVCATDDVSPQIRKVCQAYEAFS
ELATSAKDYLDHFAAVRDPE----LFVEDKRPDVDHVFLRFGRRRR
>Orthoptera_Caelifera_Locusta_migratoria_1_MS_A
MRS-CLLLAV--ALAVACCG------AWADAVPVARPIVCATDDVSPQIRKVCQAYEAFS
ELATSAKDYLDHFAGEPRHQSLRPLPAGIKREDVGHVFLRFGRRR-
>Orthoptera_Caelifera_Locusta_migratoria_2_MS_A
MRS-CLLLAV--ALAVACCG------AWADAVPVARPIVCATDDVSPQIRKVCQAYEAFS
ELATSAKDYLDHFAGEPRHQSLRPLPAGIKREDVGHVFLRFGRRR-
>Orthoptera_Caelifera_Locusta_migratoria_2_MS_B
MRS-CLLLAV--ALAVACCG------AWADAVPVARPIVCATDDVSPQIRKVCQAYEAFS
ELATSAKDYLDHFAAVRDPE----LFVEDKRPDVDHVFLRFGRRRR
>Orthoptera_Caelifera_Monistria_consobrina_MS
------------------------------------------------------------
----------------------------------------------
>Orthoptera_Caelifera_Monistria_discrepans_MS
------------------------------------------------------------
----------------------------------------------
>Orthoptera_Caelifera_Omura_congrua_MS
MRC-CLALAL--AVLALTSR------A-GAALPMGRPVVCSADELSPQIRKVCQAYDAFS
ELATSAKDYLDHFAAARDPE----LFMEDKRPDVDHVFLRFGRRRR
>Orthoptera_Caelifera_Parapetasia_femorata_MS
MRC-CLVIVL--ALLALDAQ------SEAVAVPLGRPVVCGADDLSPQIRKVCQAYEAFS
ELATSAKDYLDHFAAARDPE----LF--------------------
>Orthoptera_Caelifera_Phymateus_viridipes_MS
MRC-CLVLAV--TVLALCAW------AEAAAAPMDRPIVCTADDLPPQIRKVCQAYEAFS
ELATSAKDYLDHFAAAR-----------------------------
>Orthoptera_Caelifera_Pielomastax_soochowensis_MS
MRSLPIVLLV--AVAQLTCW-RS---DAAAAVSMARPSLCMAEDLTPQIRKVCDAYDAFS
VLA-------------------------------------------
>Orthoptera_Caelifera_Poekilocerus_pictus_MS
MRC-CLVLAV--TVLVLCAW------TDAAAVPMGRPIVCSADELSPQIRKVCQAYEAFS
ELATSAKDYLDHFAAARDPE----LFVEDKRPDVDHVFLRFGRRRR
>Propsednura_eyrei_MS
MRS-WLVVALAVAAFAQLAWWG----GDAAAVPLGRPIVCATDELSPQIRKVCQAYEAFS
ELATSAKDYLDHFAAARDPE----LFVEDKRPDVDHVFLRFGRRRR
>Orthoptera_Caelifera_Prosarthria_teretrirostris_MS_1
------------------------------------------DDIAPQLRKVCDAYDAFS
VLATSAKDYLDHIAAAREAE----FFVEDKRPDVDHVFLRFGRRRR
>Orthoptera_Caelifera_Prosarthria_teretrirostris_MS_2
------------------------------------------------------------
----SAKDYLDHIALELEGP----VGDGVKRKDIEHVFLRFGRRR-
>Orthoptera_Caelifera_Psedna_nana_MS
------------AAFAQLAWWG----GDAAAVPLGRPIVCATDELSPQIRKVCQAYEAFS
ELATSAKDYLDHFAAARDPE----LFVEDKRPDVDHVFLRFGRRRR
>Orthoptera_Caelifera_Stenobothrus_lineatus_MS
-------VAL--AVSAQL-W------WWAGAVPVARPIVCATDDVSPQIRKVCQAYEAFS
ELATSAKDYLDHFAAVRDPE----LFVEDKRPDVDHVFLRFGRRRR
>Orthoptera_Caelifera_Stenocepa_sp._MS
MRC-CLVLAV--TALALCAW------ANAAAVPMGRPIVCTADDLSPQIRKVCQAYEAFS
ELATSAKDYLDHFAAARDPE----LFVEDKRPDVDHVFLRFGRRRR
>Orthoptera_Caelifera_Systella_rafflesii_MS
MRS-WLVLVV--AVSAQLAWWGSAAGVGAAAVPLTRPLVCSTDDVTPRIRKVCQAYEAFS
ELATSAQDYLDHFATARDPE----LFVEDKRPDVDHVFLRFGRRRR
>Orthoptera_Caelifera_Tetrix_subulata_MS
MPY-WLTLLA--AVLVAALW------SPSSAAVVGRPPICVTEELNPQLRKVCDAYDAFS
GLAETAQVYLQELAGPKDMVQL--LDAAPKRTDVDHVFLRFGRRR-
>Orthoptera_Caelifera_Tropidacris_collaris_MS
------------------------------------------------------------
----------------------------------------------
>Orthoptera_Caelifera_Xya_japonica_MS
MRTVCMLLCV--AVLLACVW--------GSPVPES---LCSRME-GLEARRFCE--DIVA
SNLEAWEAFLSARAEPLSG-----FRAQPKRTDVDHVFLRFGRRR-
>Orthoptera_Caelifera_Xya_variegata_MS
MRTVCVLLCV--AVLLACVW--------GSPVPES---LCSRME-GLEARRFCE--DIVA
SNLEAWEAFLSARAEPLSG-----FRAQPKRTDVDHVFLRFGRRR-
>Orthoptera_Caelifera_Zonocerus_elegans_1_MS
------------------------------------------------------------
----------------------------------------------
>Orthoptera_Caelifera_Zonocerus_elegans_2_MS
MRC-CLVLAL--SVLALWSW------TDAVAVPMGRPIVCTADDLSPQIRKVCQAYEAFS
ELATSAKDYLD-----------------------------------
>Orthoptera_Caelifera_Zonocerus_variegatus_MS
MRC-CLVLAL--TVVALWSW------TDAVAVPMGRPIVCTADDLSPQIRKVCQAYEAFS
ELATSAKDYLDHFAAARDPE----LFVEDKRPDVDHVFLRFGRRRR
>Orthoptera_Caelifera_Zubovskia_(Zubovskya)_sp._MS
------------------------------------------------------------
----------------------------------------------
>Orthoptera_Ensifera_Acheta_domesticus_MS
------------ALLL--LGSAGPGAA---APHPCDPDNLMVAPSQLREMCAA---LYKL
SSAMQVYLED--REYDGPV---------------IKRQDVDHVFLRFGRRR
>Orthoptera_Ensifera_Anostostoma_australasiae_MS
---------------------------------------LEDAPFRLREMCAT---LYKL
SNAMQAYLDD--KV-GSPMQE----------SNGVKRQDVDHVFLRFGRRR
>Orthoptera_Ensifera_Ceuthophilus_sp._MS
-----------------------PSAAAGLPPRQCRVSNLEDVPLSVRKFCNALSTLYEM
SNAMEVYMDD--KE-NAPLPD----------S-GMKRHDVDHVFLRFGRRR
>Orthoptera_Ensifera_Comicus_calcaris_MS
M--KCVYLVILVAFAL--LLACSPRATLALPP--CSPSNLEDAPMRLREMCAA---LYKL
SNAMQVYLDD--KV-SVPLLD----------SNGVKRQDVDHVFLRFGRRR
>Orthoptera_Ensifera_Cyphoderris_sp._MS
M--KCVCLALLAALTL--LLACSPRATLALPP--CSPSNLEDAPLRLREMCAA---LYKL
SNAMQIYLDD--KV-SVPMLD----------SNGVKRQDVDHVFLRFGRRR
>Orthoptera_Ensifera_Diestrammena_asynamora_MS
M--RCLCLALLAALTV--LLVSAPSGAFALPPRQCSPSNLEDVPLRFRKVCAALSTLYEL
SNAMEGYMED--KE-NVPLLD----------S-GIKRHDVDHVFLRFGRRR
>Orthoptera_Ensifera_Gryllotalpa_sp._MS
MQTSSACAAVVAALLLVTLVGAGPFPVAESAPSPCDPAHLELAPSSVRDLCAV---VYKL
S---QNYADE--RV-DSDISD------VK--RLSPERHRPEHVFLRFGRRR
>Orthoptera_Ensifera_Hemiandrus_sp._MS
------------------------------------------------------------
---------------------------------------------------
>Orthoptera_Ensifera_Hemideina_thoracica_MS
------------------------------------------------------------
---------------------------------------------------
>Orthoptera_Ensifera_Mecopoda_elongata_MS
M--KCVCLALLAALSL--LLAYSPRGSLALPA--CSPASLEDAPMRLREMCAA---LYKL
SNAMQVYLDDN-KV-NMPLLD----------SNGVKRQDVDHVFLRFGRRR
>Orthoptera_Ensifera_Myrmecophilus_sp._MS
M---CAALFKLNSMVQDYQIEREPTAT---GPR-CSAQSLQRADPKLQEWCRQ---LGAL
HASVWQYSPVQPAA-EYPV---------------LKRQDVDHVFLRFGRR-
>Orthoptera_Ensifera_Neonetus_sp._MS
M--KCVCLALFAALSV--LLASSPSAAMTLPPRQCSPGNMEDVPPRIRKVCAALSTLYEL
SNAMEVYMDD--KE-NAPL--------------------------------
>Orthoptera_Ensifera_Nippancistroger_testaceus_MS_1
M--KCVCLAILAALAL--LLACSPRASLALPP--CSPSNLEEAPIRLREMCAT---LYKL
SNAMQAYLDD--KV-AMDIQD----------RNGVKRQDVDHVFLRFGRRR
>Orthoptera_Ensifera_Nippancistroger_testaceus_MS_2
M--KCVCLAILAALAL--LLACSPRASLALPP--CSPSNLEEAPIRLREMCAT---LYKL
SNAMQAYLDD--KVLEAPVLNGAAFVPVERRSEDQQMKQPEHILMRFGRRR
>Orthoptera_Ensifera_Phaeophilacris_bredoides_MS
M--FVAAAVALCALLV--LGAADPGAA---APHPCDLDNLEQQPSEMREICAA---LYRL
SAAFQMYIND--REYDLPV---------------MKRQDVDHVFLRFGRRR
>Orthoptera_Ensifera_Phaneroptera_falcata_75_2_MS
M--KCVCLALLAALAL--LLVCSPRETLALPP--CSPANLEDAPLRLREMCAA---LYKL
TNAMQVYVDDN-KV-NMPLLD----------SNGVKRQDVDHVFLRFGRRR
>Orthoptera_Ensifera_Stenopelmatus_sp._MS
M--KCVCLAILAALTL--LLACSPRATLALPP--CSPSNLEDAPLRLREMCAA---FYKL
SNAMQVYLDD-----------------------------------------
>Phasmatodea_Abrosoma_johorensis_MS
-------------------------------------PSLLDEVPPRFRKICAALSTIHE
LSSAMEAYLVDDRT-GLQFGRDNTPLLDSGVKRQDVDHVFLRFGRRR
>Phasmatodea_Achrioptera_fallax_MS
-------------------ANA---TLAVALPPPQCNPSILEDIPPRFRKICAALSTIHE
LSNAIEAYLVDDRS-GLQFGRESSPLMDSGVKRQDVDHVFLRFGRRR
>Phasmatodea_Agamemnon_cornutus_MS
-MNTSCARV---LLLWAL-AAA---TLAAALPPPQCNPSILEEVPPRFRKICAALSTIHE
LSNAMEAYLVDDRS-GLQFGRENTPLLDSGVKRQDVDHVFLRFGRRR
>Phasmatodea_Aretaon_asperrimus_MS
-MKHSCACV---LLLWALAAAA---TLAAALPPPQCNPSILDEVPPRFRKICAALSTIHE
LSNAMEAYLVDDRT-GLQFGRENTPLLDSGVKRQDVDHVFLRFGRRR
>Phasmatodea_Bacillus_rossius_MS
-MKPSCARA---VLLWA-VAAAAASALASALPPPQCSPGLLEEVPPRLRKICAALSTIHE
LSSAMETYLLDDRS-GLPFGRENSPLLDSGVKRQDVDHVFLRFGRR-
>Phasmatodea_Carausius_morosus_MS
-MKQCSARV---MLVWVLVAAA---SLAAALPPPQCNPSLLDEVPPRFRKICAALSTIHE
LSSAMEAYLVDDRS-GLQFGRENTPLLDSGVKRQDVDHVFLRFGRRR
>Phasmatodea_Clitarchus_hookeri_MS
-MNCSFARA---LLVWV-LAAA---VIVAALPPPQCDPSILEEAPPRFRKICSALSTIHE
LSGAMEAFLVGDRA-AIQFGRENTPLLDSGVKRQDVDHVFLRFGRRR
>Phasmatodea_Creoxylus_spinosus_MS
MVKHSCASV---LLLWA-IAAA---TLASALPPPQCNPSILDEVPPRFRKICAALSTIHE
LSNAMEAYLVDDRT-GLQFGRENTPLLDSGVKRQDVDHVFLRFGRRR
>Phasmatodea_Diapherodes_gigantea_MS
-MKTSCARV---LLLWA-LAAA---TLAAALPPPQCNPSILEEVPPRFRKICAALSTIHE
LSNAMEAYLVDDRS-GLQFGRENTPLLDSGVKRQDVDHVFLRFGRRR
>Phasmatodea_Dimorphodes_sp._MS
------------------------------------------------------------
-----------------------------------------------
>Phasmatodea_Epidares_nolimetangere_MS
-MKHSCACV---LLLWALVAAA---ALTAALPPPQCNPSILDEVPPRFRKICAALSTIHE
LSNAMEAYLVDDRT-GLQFGRENTPLLDSGVKRQDVDHVFLRFGRRR
>Phasmatodea_Eurycantha_calcarata_MS
-MKQCSACV---LLVWVLIAAA---TVAAALPPPQCNPSILDEVPPRFRKICAALSTIHE
LSNAMEAYLVDDRS-GLQFGRDNTPLLDSGVKRQDVDHVFLRFGRRR
>Phasmatodea_Extatosoma_tiaratum_MS
-MNHSCARV---LLVWA-LACC---VLVAALPPPQCNPSILEEVPPRFRKICAALSTIHE
LSNAMEAYLVDDRA-ALQFGRDNTPLLDSGVKRQDVDHVFLRFGRRR
>Phasmatodea_Gratidia_madagassa_MS
------------------------------------------------------LSTIHE
LSNAMEAYLVDDRS-GLQFGRENTPLLDSGVKRQDVDHVFLRFGRRR
>Phasmatodea_Heteropteryx_dilatata_MS
-MKPSCACV---LLLWA-LAAA---TLAVALPPPQCNPSILDEVPPRFRKICAALSTIHE
LSNAMEAYLVDDRT-GLQFGRENTPLLDSGVKRQDVDHVFL------
>Phasmatodea_Libethra_strigiventris_MS
-MKHSCACV---LLLLA-VAAA---TLSYALPPPQCNPSILEEVPPRFRKICAALTTIHE
LSNAMEAYLVDDRT-GMQFGRENTPLLDSGVKRQDVDHVFLRFGRRR
>Phasmatodea_Medauroidea_extradentata_MS
-MKHACAHV---LLLWA-LAAA---TLAVALPPPQCNPSILEEVPPRFRKICAALSTSHE
LSNAMEAY---------------------------------------
>Phasmatodea_Megacrania_phelaus_MS
-MNHSCARV---LLMWV-LASA---VLVAALPPPQCNPSLLEEVPPRFRKICAALSTIHE
LSNAMEAYLVDDRA-TLQFGRENTPLLGSGVKRQDVDHVFLRFGRRR
>Phasmatodea_Metriophasma_diocles_MS
MVKHSCANV---LLLWV-IAAA---ALASALPPPQCNPSILDEVPPRFRKICAALSTIHE
LSNAMEAYLVDDRT-GLQFGRENTPLLDSGVKRQDVDHVFLRFGRRR
>Phasmatodea_Neohirasea_fruhstorferi_MS
---------------------------------PQCNPSILEEVPPRFRKICAALSTIHE
LSNAMEAYLVDDRT-ALQFGRDNTPLLDSGVKRQDVDHVFLRFGRRR
>Phasmatodea_Oreophoetes_peruana_MS
-MKHSCACV---VLL---LAAA---TLAHALPPPQCNPSILDEVPPRFRKICAALSTIHE
LSNAMEAYLVDDRT-GMPFGRENTPLLDSGVKRQDVDHVFLRFGRRR
>Phasmatodea_Orestes_mouhotii_MS
-MKHSCACV---LLLWALVAAA---TLAAALPPPQCNPSILDEVPPRFRKICAALSTIHE
LSNAMEAYLVDDRT-GLQFGRENTPLLDSGVKRQDVDHVFLRFGRRR
>Phasmatodea_Orthomeria_sp._MS
--------R---LLVLC-LAVL---ALCSALPPPQCSPSLLDEVPPRFRKICAALSTIHE
LSNAMEAYLVDDRT-GLQFGRENAPLLDSGVKRQDVDHVFLRFGRRR
>Phasmatodea_Orxines_xiphias_MS
-MNQSSARV---LLVCA-LAAA-VTTVAAALPPPQCNPSILEEVPPRFRKICAALSTIHE
LSNAMEAYLVDDRT-GLQFGRENTPLLDSGVKRQDVDHVFLRFGRRR
>Phasmatodea_Paranisacantha_sp._MS
------------------------------------------------------------
------AYLVDDRS-GLQFGRDSSPLMDSGVKRQDVDHVFLRFGRRR
>Phasmatodea_Peruphasma_schultei_MS
-MQHSYALV---LILWV-VAAV---TLAAALPPPQCNPSILDEVPPRFRKICAALSTIHE
LSNAMEAYLVDDRT-GLQFGRENTPLLDSGVKRQDVDHVFLRFGRRR
>Phasmatodea_Phyllium_philippinicum_MS
-MSMYARAL---LLLWV-V------TLAVALPPPQCNPSILDEVPPRFRKICAALSTIHE
LSSAMEAYLLDDRA-TLQFGRDNVPLLDSGVKRQDVDHVFLRFGRRR
>Phasmatodea_Pseudophasma_velutinum_MS
--------------------------------------------PPRFRKICAALSTIHE
LSNAMEAYLVDDRT-GLQFGRENTPLLDSGVKRQDVDHVFLRFGRRR
>Phasmatodea_Pseudosermyle_phalangiphora_MS
-MKHSCACI---LLMLA-VAAT---TFSSALPPPQCNPSILEEVPPRFRKICAALTTIHE
LSNAMEAYLVDDRT-GLPFGRENTPLLDSGVKRQDVDHVFLRFGRRR
>Phasmatodea_Ramulus_artemis_MS_1
-----------------------------------------------FRKICAALSTIHE
LSNAMEAYLVDDRVGGLQFGRENTPLLDSGVKRQDVDHVFLRFGRRR
>Phasmatodea_Sipyloidea_biplagiata_MS
-------------------------SITAALPPPQCNPSILEEVPPRFRKICAALSTIHE
LSNAMEAYLVDDRT-GLQFGRENTPLLDSGVKRQDVDHVFLRFGRRR
>Phasmatodea_Spathomorpha_lancettifer_MS
------------------------------------------------------------
------AYLVDDRS-GLQFGRENTPLLDSGVKRQDVDHVFLRFGRRR
>Phasmatodea_Spinotectarchus_acornutus_MS
------------------------------------------------------------
-----------------------------------------------
>Phasmatodea_Timema_cristinae_MS
-MKHACVLVVCALSLLL-TLAP---SRVTASPPPQCSPSILEDVPARFRKICAALSTIHE
LSNAMEAYLLDDKS-SLQFGRDNSPLMDNGVKRQDVDHVFLRFGRRR
>Phasmatodea_Tirachoidea_westwoodii_MS
------------------------------------------------------------
-----------------------------------------------
>Phasmatodea_Trachyaretaon_brueckneri_MS
MMKHSCACL---LL----VAAA---TLAAALPPPQCNPSILDEVPPRFRKICAALSTIHE
LSNAMEAYLVDDRT-GLQFGRENAPLLDSGVKRQDVDHVFLRFGRRR
>Phasmatodea_Xenophasmina_simile_MS
------------------------------------------------------------
-----------------------------------------------
>Plecoptera_Acroneuria_stigmatica_MS
-MNHVYLA-LLSALVVLLACAPRSGVASPPPQCNPSVVDEIPLNMRAMCARLAGLYELTG
TMENYLNDKVY----PPISMSPLNE---------RFEGGAKRQDVDHVFLRFGRRRR
>Plecoptera_Apteroperla_tikumana_MS
-MKSTSAI-ILAVLCVLLACSPRYAAASPPPQCNPAFADEVPLNIRSMCAKLASMYDLSG
AMESYINEKVY----Q-QGNSQLLD---------RIDGGVKRQDVDHVFLRFGRRR-
>Plecoptera_Brachyptera_vera_MS
-MKTVCLT-LIAVITVLLACSPRYNHALPPPQCSPAFIDELPPNLRNMCAKLATIYELSG
AMESYMNEKVF------QGNSPLID---------RIDGGVK----------------
>Plecoptera_Cosmioperla_kuna_MS
------------------------------------------------------------
---------------------------------------------------------
>Plecoptera_Cryptoperla_japonica_MS
-MKN--VA-LLTVLTVLLGCASWQCLALPPPMCNPAVIDEVPPNLRMMCAKLNGMYELTA
NVENYVNERMM----QESQLQPLTD---------RFEGGAKRQDVDHVFLRFGRRR-
>Plecoptera_Eusthenia_lacustris_MS
-------------------------------------------------AALATINELSA
AMDSYLREKAIRGEYQVLADSPYVDSGVRLDGGVRLDPGVKRQDVDHVFLRFGRRR-
>Plecoptera_Isoperla_sp._MS
-MNHVYTA-LLSALVVLLACA----LASPPPQCNPSVVDEIPLNMRAMCARLAGLYELTG
TMENYLNDKVY----QPNPMSPLNE---------RFEGGAKRQDVDHVFLRFGRRRR
>Plecoptera_Leuctra_sp._MS
-MKSTMIA-ALSVLSVLLACSPRSGSALPPPQCSPALLDDMPLNIRNVCMKLASIYELSG
AMESYLNEKAG------YPLGSGAD---------RIDGGVKRQDVDHVFLRFGRRR-
>Plecoptera_Nemoura_sp._MS
---------------TLLACAPRPGRAIPPPQCNPAIIDEIPLNIRNMCAKLATIYELSG
AMESYLNEKAY------QGNNPLLD---------RIDGGVKRQDVDHVFLRFGRRR-
>Plecoptera_Perla_marginata_MS
-MNHVYLAGLVSALVVLLGCAPRHGLASPPPQCNPSVIDEIPLSMRAMCARLAGLYELTG
TMENYLNDKVY----QPVPMSPLNE---------RFEGGAKRQDVDHVFLRFGRRRR
>Plecoptera_Pteronarcys_sp._MS
-MKYVYLA-LLGALTVLLACAPRPGVASPPPQCNPAVIDEIPLNMRAMCARLAGLYELTG
TMENYLNDKVY----QPNPLSPLNE---------RFEGGAKRQDVDHVFLRFGRRR-
>Plecoptera_Scopura_montana_MS
-MKTVCVT-LMAVLTVLMACSPRHAQAIPPPQCNPALIDDVPLNIRNMCSKLATMYELSG
AMESYMNEKAF------QNNNPLLD---------RIEGGVKRQDVDHVFLRFGRRR-
>Plecoptera_Siphonoperla_torrentium_MS
-MNHVYLA-VLSVLVVLLACTPRQGVASPPPQCNPTVVEEIPLSMKAMCARLAGLYELTG
TMENYLNDKVY----QPNPLSTLNE---------HFEGGSKRQDVDHVFLRFGRRRR
>Plecoptera_Sweltsa_sp._MS
MMNHLYLS-VLSALVVLLACTPRPGVATPPPQCNPSVIDEIPLNMRAMCARLAGLYELTG
TMENYLNDKVY----QPNQLSPLNE---------RFEGGAKRQDVDHVFLRFGRRRR
>Plecoptera_Trinotoperla_montana_MS
------------------------------------------------------------
---------------------------------------------------------
>Zoraptera_Zorotypus_MS
MKCVVLLLAAVLTALLSSTPCVVSAITPLQCNPSILQEAPDKVRKVCAALSTINELKESI
EAYLDDSVMRAPLLDSGVKRRQDVDHVFLRFGRRR
