# Supplementary material for: Evolution of Neuropeptide Precursors in Polyneoptera (Insecta)
Source: Front Endocrinol (Lausanne). 2020 Apr 15;11:197. doi: 10.3389/fendo.2020.00197 (PMC7179676; doi:10.3389/fendo.2020.00197)
Supplement: Supplementary file 3 [file Data_Sheet_2.ZIP › Additional File 2O_NPF-1.fas]

>Blattodea_Anallacta_NPF-1
MQSSLCWLLVVGCALALIPHFTP-SVWGKPADPEQLAAMADTLKYLQELDRYYSQVARPR
FGKRAELRPIPEQETAPDDSNDRLWRRYANRR
>Blattodea_Asiablatta_NPF-1
MQNSLCWLLAMGCALAIIPYFTP-AVWGKTTDPDQLAAMADTLRYLQELDRYYSQVARPR
FGKRAELRPIPEQESAPDDSTDKLWRRFASRR
>Blattodea_Balta_NPF-1
MQSSLCWLLLVGCTLALIPHFTP-GVWGKPADPEQLAAMADTLKYLQELDRYYSQVARPR
FGKRADLRPVSEQEAVPDDSNDRIWRHFATRR
>Blattodea_Blaberus_NPF-1
MQNSLCWLLVLGCALSLIPHFS-----AKSTDPEQLAAMADTLRYLQELDRYYSQVARPR
FGKRADVHPVPEQESAPDDSSERLWRRFANRR
>Blattodea_Blattella_NPF-1
MQSSLCWLLVVGCTVVLIPYLTP-GVWGKSADPDQLAAMADTLRYLQELDRYYSQVARPR
FGKRAELRPIPEQESAPDDSSDKLWRRFASRR
>Blattodea_Cariblatta_NPF-1
MQSSLCWLLLVGCALALIPHFTP-SVWGKPTDPEQLAAMADTLKYLQELDRYYSQVARPR
FGKRAELRPVPEQETAPDDSSDRLWRRFATRR
>Blattodea_Catara_NPF-1
MQSSLCWLLLMGCALVLIPHFAT-NVRAKPTDPEQLAAMADTLKYLQELDRYYSQVARPR
FGKRAELRPVAEQDVAPDDSSDRLWRRFASRR
>Blattodea_Cryptocercus_NPF-1
MQSSLCWLLVVGCALALIPHLAP-NVWAKPTDPEQLAAMADTLKYLQELDRYYSQVARPR
FGKRAELRPVPEQDAAPDDSSDRLWRRFASRR
>Blattodea_Deropeltis_NPF-1
-------------------------------DPEQLAAMADTLKYLQELDRYYSQVARPR
FGKRAELRPVPEQDVAPDESSDRLWRRFASRR
>Blattodea_Diploptera_NPF-1
MQNIVCWLLVLGCALTLVPHFS-----AKSTDPDQLAAMADTLRYLQELDRYYSQVARPR
FGKRADVHPVPEQETSPDDSSERLWRRFASRR
>Blattodea_Ectobius_NPF-1
MQSSLCWLLVV---LVVVPHFAPSSVLCKPTDPEQLAAMADTLKYLQELDRYYSQVARPR
FGKRAELRPVPDQDASPDDS----WRRYASRR
>Blattodea_Ellipsidion_NPF-1
MQSSLCWLLLVGCALALIPHFTP-GVWGKPADPEQLAAMADTLKYLQELDRYYSQVARPR
FGKRADMRPVSEQEAVPDDSNDRVWRHFATRR
>Blattodea_Episymploce_NPF-1
MQSSLCWLLVVGCAVVLIPHLTP-GVWGKSADPDQLAAMADTLRYLQELDRYYSQVARPR
FGKRAELRPIPEQESAPDDSSDKLWRRFASRR
>Blattodea_Ergaula_NPF-1
MQSSVYWLLLVGCVLAIAPHLMS-SVWAKPTDSEQLAAMADTLKYLQELDRYYSQVARPR
FGKRTELRPIPEQESAPDDSSDRLWRRFASRR
>Blattodea_Eucorydia_NPF-1
MQNSLYWLVLGGSVLAIAPYLVP-SAWAKPTDSEQLAAMADTLKYLQELDRYYSQVARPR
FGKRAELRPIPEQETAPDDSSDRLWRRFASRR
>Blattodea_Euryoctis_NPF-1
MQSSLCWLLVVGCALVLIPHLAT-NVWAKPTDPEQLAAMADTLKYLQELDRYYSQVARPR
FGKRAELRPVPEQDVAPDDSSDRLWRRFASRR
>Blattodea_Euthlastoblatta_NPF-1
MQSSLCWLLLVGCALVLIPHFTP-GVWGKPTDPEQLAAMADTLKYLQELDRYYSQVARPR
FGKRADLRPVPEQESVPDDSNDRLWRRFVTRR
>Blattodea_Ischnoptera_NPF-1
MQSSLCWLLVVGCALALVPYLTP-GVWGKTTDPDQLAAMADTLRYLQELDRYYSQVARPR
FGKRAELRPIPDQESAPDDSSDKLGRRFASRR
>Blattodea_Lamproblatta_NPF-1
MQSSLCWLLVVGCALALIPHLAT-NVWAKPTDPEQLAAMADTLKYLQELDRYYSQVARPR
FGKRAELRPVPEQDTAPDDSSDRLWRRFASRR
>Blattodea_Loboptera_NPF-1
MQSSLCCLLVVGCALVLIPHLTP-GVWGKTTDPEQLAAMADTLRYLQELDRYYSQVARPR
FGKRAELRPIPEQESAPDDSSDKLWRRFASRR
>Blattodea_Lobopterella_NPF-1
MQSSLCWLLVVGCTLAIIPHLTP-GAWGKTTDPDQLAAMADTLRYLQELDRYYSQVARPR
FGKRAELRPIPEQESAPDDSSDKLWRRFASRR
>Blattodea_Methana_NPF-1
MQSSLCWLLVVGCALVLIPHFTT-NVWAKPTDPEQLAAMADTLKYLQELDRYYSQVARPR
FGKRAELRPVPEQDVAPDDSSDRLWRRFASRR
>Blattodea_Nauphoeta_NPF-1B gek�rzt
MQNSLCWLLVLGCALTLVPHIS-----SKSTDPEQLAAMADTLRYLQELDRYYSQVARPR
FGKRADVHPLPEQESAPDESSERLWRRFASRR
>Blattodea_Nocticola_NPF-1
MQNSLCWLLLVGCALVLAPHLLP-NVWAKPTDPEQLAAMADTLKYLQELDRYYSQVARPR
FGKRAELRPVPDQDTSPDDSSDRLWRHFASRR
>Blattodea_Nyctibora_NPF-1
-----------------IPQFTP-SVWGKTTDPDQLAAMADTLRYLQELDRYYSQVARPR
FGKRAELRPVPDQESAPDDSSDRLWRRFASRR
>Blattodea_Panchlora_NPF-1B gek�rzt
MQNSLCWLLVLGCALSLIPHFN-----AKSTDPEQLAAMADTLRYLQELDRYYSQVARPR
FGKRADVHPIPDQESVPDDSSERLWRRFASRR
>Blattodea_Paratemnopteryx_NPF-1
MQNSLCWLLVVGCALAIIPYFTP-GVWAKTTDPDQLAAMADTLRYLQELDRYYSQVARPR
FGKRAELRPIPEQESAPDDSTDKLWRRFASRR
>Blattodea_Periplaneta_NPF-1
MQSSLCWLLVVGCALVLIPHFAT-NVWAKPTDPEQLAAMADTLKYLQELDRYYSQVARPR
FGKRAELRPVPEQDVAPDDSSDRLWRRFASRR
>Blattodea_Polyphaga_NPF-1
MQNSLCWLLVVGCALAMAPHLVP-SVWAKPTDPEQLAAMADTLKYLQELDRYYSQVARPR
FGKRAELRPVPEQDSAPDDSSDRLWRRFASRR
>Blattodea_Princisia_NPF-1_1
-----------GCALTLIPHIS-----TKSTDPEQLAAMADTLRYLQELDRYYSQVARPR
FGKRADVHPLPEQESAPDESSERLWRRFASRR
>Blattodea_Schultesia_NPF-1
MQNSLCWMLVLGCAITLVPHFS-----AKSTDPEQLAAMADTLRYLQELDRYYSQVARPR
FGKRADVHPVPEQESAPDDSSERLWRRFASRR
>Blattodea_Shelfordella_NPF-1
MQSSLCWLLVVGCALVLIPHFAT-NVWAKPTDPEQLAAMADTLKYLQELDRYYSQVARPR
FGKRAELRPVPEQDVAPDDSSDRLWRRFASRR
>Blattodea_Sundablatta_NPF-1
MQSSLCWLLLVGCALVLIPYFAP-GVSGKPADPEQLAAMADTLKYLQELDRYYSQVARPR
FGKRAELRPIPEQEAVPGDSNDSLWRRFATRR
>Blattodea_Supella_NPF-1
MQSSLCWLLLVGCALALIPHLTP-GAWGKPTDPEQLAAMADTLKYLQELDRYYSQVARPR
FGKRAELRPIPEQETVPDDSNDRLWRHFATRR
>Blattodea_Symploce_NPF-1
MQSSLCWLLLVGCALALIPHLTP-GVWGKTTDPDQLAAMADTLRYLQELDRYYSQVARPR
FGKRAELRPIPEQESAPDDSSDKLWRRFASRR
>Blattodea_Therea_NPF-1
MQSSVYWLLLVGCVLAIAPHLMS-SVWAKPTDSEQLAAMADTLKYLQELDRYYSQVARPR
FGKRTELRPIPEQESAPDDSSDRLWRRFASRR
>Blattodea_Tivia_NPF-1
MQNSLCWLLVVGCAVALLPYVAP-SVGAKPTDPEQLAAMADTLKYLQELDRYYSQVARPR
FGKRAELRPVPEQDSAPDDSSDRLWRHFASRR
>Blattodea_Tryonicus_NPF-1
MQSSLYWLLVVGCALVLIPHFAS-NVNAKPTDPEQLAAMADTLKYLQELDRYYSQVARPR
FGKRAELRPVPEQDAAPDDSSDRLWRHFASRR
>Isoptera_Coptotermes_NPF-1
MQSSLYWLLVLGCVFILIPNIAH-NVWAKPTDPEQLAAMADTLKYLQELDRYYSQIARPR
FGKRSELRPVTEQEAAPDDSSERIWQHFNSRR
>Isoptera_Incisitermes_NPF-1
MQSSLCWLLLLGCTLVLIPSLTP-NVLAKPTDPDQLAAMADTLKYLQELDRYYSQVARPR
FGKRAELRPVAEQDTAPDDSNDRMWRRFANRR
>Isoptera_Mastotermes_NPF-1
MQSSLCWILLVGCALILVPNLVP-NVWAKPTDPEQLAAMADTLKYLQELDRYYSQVARPR
FGKRAEMRPIPEQDAAPDDSNDRLWRRFASRR
>Isoptera_Zootermopsis_NPF-1
MQSSLAWFLVVGCALVLMPHVAP-TAWAKPTDPEQLAAMADTLKYLQELDRYYSQVARPR
FGKRADLRPVNEQDLAPDDSSDRLWRRIASRR
>Isoptera_Prorhinotermes_NPF-1
MQSSTCWIFVMGCALVLIPSIAP-NVWAEPDDPEQAETVADTIKYLQELHRLYSQITRPR
FGKRADLRPVTEQEAAFDDSSDRLWRHFANRR
>Isoptera_Reticulitermes_NPF-1
MQNFHFWLLVLGCALIFVPSIVP-SVWAKPSDSEQL---ADTLKYLQELDRYYSQVARPR
FGKRAELSPVTEQEAAPDDSSDNLWRQFASRR
>Dermaptera_Allostethus_burri_NPF-1
MQTVLVWMVVLVLAGGAVGAPSDTEQLAAMADALK-Y--LQQLDRYYSQVSRPRFGKRVE
LSSGSDETIPEESSDKLWHHLVRRR
>Dermaptera_Anataelia_canariensis_NPF-1
-QSVLVWMVVLVLAGGAVGAPSDPEQLAAMADALK-Y--LQELDRYYSQVSRPRFGKRVE
LTSGSDENMPEDSSDKLWQHLVRRR
>Dermaptera_Anechura_harmandi_NPF-1
MQAAFVWVVVLVLFGGAVAAPSDPEQMAAMADALKRYLNLQELDRYYSQISRPRFGKRGE
LSSGSDENIHEDSAEKLWHHLVRRR
>Dermaptera_Apachyus_charteceus_NPF-1
--------------------------LAAMADALK-Y--LQELDRYYSQVSRPRFGKRVD
MSSASDENIPDDNSEKLWHHLVKRR
>Dermaptera_Apterygida_media_NPF-1
MQAAFVWVVVLVLFGGAVAAPSDPEQMAAMADALKRYLNLQELDRYYSQISRPRFGKRGE
ISAGSDESIHEDSAEKLWHHLVRRR
>Dermaptera_Cranopygia_sp._NPF-1
MQSVLVWMVVLVLAGGAVGAPSDTEQLAAMADALK-Y--LQELDRYYSQVSRPRFGKRVE
LTSGSDENI----------------
>Dermaptera_Diplatys_flavicollis_NPF-1
MQTVLVWMVILVLAGGAVGAPSDPEQLAAMADALK-Y--LQELDRYYSQVSRPRFGKRAE
LPSGSDDNMAEDNSDKLWHHLVRRR
>Dermaptera_Diplatys_sp._NPF-1
MQTVLVWMVVLVLAGGAVGAPSDPEQLAAMADALK-Y--LQELDRYYSQVSRPRFGKRVE
LPSGPDDNIPEDNSDKLWHHLVRRR
>Dermaptera_Forficula_auricularia_NPF-1
MQAAFVWVVVLVLFGGAVAAPSDPEQMAAMADALKRYLNLQELDRYYSQISRPRFGKRGE
LSAGSDENIHEDSAEKLWHHLVRRR
>Dermaptera_Gonolabis_marginalis_NPF-1
MQTVLVWLVVLVLFGGAVAAPSDPEHLAAMADALK-Y--LQELDRYYSQVARPRFGKRVE
MTSASEDNIPEESAEKLWHHLVRRR
>Dermaptera_Hemimerus_sp._NPF-1
------------------------------------------------------------
-------------------------
>Dermaptera_Labia_minor_NPF-1
MQALLIWVVVVLLFGGAIAAPSDPE-LAAMENALK-Y--LQKLDRYYSQVSRPRFGKRVE
LSPGSEENMHEENADNLWHHLVRRR
>Dermaptera_Labidura_riparia_NPF-1
MQSVLVWLVVVVLVGGAVAAPS?????????????????LQKLDQYYAPRTRPRFGKRVE
MSSVSDDNMPEESTDKLWHHLVRRR
>Dermaptera_Nesogaster_amoenus_NPF-1
MQAVLVWAVVLVLFGGAVAAPSDSEQLAAMADALK-Y--LQELDRYYSQVSRPRFGKRGG
LSSGSDENIHEESADKLWHHLVRRR
>Dermaptera_Parapsalis_infernalis_NPF-1
MQSLLVWMVVLVLAGGAVAAPSDPEQLAAMADALK-Y--LQELDRYYSQVSRPRFGKRVE
FSSGSDENIPDETTDKLWHHLVRRR
>Dermaptera_Proreus_simulans_NPF-1
MQTILVWLVVMLLFGGAVAAPSDPE-LAAMENALK-Y--LQKLDRYYSQVSRPRFGKRAE
ISSGSEENLHEDSADNLWHHLVRRR
>Embioptera_Antipaluria_urichi_NPF-1
MQPFSGLWCLVALGCALALLSDFGPATAKASPTPEQLAAMADALKYLQELDRYYSQVARP
SPRSESGSLNQRELSKVQNTIKMLQLQELDRLYSLRTRPRFGKRSDYQPLADNEESAETG
EKIWSRFVNRR
>Embioptera_Aposthonia_japonica_NPF-1
MQRNVGLWWLALLGCALALSYHIAHAAAKANTDPEQLAAMADALKYLQELDRFYSQVARP
SPRSESGSGHQRELSKVENAIKMLQLQELDRHYFARNRPRFGKRSEYRPLPENVESDDDG
EGYWRRYIERR
>Embioptera_Haploembia_palaui_NPF-1
------------------------------------------------------------
------------------------------------------------------------
-----------
>Embioptera_Ptilocerembia_catherinae_NPF-1
MMRHSGIWWLALLGCALALALHISHAAAKPSPDREQMALMEDALKYLQE???????????
?????????????????????????LQALDKYYSQMARPRFGKRAENQQQFDNMDVDDFG
ENFWRRYVERR
>Embioptera_Rhagadochir_virgo_NPF-1
----------------------------------------------------------RP
SPRSESGSGHQRELSKVENAIKMLQLQELDRFYAQRTRPRFGKRSEYRSAPEADEVD---
ERVWRPYVDRR
>Grylloblattodea_Galloisiana_nipponensis_NPF-1
MHCCRQSAVCWVLILGSVAAIMCHLTPTVRAKPS-------GDPAPLNAMADALKY--LQ
ELDRYYSQVARPRFGKRAELGAIPEDGSMDESSENLWRRFARRR
>Grylloblattodea_Galloisiana_sinensis_NPF-1
--------------------------------------------QELSKVEKALKMLQLQ
ELDRLYSERSRPRFGKRAELGAIPEDGSMDESSENLWRRFARRR
>Grylloblattodea_Galloisiana_yuasai_NPF-1_1
MHCCRQSAVCWVLILGSVAAIMCHLTPTVLAKPS-------GDPAQLNAMADALKY--LQ
ELDRYYSQVARPRFGKRAELGAIPEDGSVDESSENLWRRFARRR
>Grylloblattodea_Galloisiana_yuasai_NPF-1_2
------------------------------ARPSPRSAAGAGGRQELSKVEKALKMLQLQ
ELDRLYSERSRPRFGKRAELGAIPEDGSVDESSENLWRRFARRR
>Grylloblattodea_Grylloblatta_bifratrilecta_NPF-1_1
MHYCRQSAVCWVLILGSVAAIMCHLPPTVLAKPS-------GDPDQLTAMTDAIKY--LQ
ELDRYYSQVARPRFGKRAELGP----------------------
>Grylloblattodea_Grylloblatta_bifratrilecta_NPF-1_2
YY-------------------------SQVARPSPRSEGGAGGRQELSKVEKALKMLQLQ
ELDRLYSQRSRPRFGKRAELGPIPEDLSMDESSEKLWRRFARRR
>Grylloblattodea_Grylloblattella_sp._NPF-1
MHCCRQSAVCWVLILGSVAAIMCHLTPTVLAKPS-------GDPNQLTAMLDSLKY--LQ
ELDRYYSQVARPRFGKRAELGTAPEDIPVDENSEKLWRRFARRR
>Grylloblattodea_Grylloblattina_djakonovi_NPF-1
MHCCRQSAVCWVLILGSVAAIMCHLTPTVLAKPS-------GDPAQLTAMADALKY--LQ
ELDRYYSQVARPRFGKRAELGAIPEDMSVDESSENLWRRFARRR
>Mantodea_Acanthops_sp._NPF-1
------------------------------------------------------------
------------------------------------------------------------
-----
>Mantodea_Acontista_multicolor_NPF-1
MMQSSALCWLVILGCLVLPQLSWSKPTDPEQLAAMADTLKYLQELDRYYSQVA-------
------------------------------RPRFGKRSELRALPEQETAPEESSERMWRR
FVSRR
>Mantodea_Acromantis_sp._NPF-1
MMQSSALCWLVILGCLVLPQLTWSKPTDPEQLAAMADTLKYLQELDRYYSQVA-------
------------------------------RPRFGKRSELRTLPDQETAPEESSERMWRR
FVSRR
>Mantodea_Ameles_decolor_NPF-1
MMQSSALCWLVILGCLVLPQLAWSKPTDPEQLAAMADTLKYLQELDRYYSQVA-------
------------------------------RPRFGKRSELRTLPEQETAPEESSERMWRR
FVSRR
>Mantodea_Amorphoscelis_pulchra_NPF-1
MMQSSALCWLVVLGCLVLPQLAWSKPTDPEQLAAMADTLKYLQELDRYYSQVA-------
------------------------------RPRFGKRSELRALPEQETAPEESSERMWRR
FVSRR
>Mantodea_Brunneria_borealis_NPF-1
MMQSSALCWLVILGCLVLPQLSWSKPTDPEQLAAMADTLKYLQELDRYYSQVA-------
------------------------------RPRFGKRSELRTLPEQETAPEESSERMWRR
FVSRR
>Mantodea_Chaeteessa_sp._NPF-1
-MQSSAICWLILLGCLMMPNLICSKPTDPEQLAAMADTLKYLQELDRYYSQVA-------
------------------------------RPRFGKRSELRPLSDQETAPDESSERLWHR
FASRR
>Mantodea_Cheddikulama_straminea_NPF-1
MMQSSALCWLVILGCLVLPQLAWSKPTDPEQLAAMADTLKYLQELDRYYSQVA-------
------------------------------RPRFGKRSELRTLPEQETAPEESSERMWRR
FVSRR
>Mantodea_Choeradodis_rhombicollis_NPF-1
MMQSSALCWLVILGCLVLPQLAWSKPADPEQLAAMADTLKYLQELDRYYSQVA-------
------------------------------RPRFGKRSELRTLPEQETAPEESSERMWRR
FVSRR
>Mantodea_Creobroter_pictipennis_NPF-1
MMQSSALCWLVILGCLVLPQLAWSKPTDPEQLAAMADTLKYLQELDRYYSQVA-------
------------------------------RPRFGKRSELRTLPEQETAPEESSERMWRR
FVSRR
>Mantodea_Danuria_thunbergi_NPF-1
------------------------------------------------------------
------------------------------------------------------------
-----
>Mantodea_Deroplatys_lobata_NPF-1
MMQSSALCWLVILGCLVLPQLAWSKPTDPEQLAAMADTLKYLQELDRYYSQVARPSPRSE
SGRMHELSKVERALKMLRLQELDRFYSQR-------------------------------
-----
>Mantodea_Empusa_pennata_NPF-1B
MMQSSALCWLVILGCLVLPQLAWSKPTDPEQLAAMADTLKYLQELDRYYSQVARPSPRSE
SGRMHELSKVERALKMLRLQELDRFYSQRTRPRFGKRSELRT------------------
-----
>Mantodea_Ephestiasula_pictipes_NPF-1_1
MMQSSALCWLVILGCLVLPQLAWSKPTDPEQLAAMADTLKYLQELDRYYSQVA-------
------------------------------RPRFGKRSELRALPEQETAPEESSERMWRR
FVSRR
>Mantodea_Ephestiasula_pictipes_NPF-1_2
-------------------------------------------------------SPRSE
SGRMHELSKVERALKMLRLQELDRFYSQRTRPRFGKRSELRALPEQETAPEESSERMWRR
FVSRR
>Mantodea_Eremiaphila_braueri_NPF-1_1
MMQSSALCWLVILGCLVLPQLAWSKPTDPEQLAAMADTLKYLQELDRYYSQVA-------
------------------------------RPRFGKRSELRTLPEQETAPEESSERMWRR
FVSRR
>Mantodea_Eremiaphila_braueri_NPF-1_2B
MMQSSALCWLVILGCLVLPQLAWSKPTDPEQLAAMADTLKYLQELDRYYSQVARPSPRSE
SGRMHELSKVERALKMLRLQELDRFYSQRTRPRFGKRSELR-------------------
-----
>Mantodea_Euchomenella_sp._NPF-1
MMQSSALCWLVILGCLVLPQLAWSKPTDPEQLAAMADTLKYLQELDRYYSQVA-------
------------------------------RPRFGKRSELRTLPEQETAPEESSERMWRR
FVSRR
>Mantodea_Gonatista_grisea_NPF-1
MMQSSALCWLVILGCLVLPQLAWSKPTDPEQLAAMADTLKYLQELDRYYSQVA-------
------------------------------RPRFGKRSELRTLPEQETAPEESSERMWRR
FVSRR
>Mantodea_Hagiotata_hofmanni_NPF-1
MMQSSALCCLVILGCLVLPQLAWSKPTDPEQLAAMADTLKYLQELDRYYSQVA-------
------------------------------RPRFGKRSELRTLPEQETAPEESSERMWRR
FVSRR
>Mantodea_Harpagomantis_tricolor_NPF-1
MMQSSALCWLVILGCLVLPQLAWSKPTDPEQLAAMADTLKYLQELDRYYSQVA-------
------------------------------RPRFGKRSELRTLPEQETAPEESSERMWRR
FVSRR
>Mantodea_Heterochaeta_occidentalis_NPF-1
MMQSSALCWLVILGCLVLPQLAWTKPTDPEQLAAMADTLKYLQELDRYYSQVA-------
------------------------------RPRFGKRSELRTLPEQETAPEESSERMWRR
FVSRR
>Mantodea_Hierodula_patellifera_NPF-1
----------------------------------------------------------SE
SGRMHELSKVERALKMLRLQELDRFYSQRTRPRFGKRSELRTLPEQETAPEESSERMWRR
FVSRR
>Mantodea_Humbertiella_sp._NPF-1
MMQSSAMCWLVILGCLVLPQLAWSKPTDPEQLAAMADTLKYLQELDRYYSQVA-------
------------------------------RPRFGKRSELRTLPEQETGPEESSERMWRR
YVSRR
>Mantodea_Hymenopus_coronatus_NPF-1
MMQSSALCCLVILGCLVLPQLAWSKPTDPEQLAAMADTLKYLQELDRYYSQVA-------
------------------------------RPRFGKRSELRTLPEQETAPEESSERMWRR
FVSRR
>Mantodea_Idolomantis_diabolica_NPF-1B
MMQSSALCWLVILGCLVLPQLAWSKPTDPEQLAAMADTLKYLQELDRYYSQVARPSPRSE
SGRMHELSKVERALKMLRLQELDRFYSQRTRPRFGKRSELRTLPEQETAPEESSERMWRR
FVSRR
>Mantodea_Liturgusa_sp._NPF-1
MMQSSALCCLVILGCLVLPQLSWSKPTDPEQLAAMADTLKYLQELDRYYSQVA-------
------------------------------RPRFGKRSELRTLPEQETAPEESSERMWRR
FVSRR
>Mantodea_Mantis_religiosa_NPF-1
MMQSSALCWLVILGCLVLPQLAWSKPTDPEQLAAMADTLKYLQELDRYYSQVA-------
------------------------------RPRFGKRSELRTLP----------------
-----
>Mantodea_Mantoida_sp._NPF-1
MMQSSALCWLVVLGCLMLPQLSWSKPTDPEQLAAMADTLKYLQELDRYYSQVA-------
------------------------------RPRFGKRSELRSLPEQETAPEEASEQLWRR
YVSR-
>Mantodea_Metallyticus_splendidus_NPF-1
MMQSSALCWLVVLGCLVLPQLAWSKPTDPEQLAAMADTLKYLQELDRYYSQVA-------
------------------------------RPRFGKRSELRTLPEQETAPEESSERMWRR
FVSRR
>Mantodea_Miomantis_binotata_NPF-1
MMQSSALCWLVILGCLVLPQLAWSKPTDPEQLAAMADTLKYLQELDRYYSQVA-------
------------------------------RPRFGKRSELRTLPEQEAAPEESSERMWRR
FVSRR
>Mantodea_Miomantis_brunni_NPF-1_1
MMQSSALCWLVILGCLVLPQLAWSKPTDPEQLAAMADTLKYLQELDRYYSQVA-------
------------------------------RPRFGKRSELRTLPEQETAPEESSERMWRR
FVNRR
>Mantodea_Miomantis_brunni_NPF-1_2B
MMQSSALCWLVILGCLVLPQLAWSKPTDPEQLAAMADTLKYLQELDRYYSQVARPSPRSE
SGRMHELSKVERALKMLRLQELDRFYSQRTRPRFGKRSELRTLPEQETAPEESSERMWRR
FVNRR
>Mantodea_Nilomantis_floweri_NPF-1
MMQSSALCWLVMLGCVVLPQLAWSKPTDPEQLAAMADTLKYLQELDRYYSQVA-------
------------------------------RPRFGKRSELRTLPEQETAPEESSERMWRR
FVSRR
>Mantodea_Omomantis_zebrata_NPF-1
MMQSSALCWLVILGCLVLPQLAWSKPTDPEQLAAMADTLKYLQELDRYYSQVA-------
------------------------------RPRFGKRSELRTLPEQETAPEESSERMWRR
FVSRR
>Mantodea_Orthodera_novaezealandiae_NPF-1
MMQSSALCWLVILGCLVLPQLAWSKPTDPEQLAAMADTLKYLQELDRYYSQVA-------
------------------------------RPRFGKRSELRTLPEQETAPEESSERMWRR
FVSRR
>Mantodea_Orthoderella_ornata_NPF-1
MMQSSALCWLVILGCLVLPQISWSKPTDPEQLAAMADTLKYLQELDRYYSQVA-------
------------------------------RPRFGKRSELRALPEQETAPEESSERMWRR
FVSRR
>Mantodea_Oxyopsis_gracilis_NPF-1
------------------------------------------------------------
------------------------------------------------------------
-----
>Mantodea_Oxyothespis_dumonti_NPF-1
--------------------------------------LKYLQELDRYYSQVA-------
------------------------------RPRFGKRSELRTLPEQETAPEESSERMWRR
FVSRR
>Mantodea_Paraoxypilus_sp._NPF-1
MMQSNALCWLVILGCLVLPQLAWSKPTDPEQLAAMADTFKYLQELDRYYSQVA-------
------------------------------RPRFGKRSELRTLPEQETAPEESSERMWRR
FVSRR
>Mantodea_Parasphendale_sp._NPF-1
------------------------------------------------------------
------------------------------------------------------------
-----
>Mantodea_Phasmomantis_sumichrasti_NPF-1
MMQSSALCWLVILGCLVLPQLAWSKPTDPEQLAAMADTLKYLQELDRYYSQVA-------
------------------------------RPRFGKRSELRTLPEQETAPEESSERMWRR
FVSRR
>Mantodea_Phyllocrania_paradoxa_NPF-1
MMQSSALCWLVILGCLVLPQLAWSKPTDPEQLAAMADTLKYLQELDRYYSQVA-------
------------------------------RPRFGKRSELRTLPEQETAPEESSERMWRR
FVSRR
>Mantodea_Phyllothelys_werneri_NPF-1
MMQSSALCWLVILGCLVLPQLAWSKPTDPEQLAAMADTLKYLQELDRYYSQVA-------
------------------------------RPRFGKRSELRTLPEQETAPEESSERMWRR
FVSRR
>Mantodea_Popa_spurca_NPF-1
MMQSSALCWLVILGCLVLPQLAWSKPTDPEQLAAMADTLKYLQELDRYYSQVA-------
------------------------------RPRFGKRSELRTLPEQETAPEESSERMWRR
FVSRR
>Mantodea_Pseudempusa_pinnapavonis_NPF-1
------------------------------------------------------------
------------------------------------------------------------
-----
>Mantodea_Pseudogalepsus_nigricoxa_NPF-1B
MMQSSALCWLVILGCLVLPQLAWSKPTDPEQLAAMADTLKYLQELDRYYSQVARPSPRSE
SGRMHELSKVERALKMLRLQELD-------------------------------------
-----
>Mantodea_Rhombodera_basalis_NPF-1
MMQSSALCWLVILGCLVLPQLAWSKPTDPEQLAAMADTLKYLQELDRYYSQVA-------
------------------------------RPRFGKRSELRTLPEQETAPEESSERMWRR
FVSRR
>Mantodea_Sibylla_pretiosa_NPF-1
MMQSSALCWLVILGCLVLPQLAWSKPTDPEQLAAMADTLKYLQELDRYYSQVA-------
------------------------------RPRFGKRSELRTLPEQETAPEESSERMWRR
FVNRR
>Mantodea_Sphodromantis_lineola_NPF-1
MMQSSALCWLVILGCLVLPQLAWSKPTDPEQLAAMADTLKYLQELDRYYSQVA-------
------------------------------RPRFGKRSELRTLPEQETAPEESSERMWRR
FVSRR
>Mantodea_Stagmatoptera_biocellata_NPF-1
MMQSSALCWLVILGCLVLPQLAWSKPTDPEQLAAMADTLKYLQELDRYYSQVA-------
------------------------------RPRFGKRSELRALPEQETAPEESSERMWRR
FVSRR
>Mantodea_Telomantis_lamperti_NPF-1
MMQSSALCWLVILGCLVLPQLAWSKPTDPEQLAAMADTLKYLQELDRYYSQVA-------
------------------------------RPRFGKRSELRTLPEQEAAPEESSERMWRR
FVSRR
>Mantodea_Theopropus_elegans_NPF-1
MMQSSALCCLVILGCLVLPQLAWSKPTDPEQLAAMADTLKYLQELDRYYSQVA-------
------------------------------RPRFGKRSELRTLPEQETAPEESSERMWRR
FVNRR
>Mantodea_Thesprotia_graminis_NPF-1B
MMQSSAICWMVILGCLVLPQLSWSKPTDPEQLAAMADTLKYLQELDRYYSQVARPSPRSE
SGRLHELSKVERALKMLRLQELDRFYSQRTRPRFGKRSELRTMPEQETAPEESSERMWRR
FVSRR
>Mantodea_Tropidomantis_tenera_NPF-1
MMQSSALCWLVILGCLVLPQLAWSKPTDPEQLAAMADTLKYLQELDRYYSQVA-------
------------------------------RPRFGKRSELRTLPEQEAAPEESSERMWRR
FVNRR
>Mantophasmatodea_Mantophasma_kudubergense_NPF-1
MQTVCWLLLIGCAIAHAAPKPGDPDQLAAMADALKYLQELDRYYSQMARPSLASRSPRSG
VGTSGRQELSRVETALRMLQLQELDRLYSQRTRPRFGKRAELRAIPDDLTADDAGGDKLW
RHFVSRR
>Mantophasmatodea_Tyrannophasma_gladiator_NPF-1
MQTVCWLLLIGCAIVHAVPKPGDPDQLAAMADALKYLQELDRYYSQMARPSLASRSPRSG
GGSGGHQELSRVETALRMLQLQELDRLYSQRTRPRFGKRAELRAVPDDLTADEAGGDKLW
RHFVSRR
>Mantophasmatodea_Pachyphasma_brandbergense_NPF-1
MQTLCWLLLIGCAIAHAAPKPGDPDQLAAMADALKYLQELDRYYSQMARPSLASRSPRSG
GGTSGRQELSRVETALRMLQLQELDRLYSQRTRPRFGKRAELRAVPDDLTADEAGGDKLW
RHFVSRR
>Mantophasmatodea_Namaquaphasma_ookiepense__NPF-1
MHTVCWLLLIGCAIAHAAPKPGDQDQLAAMADALKYLQELDRYYSQMARPSLASRSPRS-
GVSSGRQELSRVETALRMLQLQELDRLYSQRTRPRFGKRAELRAVPDDLTADEAGGDKLW
RHFVSRR
>Orthoptera_Caelifera_Atractomorpha_sp._NPF-1
M-ACPRPLALMMLLLSAATVFL--LV---AGAEAQQPASDGNKLEGLADALKYLQELDRY
YSQVARP---RFGKRS--EMRPEVIDDLIPDEPSVDKFWRHFARRR
>Orthoptera_Caelifera_Aularches_miliaris_NPF-1
------------------------------------------------------------
----------------------------------------------
>Orthoptera_Caelifera_Dictyophorus_griseus_NPF-1
------------------------------------------------------------
----------------------------------------------
>Orthoptera_Caelifera_Dictyophorus_spumans_NPF-1
M-VQSRPLAL--LLLCAAVAFA--LL---VGAEAQQPAADGNKLEGLADALKYLQELDRY
YSQVARP---RFGKRS--EMRPDVVDDLIPDEASVDKFWRRFARRR
>Orthoptera_Caelifera_Haplotropis_brunneriana_NPF-1_2
M-PQSRPLTV--LLLASAVAMLL-LVMATTPAEAQQPSADGNKLEGLADALKYLQELDRY
YSQVARP---RFGKRS--ELRPDVADDVIPEESSVDKFWRRYARRR
>Orthoptera_Caelifera_Locusta_migratoria_2_NPF-1
M-SQSRPLAL--LVVAALVAAAV-LV---AAAEAQQ--ADGNKLEGLADALKYLQELDRY
YSQVARP---RFGKRA--ELRPDVVDDVIPEEMSADKFWRRFARRR
>Orthoptera_Caelifera_Monistria_consobrina_NPF-1
------------------------------------------------------------
----------------------------------------------
>Orthoptera_Caelifera_Monistria_discrepans_NPF-1
------------------------------------------------------------
----------------------------------------------
>Orthoptera_Caelifera_Omura_congrua_NPF-1
------------------------------------------------------------
----------------------------------------------
>Orthoptera_Caelifera_Parapetasia_femorata_NPF-1
M-AQYRPLAL--LLLCAAVAFA--LL---VGAEAQQPAADGNKLEGLADALKYLQELDRY
YSQVARP---RFGKRS--EMRPDVVDDLIPDEASVDKLWRRFARRR
>Orthoptera_Caelifera_Phymateus_viridipes_NPF-1
---------------------------------------------------------DRY
YSQVARP---RFGKRS--EMRPDVIDDLIPDEASVDKFWRRFARRR
>Orthoptera_Caelifera_Pielomastax_soochowensis_NPF-1
-------------------------V---SLSEAEQPAGDGTKLEGLADALKYLQELDRY
YSQVARP---RFGKRS--ELRPDMVDEMIPDD-SSDKLWRRFARRR
>Orthoptera_Caelifera_Poekilocerus_pictus_NPF-1
M-TSTRPLAL--LLLSAAAVFL--LV---VGAESQQPAADGNKLEGLADALKYLQELDR-
----------------------------------------------
>Orthoptera_Caelifera_Propsednura_eyrei_NPF-1
------------------------------------------------------------
-----RP---RFGKRS--EMRPDVVNDVIPNEDSVDKFWRRFARRR
>Orthoptera_Caelifera_Prosarthria_teretrirostris_NPF-1_2
M-QATRSATA--TALLVALIAAA-LVLTSTPAEAQQAGGDGNKLEGLADALKYLQELDRY
YSQVARP---RFGKRS--ELRPDALDEVMPDD-SAEKFWRRFARRR
>Orthoptera_Caelifera_Psedna_nana_NPF-1
------------------------------------------------------------
----------------------------------------------
>Orthoptera_Caelifera_Stenobothrus_lineatus_NPF-1
M-SQCRPLSL--LVACALVALLM-LA---VTSEAQQ-AADGNKLEGLADALKYLQELDRY
YSQVARP---RFGKRA--ELRPDVVDDVIPEETSADKFWRRFARRR
>Orthoptera_Caelifera_Stenocepa_sp._NPF-1
M-ASSRPFAL--LLLSAVAVML--LV---VGAESQQPAADGNKLEGLADALKYLQELDRY
YSQVARP---RFGKRS--EMRPEVIDDLIPDEASVDKFWRRFARRR
>Orthoptera_Caelifera_Systella_rafflesii_NPF-1
------------------------------------------------------------
----------------------------------------------
>Orthoptera_Caelifera_Tetrix_subulata_NPF-1
MQTSSAP-------LCVLVVLVCSLLL--TSTQAQQ-PGEENKLDGLANALKYLQELDRY
YSQVARP---RFGKRTGGDRRTASDYSVSED----EDLWRR---RR
>Orthoptera_Caelifera_Tropidacris_collaris_NPF-1
------------------------------------------------------------
----------------------------------------------
>Orthoptera_Caelifera_Xya_japonica_NPF-1
M-PIGRW-------LLVVGVAVW------VAALAQAKPSDKNQLEVMADALKMLQELDRY
YSQVARP---RFGKRA--DLRPVPDDEAFED--SSERLWRRFTRRR
>Orthoptera_Caelifera_Xya_variegata_NPF-1
-----------------VGVAVC------LAALAQTKPSDKNQLEVMADALKMLQELDRY
YSQVARP---RFGKRA--DLRPVPDDEAFDDS-SSERLWHRFARRR
>Orthoptera_Caelifera_Zonocerus_elegans_1_NPF-1
M-ASSRPLAL--LLLSAAAVVL--LV---VGAESQQPAADGNKLEGLADALKYLQELDRY
YSQVARP---RFGKRS--EMRPDVIDDLVP----------------
>Orthoptera_Caelifera_Zonocerus_elegans_2_NPF-1
M-ASSRPLAL--LLLSAAAVVL--LV---VGAESQQPAADGNKLEGLADALKYLQELDRY
YSQVARP---RFGKRS--EMRPDVIDDLVPDEGSVDKFWRRFARRR
>Orthoptera_Caelifera_Zonocerus_variegatus_NPF-1
M-ASSRPLAL--LLLSAAAVIL--LV---VGAESQQPAADGNKLEGLADALKYLQELDRY
YSQVARP---RFGKRS--EMRPDVIDNLVPDEGSVDKFWRRFARRR
>Orthoptera_Caelifera_Zubovskia_(Zubovskya)_sp._NPF-1
------------------------------------------------------------
----------------------------------------------
>Orthoptera_Ensifera_Acheta_domesticus_NPF-1
-----------------LLAT--AA--PAASAAPAAAPAQDIERAMEALKY--LQELDRY
YSQVARP--SPRSELTR-----SAKTFKKDNLYLKMLQLQTLDRIYAPRTRPR
>Orthoptera_Ensifera_Anostostoma_australasiae_NPF-1
------------------------------------------------------------
-----------------------------------------------------
>Orthoptera_Ensifera_Ceuthophilus_sp._NPF-1_1
MQ-TRQPALNWLLLIGCVLAL--TALAPRAAAKP--TDKNQLEAMADALKMLQLQELDRF
YSQRTRPRFGKRSELRPLPEDASPEE-SSERMWRRF-------------ARRR
>Orthoptera_Ensifera_Comicus_calcaris_NPF-1
MVAARQITFFWLLALGCMLTV--ATLTGETDAKP--NDKVQLEAMADALKY--LQELDRY
YSQVARPRFGKRTEMRPASEDASPEESSSERLWRRF-------------SKRR
>Orthoptera_Ensifera_Cyphoderris_sp._NPF-1
------------------------------------------------------------
-----------------------------------------------------
>Orthoptera_Ensifera_Diestrammena_asynamora_NPF-1
------------------------------RSES--SSSSELSKMEKAIKMLRLQELDRF
YSHRSRPRFGKRAGLQALPEDASPEDSSSERLWRRF-------------SRRR
>Orthoptera_Ensifera_Gryllotalpa_sp._NPF-1
MQSARPVALCGLLVVSSVLLLAIAALTRPADAAPA-ANPADLEKAMEALKY--LQELDRY
YSQVARPRFGKRTEMQPFAEEGAMEDGSSEKLWRRF-------------ARRR
>Orthoptera_Ensifera_Hemiandrus_sp._NPF-1
MQAIRQAALLWLLTLGCMLML------SRTDAKP--NDRNQLEAMADALKY--LQELDRY
YSQVARPRFGKRGDIRTITEDASPEDSSSEKLWRRF-------------ARRR
>Orthoptera_Ensifera_Hemideina_thoracica_NPF-1
MQATRQAALVWLLALGCMLML------SRTDAKP--NDKNQMEAMADALKY--LQELDRY
YSQVARPRFGKRGDIRTLSEDA-------------------------------
>Orthoptera_Ensifera_Mecopoda_elongata_NPF-1
MQATRLSALRWTLALLCILSL--AVLTTRTEAKP--NDKNQLEAMADALKY--LQELDKY
YSQVARPRFGKRPDMSMMNDDAIPEESTTDQLWRRL-------------VSRR
>Orthoptera_Ensifera_Myrmecophilus_sp._NPF-1
------------------------------------------------------------
-----------------------------------------------------
>Orthoptera_Ensifera_Neonetus_sp._NPF-1
------------------------------------------------------------
-----------------------------------------------------
>Orthoptera_Ensifera_Nippancistroger_testaceus_NPF-1
MYATRQAALFWLLSLGCVLMF--ATLASRTDAKP--NDKNQLEAMADALKY--LQQLDRY
YSQVARPRFGKRGDLRTFSEDASPEDSSSEKLWQRF-------------ARRR
>Orthoptera_Ensifera_Phaeophilacris_bredoides_NPF-1
--------------------------AAPTAAAPAAAPSQEMERAMEALKY--LQELDRY
YSQVARPRFGKRVDPRPFADD-SLEEASNEKLWRRF-------------SRRR
>Orthoptera_Ensifera_Phaneroptera_falcata_75_2_NPF-1
------------------------------------------------------------
-----------------------------------------------------
>Orthoptera_Ensifera_Stenopelmatus_sp._NPF-1
MQATRQATMCWLLTLGCMLML--TTLASRTDAKP--SDKNQLEAMADALKY--LQELDRY
YSQVARPRFGKRGELRTVAEDASPEDSSSEKLWRRF-------------ARRR
>Phasmatodea_Abrosoma_johorensis_NPF-1_1
MQS------SALCWLVILGCLVL--PQL---AWSKPT--------DPEQLAAMADTLKY-
-LQELDRYYSQVARPRFGKRAE-TRPLVDDSGVVE--------ASERLWRQLPQQR--
>Phasmatodea_Achrioptera_fallax_NPF-1_1
MNV-QLGRHSALCWILALGCVLALAGQLVAPTLAKPSP-------DPDQLAAMADALKY-
-LQELDRYYAQVARPRFGKRAE-FHPASDDIRTEE--------SYEKPWHNFPQRR--
>Phasmatodea_Agamemnon_cornutus_NPF-1
MNM-QTGHRPTLCCLFALGCVLVLASQLATPALARPNP-------DPDQLAAMADALRY-
-LQELDRYYSQVARPRFGKRAE-LRPMSDDSGVDD--------GNDKPWHHFPQRR--
>Phasmatodea_Aretaon_asperrimus_NPF-1
------------------------------------------------------------
----------------------------------------------------------
>Phasmatodea_Bacillus_rossius_NPF-1
------------------------------------------GTARPRELSKMENAIKML
QLQELDRMYAQRTRPRFGKRAE-LRP-ADDSPAED--------SSEKGWRHFPQRR--
>Phasmatodea_Carausius_morosus_NPF-1
-----MGRRGALCWLLAVCCVLALASQLATPVLARPSP-------DPDQLAAMADALKY-
-LQELDRYYSQVARPRFGKRAE-IHPMSEDNGAEE--------SNEKVWHHFPQRR--
>Phasmatodea_Clitarchus_hookeri_NPF-1
M-------KGQLCWMLALCLVLSLAGRL---ALARPSP-------DPDQLAAMADALKY-
-LQELDRYYSQISRPRFGKRTE-LRPMNEDSGVEE--------SNEKPWHHFPQRR--
>Phasmatodea_Creoxylus_spinosus_NPF-1
------------------------------------------------------------
----------------------------------------------------------
>Phasmatodea_Diapherodes_gigantea_NPF-1
MNT-QMGHRPALCCLFALGCVLVLAGQLATPALARPNP-------DPDQLAAMADALRY-
-LQELDRYYSQVARPRFGKRAE-LRPMSDDSGVDD--------GNDKPWHHFPQRR--
>Phasmatodea_Dimorphodes_sp._NPF-1
------------------------------------------------------------
----------------------------------------------------------
>Phasmatodea_Epidares_nolimetangere_NPF-1
---------------VALGCLLALAGQSATPALAKPSP-------DPDQLAAMADALKY-
-LQELDRYYAQIARPRFGKRAE-LRPLADDNGADE--------SSEKLWHRFPQRR--
>Phasmatodea_Eurycantha_calcarata_NPF-1
--------------------------GIATVTLATSNS-------DVYGLFVMNIATGC-
-----------VHKVMFGKRAE-LHPMSEDTGADE--------SNEKLWHQFAQRR--
>Phasmatodea_Extatosoma_tiaratum_NPF-1
------------------------------------------------------------
-------------------RAE-LRPMNEDSGMEE--------SNEKPWHHFPQRR--
>Phasmatodea_Gratidia_madagassa_NPF-1
------------------------------------------------------------
----------------------------------------------------------
>Phasmatodea_Heteropteryx_dilatata_NPF-1
MHV-QLGRHPLLCWLLALGCLLALAGQLATPALAKPSP-------DPDQLAAMADALKY-
-LQELDRYYSQVARPRFGKRAE-FRPVADDSGAED--------SNEKMWHRFPQRR--
>Phasmatodea_Libethra_strigiventris_NPF-1
MHA-QIGRHSALCWLLALGCVLALAGQLATPALAKPSP-------DPDQLAAMADALKY-
-LQELDRYYSQVARPRFGKRGD-LRPAVDETGVEE--------SSEKLWHHFPQRR--
>Phasmatodea_Medauroidea_extradentata_NPF-1
MSGKTGGSRPALRWLLALGCVLALAGQL---ALARPSP-------DPDQLAAMADALKY-
-LQELDRYYAQVARPRFGKRAE-LRPMSDDSAVDE--------SNEKPWHHFPQRR--
>Phasmatodea_Megacrania_phelaus_NPF-1
------------------------------------------------------------
----------------------------------------------------------
>Phasmatodea_Metriophasma_diocles_NPF-1
----------------------------------------------PDQLAAMADALKY-
-LQELDRYYSQVARPRFGKRAE-VRPVADDSGVED--------SNEKLWHHFPQRR--
>Phasmatodea_Neohirasea_fruhstorferi_NPF-1_1
---------PALCWLLALGCVLALAGQLATPALARPSP-------DPDQLAAMADALKY-
-LQELDRYYSQVARPRFGKRAE-LRTMSDDNAADD-------ISNEKMWHHFPQRR--
>Phasmatodea_Oreophoetes_peruana_NPF-1_1
MHA-QFGRHSSLCWLLALGCLLALAGQLANPALAKPSP-------DPDQLAAMADALKY-
-LQELDRLYAQRTRPRFGKRGE-LRPAVDESGVED--------SNEKLWHHFPQRR--
>Phasmatodea_Orestes_mouhotii_NPF-1
MHA----RHPLFFWLVALGCLLALAGQLATPVLAKPSP-------DPDQLAAMADALKY-
-LQELDRYYSQVARPRFGKRAE-LR---------------------------------
>Phasmatodea_Orthomeria_sp._NPF-1
---------------------------------ARPAP-------DPDQLAAMADALKY-
-LQELDRYYSQVARPRFGKRAD-VRPVGEDSGVLE--------GSERLWRQFPQQR--
>Phasmatodea_Orxines_xiphias_NPF-1
MNT-QMGRHPALCWLLALGCVLALAGQLATPVLARPSP-------DPDQLAAMADALKY-
-LQELDRYYSQVARPRFGKRAE-LRPMSEDSGTED--------SNEKMWHHFPQRR--
>Phasmatodea_Paranisacantha_sp._NPF-1
MNS-HLGRHSALCWMLALGFLLALAGQLVVPALAKPSP-------DPDQLAAMADALKY-
-LQELDRYYSQVARPRFGKRAE-FRP--------------------------------
>Phasmatodea_Peruphasma_schultei_NPF-1
-------------------------------------------------------AIKML
QLQELDRLYAQRTRPRFGKRGE-VRALADDSGAED--------SNERSWHHFPQRR--
>Phasmatodea_Phyllium_philippinicum_NPF-1
MTA-QLGHRSALCWLLAVCCVLAL-------VLAKPSP-------DPDQLVAMTDALKY-
-LHELDRYYAQVARPRFGKRAE-LRPVADDSGVEY--------SNEEMWRLLPQRR--
>Phasmatodea_Pseudophasma_velutinum_NPF-1
MRVPPVRRGAGLCWLLALGCLLAIAGQLAIPALAKPAP-------DPDQLAAMADALKY-
-LQELDRYYAQVARPRFGKRGE-VRAMADDSGAED--------SNERTWHHFPQRR--
>Phasmatodea_Pseudosermyle_phalangiphora_NPF-1
MHS-KYSHHSALCWLLVLGCLLALAGQLATPALAKPSP-------DPDQLAAMADALKY-
-LQELDRYYAQVA---------------------------------------------
>Phasmatodea_Ramulus_artemis_NPF-1
MSG-KTGGRPALRWLLALGCVLALAGQL---ALARPSP-------DPDQLAAMADALKY-
-LQELDRYYAQVARPRFGKRAE-LRPMSEDSAVED--------SNEKLWHHFPQRR--
>Phasmatodea_Sipyloidea_biplagiata_NPF-1
------------------------------------------------------------
----------------------------------------------------------
>Phasmatodea_Spathomorpha_lancettifer_NPF-1
------------------------------------------------------------
----------------------------------------------------------
>Phasmatodea_Spinotectarchus_acornutus_NPF-1
------------------------------------------------------------
----------------------------------------------------------
>Phasmatodea_Timema_cristinae_NPF-1
------------------------------------------------------------
----------------------------------------------------------
>Phasmatodea_Tirachoidea_westwoodii_NPF-1
------------------------------------------------------------
----------------------------------------------------------
>Phasmatodea_Trachyaretaon_brueckneri_NPF-1
MHA-QFGRHPLLCWLLALGCLLALAGQLATPALAKPSP-------DPDQLAGMADALKY-
-LQE------------------------------------------------------
>Phasmatodea_Xenophasmina_simile_NPF-1
MKA-------HMCCLLAICCALTLASQM---ALARPSP-------DPDQLAAMADALKY-
-LQELDRYYSQVARPSPRSQAG-TSRPHELSKMEN-AIKML--QLQELDRMYAER---
>Plecoptera_Acroneuria_stigmatica_NPF-1
MQVRFVLCW-FVVILVATAPT-TTAKP-DPDRLVAMADAVKI---LQNLDKIYSQVARPR
FGKRGDYQVA-QDEPSMMDSS-SSNLWRIVQRR-
>Plecoptera_Apteroperla_tikumana_NPF-1
MQIPCTMCW-CMLLAVLTAPACICARA-DTD-LAAMAEALRT---LQKLDRYYSQVAKPR
FGKRSEIRSG-ADDAGLPDES-SVNLWRNFARRR
>Plecoptera_Brachyptera_vera_NPF-1
------------------------------------------------------------
----------------------------------
>Plecoptera_Cosmioperla_kuna_NPF-1
MQIHCVVYC-LIMMLVLTTSP-SAGKP-DTDQLV-LADAVKI---LQKLDRYYSQVARPR
FGKRAELQPV-VEEVLVQDDSSSERVWRHVG---
>Plecoptera_Cryptoperla_japonica_NPF-1
MQVQCVLCW-VLVVVMLASPI-ITAKP-DPDQLVAMADAVKI---LQNLDKYYSQVARPR
FGKRAELQPA-QDEASLQDVG-SANLWRSLVRRR
>Plecoptera_Eusthenia_lacustris_NPF-1
MQIHCVVCC-LIVMLVMTMPP-AAAKP-D-DQLV-LADAVKI---LQKLDRYYSQVARPR
FGKRAELQPV-VEEVMVPDDSSSESVWRHIVRRR
>Plecoptera_Isoperla_sp._NPF-1
MQIQCVLCL-FVVMLAVMAPI-TTAKP-DPDQLVAMADAVKI---LQNLDKYYSQVARPR
FGKRGALQPV-QDEPSL-----------------
>Plecoptera_Leuctra_sp._NPF-1
MQFPCVLCW-LVLVVVFVAPT-TSAKP-EAD-LSAMAEALRT---LQKLDRYYSQVARPR
FGKRADLRPSVSDETVLPDES-SDNLWGSLVRRR
>Plecoptera_Nemoura_sp._NPF-1
------------------------------------------------------------
----------------------------------
>Plecoptera_Perla_marginata_NPF-1
MQVRCVLCW-FVVLLVATAPY-TTAKPTDP---MEASDAVKLLQQLQRLDKMYAQ-ARPR
FGKR-DFQ--------------------------
>Plecoptera_Pteronarcys_sp._NPF-1
MQMQCALCW-FLVILVVAAPT-TMAKP-DPDQLVAMADAVKI---LQNLDRYYSQVARPR
FGKRAELQLA-QEESSIPDTGSSANLWRNIVRRR
>Plecoptera_Scopura_montana_NPF-1
------------------------------------------------LDRHYSKVARPR
FGKRADLRPA-SDEVLLPDES-NDNLWRNLERRR
>Plecoptera_Siphonoperla_torrentium_NPF-1
------------------------------------------------------------
----------------------------------
>Plecoptera_Sweltsa_sp._NPF-1
MQIQCVLCW-FVVMLVVTAPT-ATAKP-DPDQLVAMADAVKI---LQNLDKYYSQVARPR
FGKRGDLQAA-QDEPSLSDSG-SSNLWRIVQRR-
>Plecoptera_Trinotoperla_montana_NPF-1
------------------------------------------------------------
----------------------------------
>Zoraptera_Zorotypus_NPF-1
MAPQYCLFLLLCGVALIMAKPNEPDLEVMANAIKYLQELDRYYSQVARPRFGKRNDVRTI
HDETVPEESSERLWQRFAKRR
