# Supplementary material for: Evolution of Neuropeptide Precursors in Polyneoptera (Insecta)
Source: Front Endocrinol (Lausanne). 2020 Apr 15;11:197. doi: 10.3389/fendo.2020.00197 (PMC7179676; doi:10.3389/fendo.2020.00197)
Supplement: Supplementary file 3 [file Data_Sheet_2.ZIP › Additional File 2P_NPF-2.fas]

>Blattodea_Anallacta_NPF-2
-----------------VISMALPCWSDPVPASAEIASRPTRPKVFTSP--DQLRTYLQE
LGNYYAIEGRPRFGKRVGTSGFRPSNSILGLPSA-------PASSASSFY-PRYPVQSSV
RNDVYQMLFPYDE
>Blattodea_Asiablatta_NPF-2fraglich
------------------------------------------------------------
------------------------------------------------------------
-------------
>Blattodea_Balta_NPF-2
MQSPMNLM-VMACLCGVVISMALPCWSDPVPVSAEIASRPTRPKVFTSP--DQLRTYLQE
LGNYYAIEG---------------------------------------------------
-------------
>Blattodea_Blaberus_NPF-2
------------------------------------------------P--DQLRTYLQE
LGNYYAIEGRPRFGKRLATPGFRSGLA----PVP----ISSGIAEPSNYY-TRYPAQSSV
RNDVYQMLFPYEE
>Blattodea_Blattella_NPF-2
MQSPMSLM-MAACLCGVVISMAMPCYSDPVAASAEIASRPTRPKVFTSP--DQLRTYLQE
LGNYYAIEGRPRFGKRVPAPGFRPGSSALGFAAS------PAAAESSNYL-LRFPAQSNA
RSDVYQMLFPYEE
>Blattodea_Cariblatta_NPF-2
------------------------------------------------------------
------------------------------------------------------------
-------------
>Blattodea_Catara_NPF-2
MQNPVNLV-VMACLC-VVISMAMPCWSDPLPASGEIASRPTRPKVFTSP--DQLRTYLQE
LGNYYAIEGRPRFGKRLATPAFRTSNSVLGLPGS-------SRAAPSNYYTPRYPAQPGV
RNDLYQLLFPYDE
>Blattodea_Cryptocercus_NPF-2
MQNPVNLI-VMACLC-VVISRAMPCGSDPLPASAEIASRPTRPKVFTSP--DQLRNYLQE
LG----------------------------------------------------------
-------------
>Blattodea_Ectobius_NPF-2
------------------------------------------------------------
------------------------------------------------------------
-------------
>Blattodea_Ellipsidion_NPF-2
----MNLM-VMACLCGVVISMALPCWSDPVPVSAEIASRPTRPKVFTSP--DQLRTYLQE
LGNYYAIEGRPRFGKRISPAGFRSSSNVLGLPSA-------PASSASNFY----------
-------------
>Blattodea_Episymploce_NPF-2
MQSPMSLM-MAACLCGVVISMALPCYSDPVAASAEIASRPTRPKVFTSP--DQLRTYLQE
LGNYYAIEGRPRFGKRVPAPGFRPSSSALGFAAS----PVSPAAESSNYF-LRYPAQSNA
RSDVYQMLFPYDE
>Blattodea_Ergaula_NPF-2
MQSPVNLM-MITCLC-VVISMAMPCWSDPLPASAEIASRPTRPKVFTSP--DQLRTYLQE
LGNYYAIEGRPRFGKRLAPSGYRPS-NVMGLPPSGLSSAATSAVAPSNYF-LRYPAQSTV
RNDLYQMLFPYDE
>Blattodea_Eucorydia_NPF-2
MQSPVNLM-MITCLC-VVISLAMPCWSDPLPASAEIASRPTRPKVFTSP--DQLRTYLQE
LGNYYAIEGRPRFGKRTPSIA-RPSNNVLGFPVSGFSSAATSAVAPSNYF-LRYPAQSAV
RNDLYQMLFPYDE
>Blattodea_Euryoctis_NPF-2
MQNPVNLV-VMACLC-VVISMAMPCWSDPLPASGEIASRPTRPKVFTTP--DQLRTYLQE
LGNYYAIEGRPRFGKRLATPAFKTGNSALGLPGS-------TGAASSNYYTVRYPALSGV
RNDLYQLLFPYDE
>Blattodea_Euthlastoblatta_NPF-2
------------------------------------------------------------
------------------------------------------------------------
-------------
>Blattodea_Ischnoptera_NPF-2
MQSPMSLM-MAVCLCGVVISMAIPCYSDPVPASAEIASRPTRPKVFTSP--DQLRTYLQE
LGNYYAIEGRPRFGKRVPAPGFRPSNNALGFPIS------SASAEPSNYF-LRYPAQSNI
RNDIYQMLFPYEE
>Blattodea_Lamproblatta_NPF-2
MQCPVNLI-VVACLC-VVIGMAMPCWSDPLPASAEIASRPTRPKVFTSP--DQLRNYLQE
LGNYYAIEGRPRFGKRLAIPSFRPR---IGLPAA-----AVASVAGPS-Y-IRGPAQSAL
KNELYELLF--DE
>Blattodea_Loboptera_NPF-2
MQSPISLM-MAACLCGVVISMAMPCYSDPVAASAEIASRPTRPKVFTSP--DQLRTYLQE
LGNYYAIEGRPRFGKRVPSPGFRPSSSALGY-------------EPSNYL-LRYPAQSNA
RSDVYQMLFPYDE
>Blattodea_Lobopterella_NPF-2
------------------------------------------------------------
------------------------------------------------------------
-------------
>Blattodea_Methana_NPF-2
MQNPVNLV-VMACLC-VVISMAMPCWSDPMPASGEIASRPTRPKVFTSP--DQLETYLRE
LGNYYAIEGRPRFGKRLATPAFRTSNSVLGLPGS-------AVAAPSNYYTARYPAQSGV
RNDLYQLLFPYDE
>Blattodea_Nauphoeta_NPF-2
MQSPMNLM-MLACLCGVVICMAMPCYSDP-SASAEIASRPTRPKVFTSP--DQLRTYLQE
LGNYYAIEGRPRFGKRLATAGFRSGLA----PVA----VSSGVAEPSNYY-TRYPAQSNA
RNDVYQMLFPYEE
>Blattodea_Nocticola_NPF-2
MQSRVNLLVMAACLC-VVLSMAVPCWSDPLPASGEIASRPTRPKVFTSP--DQLKTYLQE
LGNYYAIEGRPRFGKRLATGSFRPSSSIIG------------AAAPSNYV-MRYPTPSGV
RSDIYQMLFPYDE
>Blattodea_Panchlora_NPF-2
-------------------------------------------KVFTSP--DQLRTYLQE
LGNYYAIEGRPRFGKRLATPGFRSGLA----PAS----LSSGIAESSGYY-SRSPSQPNV
RNDV---------
>Blattodea_Paratemnopteryx_NPF-2
------------------------------------------------------------
------------------------SNSALGFPVS-----SAAAAEPSNYY-LRFPVQSNA
RNDVYQMLFPYDE
>Blattodea_Periplaneta_NPF-2
MQNPVNLV-VMACLC-VVISMAMPCWSDPLPASGEIASRPTRPKVFTSP--DQLRTYLQE
LGNYYAIEGRPRFGKRLATPAFRPSNSVLGLPGS-------SGAAPSSYYTPRYPAQSGV
RNDLYQLLFPYDE
>Blattodea_Polyphaga_NPF-2
MQSPVNLV-VMTCLC-VVISMAMPCWSDPLPASAEIASRPTR------------------
------------------------------------------------------------
-------------
>Blattodea_Princisia_NPF-2
------------------------------------------------------------
------------------------------------------------------------
-------------
>Blattodea_Schultesia_NPF-2
MSNPMNLM-VLACLFGVVMNMAMPCYSDP-SASAEIASRPTRPKVFTSP--DQLRTYLQE
LGNYYAIEGRPRFGKRLATPGFRSSLA----PAP----ISSGIAEPSNYY-TRYPAQPNV
RNDVYQMLFPYEE
>Blattodea_Shelfordella_NPF-2
MQNPVNLI-VMACLC-VVISMAMPCWSDPLPASGEIASRPTRPKVFTSP--DQLRTYLQE
LGNYYAIEGRPRFGKRLATPAFRPSNSVLGLPGS-------SGAAPSSYYTPRYPAQSGV
RNDLYQLLFPYDE
>Blattodea_Sundablatta_NPF-2
MQSPMNLV-VMACLCGVVISMALPCWSDPVPVSAEIASRPTRPKVFTSP--DQLRTYLQE
LGNYYAIEGRPRFGKRLAPPGFRSSSNVLGLPSA-------PASSASNFY-PRYPVQSSL
RNDVYQMLFPYDE
>Blattodea_Supella_NPF-2
MQSRMNLM-VVACLCGVVISMALPCFSDPVPVSAEIASRPTRPKVFTSP--DQLRTYLQE
LGNYYAIEGRPRFGKRLAAPGFRSSSNLLGLPSA-------PASSASNFY-SRYPVQSNM
RSDAYQMLFPYDE
>Blattodea_Symploce_NPF-2
---------MAACLCGVVISMAVPCYSDPVAASAEIASRPTRPKVFTSP--DQLRTYLQE
LGNYYAIEGRPRFGKRVAAPGFRPSSNTLGFASP-----VSPAAESSSYF-LRFPAQTSA
RNDVYQMLFPYDE
>Blattodea_Therea_NPF-2
MQSPVNLM-MITCLC-VVISMAMPCWSDPLPASAEIASRPTRPKVFTSP--DQLRTYLQE
LGNYYAIEGRPRFGKRLAPSVYRPSNNVLGLPPSGLSSAATSGVAPSNYF-LRYPAQSAV
RNDLYQMLFPYDE
>Blattodea_Tivia_NPF-2_1
MQSPVSFM-AVTCLC-VVIGMAMPCGSDPLPVSSEITSRPTRPKVFTSP--DQLRTYLEQ
LGNY?????????????????????????GLPAAGLSSAASSGVAPSNYL-LRYPAQSNV
RNDLYQLLFPYDE
>Blattodea_Tryonicus_NPF-2
----------------------------------------------------------QE
LGNYYAIEGRPRFGKRLASPAFRPSNNIMGLPPS---AALTSGVVPSNYY-SRYPGQSGV
RSDIYQLLFPYDE
>Isoptera_Coptotermes_NPF-2fraglich
MQSPVNLI-LVACVC-VVVSMAMPCWSDPLPSSGEIASRPTRPKVFTSP--DQLRNYLQE
IGNYYAIEGRPRFGKRLASPTYRSNNNILGLPAE----GG--------------------
-------------
>Isoptera_Incisitermes_NPF-2
-----------------------------------------------------LRDYLQE
LGNYYAIEGRPRFGKRLATPAYRPSNNILGLPVP----AGLSSVAARSNY-LRYPAQPGV
RNDLYQMLFPYDE
>Isoptera_Mastotermes_NPF-2
MQNLANLV-LLACLC-VVISMAMPCWSDPLPAGAEIASRPTRPKVFTSP--DQLRVYLQE
LGNYYAIEGRPRFGKRLATPTYRSSNNVVGLPLS----AGLSSAVTPSNY-LRYPAQSAI
RNDLYQLLFPYDE
>Isoptera_Zootermopsis_NPF-2
MQNPVNLL-LVAGLC-VVISMAMPCWSDPLPASAEIASRPTRPKVFTSP--DQLRDYLQE
LGNYYAIEGRPRFGKRLDTPTYRPSNNILGLPVT----AGLSSAASRGNY-FRYPTQSAV
RNDLFQMLFPYDE
>Isoptera_Prorhinotermes_NPF-2
MQNPTNLI-LMACIC-VVVSMAMPCWSDALPASAEIASRPTRPKVFTSP--DQLRDYLQE
LGNYYAIEGRPRFGKRMASSTYRPSNNILGLSAS----AGLPSVAAHNNY-LRYPAPSAV
RNDLYQLLFPYDE
>Isoptera_Reticulitermes_NPF-2
MQSPVNLI-LVACVC-AVVSMAMPCWSDPLPASAEMASRPTRPKVFTSP--DQLRDYLQE
LGNYYAIEGRPRFGKRLALSAYRPNNNILGFPSS----AGLPSIAAHNNF-PRYPAPSAV
RNDLYQLLFPYDE
>Orthoptera_Caelifera_Dermaptera_Allostethus_burri_NPF-2
MHCPLTVGLLGMCLMAALAGPCCCESPGAAAVAAESMARPIRPKVFTSPDELRSYLEQLS
NYYAIVGRPRFGKRVP--PLFATRFANVAP----QGE-------HVPVSQPEIPFNLRLP
PA----SSA--------SDLYEMLLQYDD
>Dermaptera_Anataelia_canariensis_NPF-2
MHCPLTVGLLGMCLVAALAGPCCCESTGAAAVAAENMARPIRPKVFTSPDELRSYLEQLS
NYYAIVGRPRFGKRVP--PLFATRFANVAP----QGD-------RSAVSQPETTFNLRLP
PA----NSA--------SDLYEMLMQYDD
>Dermaptera_Anechura_harmandi_NPF-2
MHCPLTVGLLVMCLVAAIAGPCCCEATGAAAVAAESMARPIRPKVFTSP-----------
------------------------------------------------------------
-----------------------------
>Dermaptera_Apachyus_charteceus_NPF-2
MHCPLTVGLLGMCLVAAIAGPCCCESTGAAPI--ENMSRPSRPKVFTSPDELRTYLEQLS
NYYAIVGRPRFGKRVP--PLFATRYAANIPISHQTND-------HIPVSQPETPFNLRLP
PP----NSASIGPLATNSDLYEILMQYDD
>Dermaptera_Apterygida_media_NPF-2
MHCPLTVGLLCMCLVAAIAGPCSCETTGAAAVAAESMARPIRPKVFTSPDELRSYLEQLS
NYYAIVGRPRFGKRVPAMPVFATRFTNVNP----LSG-------HMPVSQPETPFHRRTP
PS----NSG--------GDLYEMVMQYDE
>Dermaptera_Cranopygia_sp._NPF-2
------------------------------------MARPIRPKVFTSPDELRSYLEQLS
NYYAIVGRPRFGKRVP--PLFATRFANVAP----QGD-------RQEVSQPETTFHLRLP
PA----SSA--------SDLYEMLM----
>Dermaptera_Diplatys_flavicollis_NPF-2
MHCPLTVGLLGMCLVAALAGPCCCESTGAAVVAAENMARPIRPKVFTSPDELRTYLEQLS
NYYAIVGRPRFGKRVP--PLFATRFANVAP----QGD-------HSPVSQSETTFKLRLP
PA----SNP--------SDLYEMLMQYDD
>Dermaptera_Diplatys_sp._NPF-2
MHCPLTVGLLGMCLVAALAGPCCCESTGAAVVAAENMARPIRPKVFTSPDELRTYLEQLS
NYYAIVGRPRFGKRVP--PLFATRFANVAP----QGD-------HSPVSQSETTFKLRLP
PA----SNP--------SDLYEMLMQYDD
>Dermaptera_Forficula_auricularia_NPF-2_1
MHCPLTVGLLCMCLVAAITGPCFCESTGAAAVAAESMARPIRPKV????DELRTYLEDLS
NYYAIVGRPRFGKRVPAMPVFATRFRNVNP----LSG-------HMLVSQPETPFHLRIP
PS----NSG--------GDLYEMVMQYDE
>Dermaptera_Gonolabis_marginalis_NPF-2_1
MHCPLTVGLLGMCLMAAMAGPCCCEASGAAPIAAESMARPIRPKVFTSPDELRSYLEQLS
NYYAIVGRPRFGKRVSP-PLFATRFTNMAP----QTP------EH---SQPETPFHLRFQ
PAAASSSSS--------GDLYEMLMQYDD
>Dermaptera_Hemimerus_sp._NPF-2
MHCPVTVGLLCMCLVAAIAGPCCCEATGAAAV--ESMARPIRPKVFTSPDELRSYLEQLS
NYYAIVGRPRFGKRVPT-QEFGSRFTNVNS----FNE-------HLPLPPKETPLHLRIP
PP----NSG--------GDLYEMVMQYDE
>Dermaptera_Labia_minor_NPF-2
MHCPLAVGLLGMCLVAAMAGPCCCETTGAAAVAAESMARPIRPKVFTSPDELRSYLEQLS
NYYAIVGRPRFGKRVPT-PIFATRFSNLNS----LGD-------RLPVSQPETPLHFRIP
SS----NTG--------G-----------
>Dermaptera_Labidura_riparia_NPF-2
-----------------IAGPCCCESTGPAAVSAESIARPIRPKVFTSPDELRSYLEQLS
NYYAIVGRPRFGKRVP--PLFATRFANV-PVA--PQD-------HLPASQPETPFHLRIP
GA----RSN--------ADIYESLMQYDE
>Dermaptera_Nesogaster_amoenus_NPF-2
MHCPLTVGLLCMCLVAAIAGPCCCESTGPGVVTNENMARPIRPKVFTSPDELRSYLEQLS
NYYAIVGRPRFGKRMPS-PVFATRFA---P----LGE-------RVPVSQPETPLHLRIP
SP----NSG--------GDLYEMVMQYDD
>Dermaptera_Parapsalis_infernalis_NPF-2
MQ---SVGLLGMCLVAAIAGSCCCESTGAAAVPAESMARPIRPKVFTSPDELRTYLEQLS
NYYAIAGRPRFGKRVP--PLFATRFANLVP----QGE-------HPAVSQPETTFNLRLP
PA----NNG--------NDLYEMLLQYEE
>Dermaptera_Proreus_simulans_NPF-2
MHCPLTVGFLGLCLMAAIIGPCYCETTGAAAMAAESMARPIRPKVFTSPDELRSYLEQLS
NYYAIVGRPRFGKRMPT-PVFATRFTNPNP----LGEPQQQQQQHLAMSQPETPLHFRIP
AS---TNTG--------GDLYDMVMQYDD
>Embioptera_Antipaluria_urichi_NPF-2
MQCPLNLVVMCVALCVVLGLAVMPCCCDPLARGPENMARPARPTVFNTPDELRTYLQELS
DYYSIAGRPRFGKRLAL-PSYYKP-SNIAALYQPA-TKPRARYQSSPSDLYDMLSQYDD
>Embioptera_Aposthonia_japonica_NPF-2
MQCPVNLVVMFVVLCVVLGVA-IPCCCDPLARGPEAMARPARPNVFNTPEELKSYLDALS
DYYRVAAKPRFGKRLAL-PSYYKA--SLPALYHAAVTVPKSRYSPSSADFYDMLSQYDE
>Embioptera_Haploembia_palaui_NPF-2
------------------------------------------------------------
-----------------------------------------------------------
>Embioptera_Ptilocerembia_catherinae_NPF-2
MQCPLNLVVMCVALCVVLGLA-FPCCCDPLARGPENMARPARPTVFNTPEELRSYLQELS
DYYLVANKPRFGKRFTL-PSYYKTGGSLPALYHSAVAIPKARYPANPSELYDMLSQYDD
>Embioptera_Rhagadochir_virgo_NPF-2
MQCPLNLVVMCVALCVVLGLA-MPCCCDPLARGPDNMSRPIRPEVFNTPEELREYLEKLS
IYHAMAGKPRFGKRMSIPPSYYEL-NRIPAVYHAV----QSRYPASPNELYDMLSQYDD
>Grylloblattodea_Galloisiana_nipponensis_NPF-2
------------------------------------------------------------
------------------------------------------------------
>Grylloblattodea_Galloisiana_sinensis_NPF-2
MQYCMNLMVAVCLCVLVGLATPCCCDPLPLGQETLSRPTRPKVFTSPDQLRSYLDQMSDY
LAIASRPRFGKRVATSYRPGSAISPAAASPVNYNT-------------------
>Grylloblattodea_Galloisiana_yuasai_NPF-2
MQYCMNLLVAVCLCVLVGLATPCCCDPLPMGQETLSRPTRPKVFTSPDQLRSYLDQMSDY
LAIASRPRFGKRVATSYRAGSAISPAAASPVNYNNFRFQPSSNDIYDMLSQYEE
>Grylloblattodea_Grylloblatta_bifratrilecta_NPF-2
MQYCMNLILAVCMCVLVGLATPCCCDPLPMSQETLSRPTRPKVFTSPDQLRSYLDQMSDY
LAVASRPRFGKRLGTSSRLSSVSSQAAASPGDYN--------------------
>Grylloblattodea_Grylloblattella_sp._NPF-2
------------------------------------------------------------
------------------------------------------------------
>Grylloblattodea_Grylloblattina_djakonovi_NPF-2
MQYCMNILVAVCLCVLVGLATPCCCDPLPMGQETLSRPTRPKVFTSPDQLRSYLDQMSDY
LAIASRPRFGKRVPASS-----SANRAMSPVNYR--RPQPSSNDVYDIL-----
>Mantodea_Acanthops_sp._NPF-2
----------------------------L--GNEIHSRPTRPKVFTSPDELKTYLEQLSN
FYAIAGRPRFGKRLAEPGMF------SPA----AARNFFLRLP-GAPAVQSDNTRSDLY-
---PYDE
>Mantodea_Acontista_multicolor_NPF-2
MQ-QSPVILAGVLACLCAVSPCWSDPVAL--GNEIHSRPTRPKVFTSPDELKTYLEQLSN
FYAIAGRPRFGKRLAEPAMF------APA----AARNFLSRFP-GAT---ADSARSDLYQ
MLYPYDE
>Mantodea_Acromantis_sp._NPF-2
MQ-QSPVILAGVLACLCVASPCWSDPMAI--GNEIHSRPTRPKVFTSPDELKTYLEQLSN
FYAIAGRPRFGKRLAEPAMFNSLSGPSPA----VARNFHFRLP-GAAPLPSGSVRSDLYQ
MLFPYDE
>Mantodea_Ameles_decolor_NPF-2
------------------------------------------------------------
------------------------------------------------------------
-------
>Mantodea_Amorphoscelis_pulchra_NPF-2
MQGQSGVILAGVLACLCVAAPCWSDPMAL--GNEIHSRPTRPKVFTSPDELKTYLEQLSN
FYAIAGRPRFGKRLAEPAMFNNLPGPS--------RNFLFRLPGGAAPVPSGSARSDLYQ
ILVPYE-
>Mantodea_Brunneria_borealis_NPF-2
-------------------------------GNEIHSRPTRPKVFTSPDELKTYLEQLSN
FYAIAGRPRFGKRLAEPAMFS---GPSPA----AARNLHFRLP-A---LPSASARNDF--
-------
>Mantodea_Chaeteessa_sp._NPF-2
------------------------------------------------------------
------------------------------------------------------------
-------
>Mantodea_Cheddikulama_straminea_NPF-2
MQ-QSPVILAGVLACLCVASPCWSDPMAI--GNEIHSRPTRPKVFTSPDELKTYLEQLSN
FYAIAGRPRFGKRLAEPAMFNSLSGPSPAAAAALARNFHFRLP-GAAPVPSGSVRSDLYQ
MLFPYDE
>Mantodea_Choeradodis_rhombicollis_NPF-2
MQ-QSPVILAGVLACLCVASPCWSEPMAI--GNEIHSRPTRPKVFTSPDELKTYLEQLSN
FYAIAGRPRFGKRLAEPAMFNSLSGPSPAAAA-AVRNFHFRFP-GAAPVPSGSVRSDLYQ
MLFPFDE
>Mantodea_Creobroter_pictipennis_NPF-2
MQ-QSPVILAGVLACLCVASPCWSDPMAI--GNEIHSRPTRPKVFTSPDELKTYLEQLSN
FYAIAGRPRFGKRLAEPAMFNSLSGPSPAAAAAVARNFHFRLP-GAAPVPSGSVRSDLYQ
MLFPYDE
>Mantodea_Danuria_thunbergi_NPF-2
-------------------------------GNEIHSRPTRPKVFTSPDELKTYLEQLSN
FYAIAGRPRFGKRLAEPAMFNSLSGPSPAA---VARNFHFRL------------------
-------
>Mantodea_Deroplatys_lobata_NPF-2
------------------------------------------------------------
------------------------------------------------------------
-------
>Mantodea_Empusa_pennata_NPF-2
MQ-QSPVILAGVLACLCVASPCWGDPMAI--GNEIHSRPTRPKVFTSPDELKTYLEQLSN
FYAIAGRPRFGKRLAEPGMFNSLSGPSPAA---VARNFHYRLP-PAA-APSGSVRSDLYQ
MLFPFDE
>Mantodea_Ephestiasula_pictipes_NPF-2
------------------------------------------------------------
------------------------------------------------------------
-------
>Mantodea_Eremiaphila_braueri_NPF-2_1
MQ-QSPVILAGVLACLCVASPCWSDPVAI--GNEIHSRPTRPKVFTSPDELKTYLEQLSN
FYAIAGRPRFGKRLAEPAMFNSPSGPSPAA---VARNFHFRLP-GAAPVPSGSVRSDLYQ
MLFPYEE
>Mantodea_Euchomenella_sp._NPF-2
------------------------------------------------------------
------------------------------------------------------------
-------
>Mantodea_Gonatista_grisea_NPF-2
MQ-QGPVILAGVLACLCVVSPCWSDPMAI--GNEIHSRPTRPKVFTSPDELKTYLEQLSN
FYAIAGRPRFGKRLAEPAMFNSLSGPSP-------RNFHFRLP-----VPSGSVRSDLYQ
MLFPYDE
>Mantodea_Hagiotata_hofmanni_NPF-2
MQ-QNPVILAGVLACLCVVSPCWSDPMAI--GNEIHSRPTRPKVFTSPDELKTYLEQLSN
FYAIAGRPRFGKRLAEPAMFNSLSGPSPAAVATAARN-HFRFP-GAAPVPSVSVRSDLYQ
MLFPYDE
>Mantodea_Harpagomantis_tricolor_NPF-2
MQ-QSPVILAGVLACLCVASPCWSDPMAI--GNEIHTRPTRPKVFTSPDELKTYLEQLSN
FYAIAGRPRFGKRLAEPGRFS----PSPAR--------HFRLP-----VPSDSLRGDLYQ
MLFPYDE
>Mantodea_Heterochaeta_occidentalis_NPF-2
-----------------VASPCWSDPIAI--GNEIHSRPTRPKVFSSPDELKTYLEQLSN
FYAIAGRPRFGKRLAEPAMFNSLSSSSP--------------------------------
-------
>Mantodea_Hierodula_patellifera_NPF-2
MQ-QSPVILAGVLACLCVVSPCWSDPMAI--GNEIHSRPTRPKVFTSPDELKTYLEQLSN
FYAIAGRPRFGKRLAEPAMLNSLSGPSPAAAATAARNFHFRFP-GAAPVPSGSVRSDLYQ
MLFPYDE
>Mantodea_Humbertiella_sp._NPF-2
MQ-QSPVILAGVLACLCVASPCWSDPMAI--GNEIHSRPTRPKVFTSPDELKTYLEQLSN
FYAIAGRPRFGKRLAEPALFNSISGPA------AARNYHFRLP-GAAPVPSGSLRNDLYQ
MLFPYDE
>Mantodea_Hymenopus_coronatus_NPF-2
MQ-QSPVILAGVLACLCVASPCWSDPMAI--GNEIHSRPTRPKVFTSPDELKTYLEQLSN
FYAIAGRPRFGKRLAEPAMFNSLSGPSPAAAAAVARNFHFRLP-GAAPLPSGSVRSDLYQ
MLFPYDE
>Mantodea_Idolomantis_diabolica_NPF-2
MQ-QSPVILAGVLACLCVASPCWSDPMAI--GNEIHSRPTRPKVFTSPDELKTYLEQLSN
FYAIAGRPRFGKRLAEPAMFNSISGPSPAAAASVARNFHYRLP-GAA--PSGSVRSDLYQ
MLFPYDE
>Mantodea_Liturgusa_sp._NPF-2
MQ-QSPVILAGVLACLCVASPCWSDPMALGGGNEIHSRPTRPKVFTSPDELKTYLEQLSN
FYAIAGRPRFGKRLAEPAMFNSFSGPAPA----AARNFHFRLP-GAA---AGSARSELYQ
MLFPYDE
>Mantodea_Mantis_religiosa_NPF-2
---------------------------------------------TSPDELKTYLEQLSN
FYAIAGRPRFGKRLAEPAMFNSYSGPSPSATAAAARNLHFRFP-GMAPVPSGNVRTDLYQ
MLFPYDE
>Mantodea_Mantoida_sp._NPF-2
--------------------------------------PTRPKVFTSPDELKTYLEQLSN
FYAIAGRPRFGKRLAESPIFTSLPGPSP-----AARNYHFHLP-GPA-LPPSGARSDLYQ
ML-----
>Mantodea_Metallyticus_splendidus_NPF-2
----SPVILAGVLACLCVASPCWSDPTAI--GNEIHSRPTRPKVFTSPDELKTYLEQLSN
FYAIAGRPRFGKRLAEAPMYNSFSVPSQA----AARNFHFRFP-GAAAVPSGSARSDLYQ
MLFPYDE
>Mantodea_Miomantis_binotata_NPF-2
MQ-QSPVILAGVLACLCVASPCWSDPMAI--GNEIHSRPTRPKVFTSPDELKTYLEQLSN
FYAIAGRPRFGKRLAEPAMFNSLSGPSPAA---AARNLHFRLP-GAAPAPSGSVRSDLYQ
MLFPYDE
>Mantodea_Miomantis_brunni_NPF-2
MQ-QSPVILAGVLACLCVASPCWSDPMAI--GNEIHSRPTRPKVFTSPDELKTYLEQLSN
FYAIAGRPRFGKRLAEPAMFNSLSGPSPAA---AARNFHFRFP-GAAPAPSGSVRSDLYQ
MLFPYDE
>Mantodea_Nilomantis_floweri_NPF-2
MQGHSGVILAGVLACLCVASPCWSDPMALGGGNEIHSRPTRPKVFTSPDELKTYLEQLSN
FYAIAGRPRFGKRLAEPAMLNNLPGPSPAA---TARNFLFRLP-GAAPAPS---RSDLYQ
LLFPYE-
>Mantodea_Omomantis_zebrata_NPF-2
MQ-QSPVILAGVLACLCVVSPCWSDPMAI--GNEIHSRPTRPKVFTSPDELKTYLEQLSN
FYAIAGRPRFGKRLAEPAMFNSLSGPSPAAA--AARNFHFRFP-GAAPVPSGSVRSDLYQ
MLFPYDE
>Mantodea_Orthodera_novaezealandiae_NPF-2
MQ-QSPVILAGVLACLCVASPCWSEPMAI--GNEIHSRPTRPKVFTSPDELKTYLEQLSN
FYAIAGRPRFGKRLAEPAMFNSLSGPSPPAA--AARNFHFRFP-GAAPVPSGSVRSDLYQ
MLFPYDE
>Mantodea_Orthoderella_ornata_NPF-2
MQ-QSPVILAGVLACLCVASPCWSDPMAL--GNEIHSRPTRPKVFTSPDELKTYLEQLSN
FYAIAGRPRFGKRLAEPAMFNSLSDTSPA----AARNFHFRLP-A---VPSGSARSDL--
-------
>Mantodea_Oxyopsis_gracilis_NPF-2
MQ-QNPVILAGVLACLCVVSPCWSDPMAI--GNEIHSRPTRPKVFTSPDELKTYLEQLSN
FYAIAGRPRFGKRLAEPAMFNSLSGPSPAAAATAARNLHFRFP-GAAPVPSGSVRSDLYQ
MLFPYDE
>Mantodea_Oxyothespis_dumonti_NPF-2
--------------------------------------------FTSPDELKTYLEQLSN
FYAIAGRPRFGKRLAEPAMFNSLSGPSPAAAAAIARNFHFRLP-GAAPVPSGSVRSDLYQ
MLFPYDE
>Mantodea_Paraoxypilus_sp._NPF-2
MQGQSGVILAGVLACLCVASPCWSDPMAL--GNEIHSRPTRPKVFTSPDELKTYLEQLSN
FYAIAGRPRFGKRLAEPAMFNNLPGTSP------ARNFLFRLP-GAAPVPSGSARSDLYQ
ILFPYE-
>Mantodea_Parasphendale_sp._NPF-2
--------LAGVLACLCVASPCWSDPMAI--GNEIHSRPTRPKVFTSPDELKTYLEQLSN
FYAIAGRPRFGKRLAEPAMFNSISGPSPAAAA-AARNFHFRLP-GAASVPSGSVRSDLYQ
MLFPYDE
>Mantodea_Phasmomantis_sumichrasti_NPF-2
------------------------------------------------------------
------------------------------------------------------------
-------
>Mantodea_Phyllocrania_paradoxa_NPF-2
MQ-QSPVILAGVLACLCVASPCWSDPMAI--GNEIHSRPTRPKVFTSPDELKTYLEQLSN
FYAIAGRPRFGKRLAEPAMFNSLSGPSPAAAAAVARNFHFRLP-GAAPVPSGSVRSDLYQ
MLFPYDE
>Mantodea_Phyllothelys_werneri_NPF-2
MQ-QSPVILAGVLACLCVASPCWSDPMAI--GNEIHSRPTRPKVFTSPDELKTYLEQLSN
FYAIAGRPRFGKRLAEPAMFNSLSGPSPAAAAAVARNFHFRLP-GAAPVPSGSVRSDLYQ
MLFPYDE
>Mantodea_Popa_spurca_NPF-2
MQ-QSPVILAGVLACLCVASPCWSDPMAI--GNEIHSRPTRPKVFTSPDELKTYLEQLSN
FYAIAGRPRFGKRLAEPTMFNSLSGPSPAAAAAVARNFHFRLP-GAAPVPSGSVRSDLYQ
MLFPYDE
>Mantodea_Pseudempusa_pinnapavonis_NPF-2
------------------------------------------------------------
------------------------------------------------------------
-------
>Mantodea_Pseudogalepsus_nigricoxa_NPF-2
MQ-QSPVILAGVLACLCVASPCWSDPMAI--GNEIHSRPTRPKVFTSPDELKTYLEQLSN
FYAIAGRPRFGKRLAEPAMFNSLSGPSPAAAAAVARNFHFRLP-GAAPMPSGSVRSDLYQ
MLFPYDE
>Mantodea_Rhombodera_basalis_NPF-2
MQ-QSPVILAGVLACLCVVSPCWSDPMAI--GNEIHSRPTRPKVFTSPDELKTYLEQLSN
FYAIAGRPRFGKRLAEPAMFNSLSGPSPAAAATAARNFHLRFP-GAAPVPSGSVRSDLYQ
MLFPYDE
>Mantodea_Sibylla_pretiosa_NPF-2
MQ-QSPVILAGVLACLCVASPCWSDPMAI--GNEIHSRPTRPKVFTSPDELKTYLEQLSN
FYAIAGRPRFGKRLAEPAMFNSLSGPSPAAAAAVARNFHFRLP-GAAPVPSGSVRSDLYQ
MLFPYDE
>Mantodea_Sphodromantis_lineola_NPF-2
MQ-QSPVILAGVLACLCVVSPCWSDPMAI--GNEIHSRPTRPKVFTSPDELKTYLEQLSN
FYAIAGRPRFGKRLAEPAMFNSLSGPSPAAAATAARNFHFRFP-GAASVPSGSVRSDLYQ
MLFPYDE
>Mantodea_Stagmatoptera_biocellata_NPF-2
MQ-QNPVILAGVLACLCVVSPCWSDPMAI--GNEIHSRPTRPKVFTSPDELKTYLEQLSN
FYAIAGRPRFGKRLAEPAMFNSLPGPSPAAAATAARNLHFRFP-GAAPVPSGSVRSDLYQ
MLFPYDE
>Mantodea_Telomantis_lamperti_NPF-2
MQ-QSPVILAGVLACLCVASPCWSDPMAI--GNEIHSRPTRPKVFTSPDELKTYLEQLSN
FYAIAGRPRFGKRLAEPAMLASLSGP-------AARNFLFRFP-GAAAVPSSNARTDLYQ
MLFPYE-
>Mantodea_Theopropus_elegans_NPF-2
MQ-QSPVILAGVLACLCVASPCWSDPMAI--GNEIHSRPTRPKVFTSPDELKTYLEQLSN
FYAIAGRPRFGKRLAEPAMFNSLSGPSPAAAAAVARNYHFRLP-GAAPVPSGSVRSDLYQ
MLFPYDE
>Mantodea_Thesprotia_graminis_NPF-2
MQ-QSPMILAGVLACLCVASPCWSDPMAL--GNEIHSRPTRPKVFTSPDELKTYLEQLSN
FYAIAGRPRFGKRLAEPAMFNSLSGPSPA----AARNIHFRLP-GA--VPSGSMRSDLYQ
MLFPYDE
>Mantodea_Tropidomantis_tenera_NPF-2
MQGQSGVILAGVLACLCVASPCWSDPMAL--GNDIHSRPTRPKVFTSPDELKTYLEQLSN
FYAIAGRPRFGKRLAEPAMFNSLPGPSPA----AARNFLFRLP-GAAPVPSGSARSDLYQ
ILFPYE-
>Mantophasmatodea_Mantophasma_kudubergense_NPF-2
MARPAHLLVPTAVCVLLLVCLASTCHADPIVMAPENASNARPTRPKVFTSPDELRTYLDQ
LSNFYAIASRPRFGKRFPAASFRPNIPLPAEAVPEMHYRYQPSSSQLYDLLAQYEE
>Mantophasmatodea_Tyrannophasma_gladiator_NPF-2
MARPAHLLVPTAVCVLLLACLASTCHADPIVMTPENASNARPTRPKVFTSPDELRTYLDQ
LSNFYAIASRPRFGKRFPAASFRPNIPLPADAVPEVHYRYQPTSSQLYDLLAQYEE
>Mantophasmatodea_Pachyphasma_brandbergense_NPF-2
MSRPAHLLVPTAVCVLLLVCLASTCHADPIVMTPENASNARPTRPKVFTSPDELRTYLDQ
LSNFYAIASRPRFGKRFAAASFRPNIPLPAEAVPEVHYRYQPSSSQLYDLLSQYEE
>Mantophasmatodea_Namaquaphasma_ookiepense__NPF-2
MSCPAHLLVPTAVCVLLLVCLASTCHADPIVMTPENASNARPTRPKVFTSPDELRTYLDQ
LSNFYAIASRPRFGKRFPAPNFRPNIPLQAEAVPEVHYRYQPSSSQLYDLLAQYEE
>Orthoptera_Caelifera_Atractomorpha_sp._NPF-2
M------AMLGAVFVALVLLAAAVPPCELMAVAPDV--GQQRPERPPMFTSPEELRNYLT
QLSDFYASLGRPRFGKRGAA-------TPGYRSA---PRF--AQPDAYDQLFQYDE
>Orthoptera_Caelifera_Aularches_miliaris_NPF-2
------------------------------------------------------------
--------------------------------------------------------
>Orthoptera_Caelifera_Dictyophorus_griseus_NPF-2
---------LGVVCVALVLLAAAVPPCEMMAVAQDA--GQQRPERPPMFTSPEELRNYLT
QLSDFYASLGRPRFGKRGVP-------AAGYRTA---ARF--APPDAYDQLFQYDE
>Orthoptera_Caelifera_Dictyophorus_spumans_NPF-2
-------------------LAAAVPPCEMMAVAQDV--GQQRPERPPMFTSPEELRNYLT
QLSDFYASLGRPRFGKRGVP-------AAGYRTA---ARF--APPDAYDQLFQYDE
>Orthoptera_Caelifera_Haplotropis_brunneriana_NPF-2
M--------LGVVCIAFVVLAATVLPCEPLAVASDV--GQQRPERPPMFTSPEELRNCLT
QLSDFYASLGRPRFGKRGTP--------AGFRMA---ARF--A-------------
>Orthoptera_Caelifera_Locusta_migratoria_2_NPF-2
M------CAVRALVLAAVALAAVA-----ALSAPDV--GQARPERPPMFTSPEELRNYLT
QLSDFYASLGRPRFGKRGRLAARAPAPAPAPA----------AAPDAYDQLFQYDE
>Orthoptera_Caelifera_Monistria_consobrina_NPF-2
------------------------------------------------------------
--------------------------------------------------------
>Orthoptera_Caelifera_Monistria_discrepans_NPF-2
------------------------------------------------------------
--------------------------------------------------------
>Orthoptera_Caelifera_Omura_congrua_NPF-2
M------ASLGVVCVALVLLVAAVPPCQMMAVAPDA--GQQRPERPPMFTSPEELRNYLT
QLSDFYASLGRPRFGKRGAA------AAAGYRTA---ARF--GPPDAYDQLFQYDE
>Orthoptera_Caelifera_Parapetasia_femorata_NPF-2
-------------CVALVVLAAAVPPCEMMAVAQDV--GQHRPERPPMFTSPEELRDYLT
QLSDFYASLGRPRFGKRGVP-------AAGYRTA---PRF--APPDAYDQLFQYD-
>Orthoptera_Caelifera_Phymateus_viridipes_NPF-2
M------AMLGAVLVALVLLAAAVPPCELMAVAPDV--GQQRPERPPMFTSPEELRNYLT
QLSDFYASLGRPRFGKRGVG------PAASYRTP---ARF--GPPDAYDQLFPYDE
>Orthoptera_Caelifera_Pielomastax_soochowensis_NPF-2
------------------------------------------------------------
--------------------------------------------------------
>Orthoptera_Caelifera_Poekilocerus_pictus_NPF-2
-------AILGAVLVALVLLAAAVPPCELMAVAPDV--GQQRPERPPMFTSPEELRNYLT
QLSDFYASLGRPRFGKRGLG------AAAAYRTP---ARF--GPPDAYDQLFQYDD
>Orthoptera_Caelifera_Propsednura_eyrei_NPF-2
M------AMLGAVCVALVLLAAAVPPCEMMAVSPDV--GQQRPERPPMFTSPEELRNYLT
QLSDFYASLGRPRFGKRGVPA-----VAAGFRTA---ARF--APPDAYEQLFQYDE
>Orthoptera_Caelifera_Prosarthria_teretrirostris_NPF-2
------------------------------------------------------------
KLSNYYASLGRPRFGKR----------VPSLR----------AAPDLYGQLYQYDD
>Orthoptera_Caelifera_Psedna_nana_NPF-2
------------------------------------------------------------
--------------------------------------------------------
>Orthoptera_Caelifera_Stenobothrus_lineatus_NPF-2
M------SVLRVVFVVVVLVAAT---CEPMAVAPDV--GQQRPERPPMFTSPEELRNYLT
QLSDFYASLGRPRFGKRGSAAAVA-APVPGFRAA---GRL-AAPADAYDQLFQYDE
>Orthoptera_Caelifera_Stenocepa_sp._NPF-2
M------AMLGAVLIALVLLAAAVPPCELMAVAPDV--GQQRPERPPMFTSPEELRNYLT
QLSDFYASLGRPRFGKRGVA------PPAGYRAAAP-ARF--APPDTYDQLFQYDE
>Orthoptera_Caelifera_Systella_rafflesii_NPF-2
M------AMLGAVCVVLVVLAVAVPPCELLAVASDA--GQQRPERPPMFTSPEELRNYLT
QLSDFYASLGRP--------------------------------------------
>Orthoptera_Caelifera_Tetrix_subulata_NPF-2
M------LAAVVCLFALVVAAAS----QPVVLGSD---NAPRPARPDKFNSPDELRAYLT
QLSDFYASLGRPRFGKRLAP--------RGTR----------YPSDLFEQVFQYDE
>Orthoptera_Caelifera_Tropidacris_collaris_NPF-2
------------------------------------------------------------
--------------------------------------------------------
>Orthoptera_Caelifera_Xya_japonica_NPF-2
MQFPLNLMVVGALLLMVGLTSQCW--CEPLSMAQE---NVVIPQRPKYFSSPEELREYIT
ALSNYYALVGRPRFGKRAPMKT----MVKGALSEAPRGGYPPQPSDPLEQFFQYDE
>Orthoptera_Caelifera_Xya_variegata_NPF-2
MQFPANLMVVGALLLMVGLTSQCW--CEPLSMTQE---NVVIPQRPKYFSSPEELREYIT
ALSNYYALVGRPRFGKRTPMKA----MAKGVLSEVPRGRYPPQPSDALEQFFQYDE
>Orthoptera_Caelifera_Zonocerus_elegans_1_NPF-2
M------AMLGAVLIALVLLAAAVPPCELMAVAPDA--GQQRPERPPMFTSPEELRNYLT
QLSDFYASLGRPRFGKRGVA------TAAGYRTP---ARF--GPPDAYDQLFQYDE
>Orthoptera_Caelifera_Zonocerus_elegans_2_NPF-2
------------------------------------------------------------
--------------------------------------------------------
>Orthoptera_Caelifera_Zonocerus_variegatus_NPF-2
M------AMLGAVLIALVLLAAAVPPCELMAVAPDA--GQQRPERPPMFTSPEELRNYLT
QLSDFYASLGRPRFGKRGVA------TAAGYRTP---ARF--GPPDAYDQLFQYDE
>Orthoptera_Caelifera_Zubovskia_(Zubovskya)_sp._NPF-2
M------SLLRVVMIALVVVAATA-PCEPMAVAPDMGAGQQRPERPPMFTSPEELRNYLT
QLSDFYASLGR---------------------------------------------
>Orthoptera_Ensifera_Acheta_domesticus_NPF-2
------------------------------------------------------------
------------------------------------------------------------

>Orthoptera_Ensifera_Anostostoma_australasiae_NPF-2
--------------------------PLPLGQEGGSRPVRPKVFTSPEELRKYLDDLSDY
YAYVGRPRFGKRLASSAGFRPSNSNSG----LAAESSNNVRYIPPASTNDLYELLFQYDE

>Orthoptera_Ensifera_Ceuthophilus_sp._NPF-2
------------------------------------------------------------
---AGRPRFGKRLAVPAGLRPSHANSVPAGGLSPAEVTNFRYFP--ATSDLYEQLFQYDE

>Orthoptera_Ensifera_Comicus_calcaris_NPF-2
MLRFARLLLVASVCLVAGIVAPCCCDPVPVGQDGGSRPVRPKVFTSPEELRKYLDDLSDY
YAYVGRPRFGKRLSAPAIFRGGNSNSGA---MTAEGGNPLRYPPSASVSDLYELLFQYD-

>Orthoptera_Ensifera_Cyphoderris_sp._NPF-2
----------AGICLLVGFVMPCYSDPLPMGQDTGSRPVRPKVFTSPEELRKYLDDLSDY
YAYVGRPRFGKRLASPAGFRPSSSNSGAANLVAAEAINSGRYPPPANINDLYELLFQYDE

>Orthoptera_Ensifera_Diestrammena_asynamora_NPF-2
MQYAVNLLLATTLCILLALATPCCCDPLPLAQESASRPVRPKVFTSPEELRKYLEDLSDF
YAYAGRPRFGKRVAVPAGLRSSAANP-----LNAEG-SSLRYLP--ATSELYDLLVQYDD

>Orthoptera_Ensifera_Gryllotalpa_sp._NPF-2
------------------------------------------------------------
------------------------------------------------------------

>Orthoptera_Ensifera_Hemiandrus_sp._NPF-2
------------------------------------------------------------
------------------------------------------------------------

>Orthoptera_Ensifera_Hemideina_thoracica_NPF-2
------------------------------------------------------------
------------------------------------------------------------

>Orthoptera_Ensifera_Mecopoda_elongata_NPF-2
MQSPLNVFVTVACCIIVAMILPCYSDPLPREQSNLSRPERPNVFRSPEELRKYLDSLSEF
YAYAGRPRFGKRLAAPAGFPSSSSLSSATNVPGFEAINSGRYQPSGNNNDLYELLFQYDE

>Orthoptera_Ensifera_Myrmecophilus_sp._NPF-2
------------------------------------------------------------
------------------------------------------------------------

>Orthoptera_Ensifera_Neonetus_sp._NPF-2_fraglich
-----------VFCLIFSI--------LIITASSLSRPQRNDVSNTAEAL-KYLEELDSY
YSNIARPRFGKRAGLLKILRDRALE---------------------DNGDMEDWRSKF--

>Orthoptera_Ensifera_Nippancistroger_testaceus_NPF-2
MQCSANILVVIAVCLLVGLVMPCCCDPLPLGQEGGSRPVRPKVFSSPEELRKYLDDLSDY
YAYVGRPRFGKRVASPATLRGSSSN-------LPESVAGARYLPPGAANDLYELLFQYDE

>Orthoptera_Ensifera_Phaeophilacris_bredoides_NPF-2
------------------------------------------------------------
------------------------------------------------------------

>Orthoptera_Ensifera_Phaneroptera_falcata_75_2_NPF-2
MQSHLNMLLLLAFCLLLAVVLPCHSDPLPREQSNLSRPERPNVFRSPEELRKYLDSLSEF
YAYAGRPRFGKRLASPAGFRPNSNYNSVTN----EAINSGRYQPSGSTNDLYEMLFQYDE

>Orthoptera_Ensifera_Stenopelmatus_sp._NPF-2_1
----VNLLGGAAACLLVGLAMPCCCDPLPMGQEGGSRPVRPKVFTSPEELRKYLDDLSDY
YAYVGRPRFGKRLASPAGFRPSSSNSGATNLGAAEASNNVRYLPPASTNDLYELLFQYDE
>Phasmatodea_Abrosoma_johorensis_NPF-2
-----------ALCLAAARG-----DALGGGPENMARPARPKTFASPEELRTYLEAVSNY
YAIAGRPRFGKRMSLPS-YRV-VGARHLANSGLLLPPAAGADTSLRFQQ-ALQRSPDLYD
LLSQYDE
>Phasmatodea_Achrioptera_fallax_NPF-2
------------------------------------------------------------
------------------------------------------------------------
-------
>Phasmatodea_Agamemnon_cornutus_NPF-2
------------------------------------------------------------
----------------------AGLEP------RLSLVAAPENNLRFQA-A-QRNPDLYD
VLAQYDD
>Phasmatodea_Aretaon_asperrimus_NPF-2
MQCVLNVAVMVVLWVVIG---PCCCEPMPNGPENMARPARPKTFATPEELRTYLEAVSNY
YAIAGRPRFGKRLSLPV-YRP-VSLKNMAGG-SVLPLVTAPETNLRFQA-A-QRTPDIYD
VLSQYED
>Phasmatodea_Bacillus_rossius_NPF-2
------------------------------------------------------------
--------------LPA-YRP-GVLKHLGAG-AVLPLAAAPDTSLRLQA-A-PRSPDLYD
LLAQYDD
>Phasmatodea_Carausius_morosus_NPF-2
MQCVVNVAVMAALCVVIGLSKPCCCEAQPNGPENMARPARPKTFATPEELRTYLEAVSNY
YAIAGRPRFGKRLSLPV-YRP-AGAKH------VLPLMAAPETSLRYQT-P-QRMPDIYD
VLAQYDD
>Phasmatodea_Clitarchus_hookeri_NPF-2
------------------------------------------------------------
------------------------------------------------------------
-------
>Phasmatodea_Creoxylus_spinosus_NPF-2
------------------------------------------------------------
------------------------------------------------------------
-------
>Phasmatodea_Diapherodes_gigantea_NPF-2
MQYFLNVAVMVALCVVIGLSKPCCCEPMPNGPENMARPARPKTFATPEELRTYLEAVSNY
YAIAGRPRFGKRLSLPA-YRP-AGLKH------VLSLVAAPENNLRLQA-A-QRTPDLYD
VLAQYDD
>Phasmatodea_Dimorphodes_sp._NPF-2
------------------------------------------------------------
------------------------------------------------------------
-------
>Phasmatodea_Epidares_nolimetangere_NPF-2
------------------------------------------------------------
------------------------------------------------------------
-------
>Phasmatodea_Eurycantha_calcarata_NPF-2
------------------------------------------------------------
------------------------------------------------------------
-------
>Phasmatodea_Extatosoma_tiaratum_NPF-2
------------------------------------------------------------
------------------------------------------------------------
-------
>Phasmatodea_Gratidia_madagassa_NPF-2
------------------------------------------------------------
--------------------P-AAMKHLATS-AMLPLVSAPETNLRFQA-A-QRTPDLYD
VLPQYDD
>Phasmatodea_Heteropteryx_dilatata_NPF-2
------------------------CEPLPNGPENMARPARPKTFATPEELRTYLEAVSNY
YAIAGRPRFGKRLSLPL-YRP-AGVKHISGA-PVLPLVAAPDTNLRFQA-A-QRTPDLYD
VLSQYDD
>Phasmatodea_Libethra_strigiventris_NPF-2
MQCVVNMVVMV-LCVVIGLSMLCCCEPMPNGPENMARPARPKTFATPEELRTYLEAVSNY
YAIAGRPRFGKRLSLPV-YRP-AGLKHLPGN-MVLPLVAAPETNLRIQA-A-QRTPDIYD
VLAQYDE
>Phasmatodea_Medauroidea_extradentata_NPF-2
------------------------------------------------------------
------------------------------------------------------------
-------
>Phasmatodea_Megacrania_phelaus_NPF-2
MQCMVNMAVIVALCVVVGLSKPCCCEPMPNGPENMARPARPKTFATPEELRTYLEAVSNY
YAIAGRPRFGKRLSLPA-YRP-ASAKH------LLPFVAAPETSLRFQA-A-QRNPDIYD
MLSQYDD
>Phasmatodea_Metriophasma_diocles_NPF-2
------------------------------------------------------------
--------FGKRMSLPL-YRPVAGLKH------VLPLMAAPETALRLQA-A-PRNPDLYD
VLAQYDE
>Phasmatodea_Neohirasea_fruhstorferi_NPF-2
------------------------------------------------------------
------------------------------------------------------------
-------
>Phasmatodea_Oreophoetes_peruana_NPF-2
------------------------------------------------------------
------------------------------------------------------------
-------
>Phasmatodea_Orestes_mouhotii_NPF-2
MQCVLNLAAMVALWVVFGTG---CCEPLPNGPENMARPARPKTFATPEELRTYLEAVSNY
YAIAGRPRFGKRLSLPA-YRP-AGMKHLAGS-SVLPLVAAPETNLRFQA-A-PRTPDLYD
VLSQYDD
>Phasmatodea_Orthomeria_sp._NPF-2
------------------------------------------------------------
------------------------------------------------------------
-------
>Phasmatodea_Orxines_xiphias_NPF-2_1
MQCVVNVAVIVALCVVIGLSKPCCCEPMPNGPENMARPARPKTFATPEELRTYLEAVSNY
YA?????????????PV-YRP-AGIKH------MLPLVAAPETSLRFQT-S-PRNPDLYD
VLSQYDD
>Phasmatodea_Paranisacantha_sp._NPF-2
------------------------------------------------------------
------------LSLPV-YRP-AGAKHLSAS-AVLPLLAAPENNLRFQA-A-QRSPDIYD
VLSQYDD
>Phasmatodea_Peruphasma_schultei_NPF-2
-------------------------------PENMARPARPKTFPTPEELRTYLEAVSNY
YAIAGRPRFGKRLSLPV-YRP-AGLKHMPAS-AMLPLVAAPDTSLRYQA-A-PRTSDLYD
MVAQYDE
>Phasmatodea_Phyllium_philippinicum_NPF-2
MQCVLNIAVMVALCVVIGLSKPCCCEPMPNGPENMARPARPKTFATPEELRTYLEAVSNY
YAIAGRPRFGKRLSLPA-YRP-GAAMR------TLPEAAA----LRYPASA-ARTPDIYD
LLAQYDD
>Phasmatodea_Pseudophasma_velutinum_NPF-2
------------------------------------------------------------
------------------------------------------------------------
-------
>Phasmatodea_Pseudosermyle_phalangiphora_NPF-2
------------------------------------------------------------
------------------------------------------------------------
-------
>Phasmatodea_Ramulus_artemis_NPF-2_1
MQCVVNVAVIVALCVVVGLSKPCCCEPLPNGPENMARPARPKTFATPEELRTYLEAVSNY
YAIAGRPRFGKRLSLPA-YRP-AGLKH------MLPLVAAPETSLRFQA-A-QRLPDIYD
MLAQYDD
>Phasmatodea_Sipyloidea_biplagiata_NPF-2
MQCVMNIADIVALCVVIGLSKPCCCEAMPNGPENMPRPARPKSFATPEELRTYLEAVSNY
------------------------------------------------------------
-------
>Phasmatodea_Spathomorpha_lancettifer_NPF-2
------------------------------------------------------------
------------------------------------------------------------
-------
>Phasmatodea_Spinotectarchus_acornutus_NPF-2
------------------------------------------------------------
------------------------------------------------------------
-------
>Phasmatodea_Timema_cristinae_NPF-2
--------------------------------ENMARPARPKVFATPEELRSYLEEVSNY
YAIAGRPRFGKRLALPTSYR--AANNRIYNS-ALSPAAAGSESNFRYPP-S---PSDLYE
MIFQYDE
>Phasmatodea_Tirachoidea_westwoodii_NPF-2
------------------------------------------------------------
------------------------------------------------------------
-------
>Phasmatodea_Trachyaretaon_brueckneri_NPF-2
------------------------------------------------------------
------------------------------------------------------------
-------
>Phasmatodea_Xenophasmina_simile_NPF-2
------------------------------------------------------------
------------------------------------------------------------
-------
>Plecoptera_Acroneuria_stigmatica_NPF-2
MQ---GGLSILFLSATCVILSVATPCLGNPSV-GGL------DSGRPVRPEVFSSPEELR
TYLDQLSNYFAIAGRPRFGKRLAPSQNFRPVLNK----PDLSS-----LKM--NNNAIKM
AS---------------------------
>Plecoptera_Apteroperla_tikumana_NPF-2
--------------------------------GGGMG--DG-NVGRPSRPQVFTSPEELR
TYLEQLSNYFAIAGRPRFGKRLAP--QLRPNLKDLL-SVDMSNDNNNNRNNNNNINGMKV
GGSSAVDSLNYRYPSPNSDIYQLLYQYDE
>Plecoptera_Brachyptera_vera_NPF-2
------------------------------------------------------------
------------------------------------------------------------
-----------------------------
>Plecoptera_Cosmioperla_kuna_NPF-2_1
MQ---NTVHFLMFGGVCLFLSLATPSSCDPSIAGAMG--DSESMGKPIRPEVFTSPEHLR
QYLADLGKYFAIAGRPRFGKRLAPSP----------------------------------
-----------------------------
>Plecoptera_Cryptoperla_japonica_NPF-2
MN---SILSVLVLSVVAVLLSVATPGLSSPAVRGG-------EGGRPSRPDVFSSPDELR
TYLDQLSDYFAVAGRPRFGKRVAPSSGFRSTNVNK---PALSDQP--NYKM--AANQMKT
GPFS--DASNHRYSSSPSDLYDLLYQYDE
>Plecoptera_Eusthenia_lacustris_NPF-2_1
-Q---NAVHLLMFGGVCLFLSLATPSSCDPSI-GVMG--DTESMGKPSRPEVFTSPEHLR
QYLAELGKYFAIAGRPRFGKRLAPSHNNRPTINK--------------SNNNNNNNGPKL
GLLS--DVLNYRYPAPTSDLYE-IYQYDE
>Plecoptera_Isoperla_sp._NPF-2
MQ---GGLSLLVLSAMCVVLSVTTPCLSNPSAGAGL------DSGRPARPEVFSSPEELR
TYLDQLSNYFAIAGRPRFGKRLAPSGSFRPHMMK----PEPNS-----LKM----NPMKI
ASSS--DPISHRYPSPSNDLYDLLYQYDE
>Plecoptera_Leuctra_sp._NPF-2
MQ---SLWNALLLTVVCLIAIMVSPGSCDPSI-SGSG--EGNVIGRPSRPQVFASPEELR
TYLEQLSNYFAIAGRPRFGKRLAPTLQYRPTLKKM---TEYNS----------NSLEESD
DVQA--PRRYNRYPAANSDLYQLLAQYDE
>Plecoptera_Nemoura_sp._NPF-2
MQY--YLLSVLAVSGVCL-VALVRPCVGDPSIGGGEGGANSNGNGRPSRPQVFNSPEELR
TYLEQVSNYFAIAGRPRFGKRVAPSPQFRPSLNEIL-NGRLSSHLSD-------------
------DAVDAKDSSVETPFSGVATQ--D
>Plecoptera_Perla_marginata_NPF-2
MH---GSLSILLLSAICVFLSVATPCLCNPSV-GGP------DSGRPVRPEVFSSPEELR
TYLDQLSNYFAIAGRPRFGKRLAPSPNFRPSMTS----ADLSN-----LKMNSNNNGIKM
ASPS--DVISHRYPPSPSDLYDLLFQYDE
>Plecoptera_Pteronarcys_sp._NPF-2
MQ---GSLSLLFLSALCVLLSVTTPCLSNPSVGGGP------DSGRPTRPEVFSSPEELR
TYLDQLSNYFAIAGRPRFGKRLSPSASYRPNAASR---PDLTA-----FKA--NNNALKL
GAPT--ASFNQRYPSPPSDLYDLLYQYDE
>Plecoptera_Scopura_montana_NPF-2
MMFTQAKLAHRMSWFLCVFLAIQVAQ-------SLAA--FTDVPPPPTRPDRFHSREELK
RYLQLVHEYYAIIGRPRFGRSIIEKS-IGPTDQRLYRSFDFNSDE---------------
------SLIFDELPA----------QFTE
>Plecoptera_Siphonoperla_torrentium_NPF-2
------------------------------------------------------------
----------------RFGKRLAPSASFRPSLTN----SDLSS----NLKM--SSNPMKL
VSSS--VPISHRYPSPSNDVYDLLYQYDE
>Plecoptera_Sweltsa_sp._NPF-2
MH---ASLSVLVL---CVVLSVTTPCLSSPSAGGGA------DSGRPARPEVFSSPEELR
TYLDQLSNYFAIAGRPRFGKRLSPSASFRPSLSK----PEMSS----NLKMNNNNNPMKL
VSSS--DVISHRYPSPSNDIYDLLYQYDE
>Plecoptera_Trinotoperla_montana_NPF-2
--------------GLSVLCGLATLGGCDPSSRGL----EG-VKRRQVRPDTFSSPEHLR
QYLADVNKYFSISGRPRFGKRHVESSHQKPSPGQF---RGYS------------------
-----------------------------
>Zoraptera_Zorotypus_NPF-2
MFGAENFLLGLVFYFLAGLASPIVCDPLPMGSEIVSSRPARPKAFTSTDELKNYLDQLSS
FYAMSGRPRFGKRASFPQFIHPTEKLAHLAAQATELSNFRSPLTTSELYRLLYHPYED
