# Supplementary material for: Evolution of Neuropeptide Precursors in Polyneoptera (Insecta)
Source: Front Endocrinol (Lausanne). 2020 Apr 15;11:197. doi: 10.3389/fendo.2020.00197 (PMC7179676; doi:10.3389/fendo.2020.00197)
Supplement: Supplementary file 3 [file Data_Sheet_2.ZIP › Additional File 2Q_Proctolin.fas]

>Blattodea_Anallacta
MCCRQILLVALVLVALYA-ATEARYLPTRS-QDDRLDRLRELLRDLLESEIEKTNVNN--
YERRMLYKREVPLITTE---------QQQ---APLVAAQQ
>Blattodea_Asiablatta
--------------ALYA-ATEARYLPTRS-QDDRLDRLRELLRDLLESEIEKTGMNN--
YDRRMLYKREVPVMAPE---------QQQ---ASLISTQQ
>Blattodea_Balta
MCCRQILLVALVLVALYA-VTEARYLPTRS-QDDRLDRLRELLRDLLESEIEKSNVNT--
YERRMIYKREVPMIPAD---------QQQ---APLIAAQQ
>Blattodea_Blaberus
MCCRQILLVALVLIALYA-ATEARYLPTRS-QDDRLDRLRELLRDLLESEIEKSNVNN--
YERRMVYKREAPVMVNE-----------Q---APLLAAQQ
>Blattodea_Blattella
MCCRQVLLVALLLVALYA-ATEARYLPTRS-QDDRLDRLRELLRDLLESEIEKTNVNN--
YERRMIYKREVPMMASE---------QQQ----------H
>Blattodea_Cariblatta
---------------LYA-ATEARYLPTRS-QDDRLDRLRELLRDLLESEIEKNSVN---
YERRMLYKREVPMIAAE---------QQP---ASLISAQQ
>Blattodea_Catara
MCCRKAVLVALVLVALYA-ASEARYLPTRSGPNASLDRLRGLMRDLIDSEFDASYAN---
YNGRMMSKREAPMISAG---------QQN---MPLLSEQ-
>Blattodea_Cryptocercus
MCCRHAILLALVLVAFYA-ATEARYLPTRS-QDDRLDRLRELLRDLLESEIEKTSVNN--
YERRMLYKRQVPMIATE---------QQQ---APLVEAQQ
>Blattodea_Ectobius
MCCRQAVLVALVLVALYA-ATEARYLPTRG-QDDRLDRLRELLRDLLESEIEKTNVNN--
FERRVMYKREVP----E---------QQQ---APLLAAQQ
>Blattodea_Ellipsidion
MWCRQILLLALVLVALYA-VTEARYLPTRS-QDDRLDRLRELLRDLLESEIEKSNVNT--
YERRMIYKREVPMIPAD---------QQQ---APLIAAQQ
>Blattodea_Episymploce
------------------------------------------------------------
----------------------------------------
>Blattodea_Ergaula
MCCRQAIFVALVLVALYA-ATEARYLPTRS-QDDRLDRLRELLRDLLESEIEKSNMNNN-
YDRRMLYKREVPLSAAD---------QQQ---AQLIAAQH
>Blattodea_Eucorydia
MCCRQAIFVALVLVALYA-ATEARYLPTRS-QDDRLDRLRELLRDLLESEIEKSNVNNN-
YDRRMLYKREAALTAPE---------QQQ---AQLISAQH
>Blattodea_Euryoctis
MCCRQAILFALVLVALYA-ATEARYLPTRS-QDDRLDRLRELLRDLLESEIEKSNVNN--
YERRMLYKREVPMIATE---------QQQ---MPLVSAQQ
>Blattodea_Euthlastoblatta
MCCRQILLVAFVLLALYA-MTEARYLPTRS-QDDRLDRLRELLRDLLESEIEKTNANT--
FERRMVYKRELPMDTAE-----------Q---APLLAAQQ
>Blattodea_Ischnoptera
MSCRQALLVCFLLVTLYA-VAEARYLPTRS-QDDRLDRLRELLRDL--------------
----------------------------------------
>Blattodea_Lamproblatta
MCCRQAILLALVLVALYA-ATEARYLPTRS-QDDRLDRLRELLRDLLESEIEKTNVNN--
YDRRMLYKREVPMIATE---------QQH---APLVAAQQ
>Blattodea_Loboptera
MCCRQVLLVALLLVALYA-ATEARYLPTRS-QDDRLDRLRELLRDLLESEIEKTNANN--
YDRRLLYKREVPMMASE---------QQQQQHAPLIPTQQ
>Blattodea_Lobopterella
----QVLLVALLLVALYA-TTEARYLPTRS-QDDRLDRLRELLRDLLESEIEKTSVNN--
YERRMMYKREVPVLTPD-----------Q---ATLIATQQ
>Blattodea_Methana
MCCRQAILLALVLVALYA-ATEARYLPTRS-QDDRLDRLRELLRDLLENEIEKTNVNN--
YERRMLYKREVPMIAAE---------QQQ---MPLVSAQQ
>Blattodea_Nauphoeta
MCCRRMLLVALVLIALYA-ATEARYLPTRS-QDDRLDRLRELLRDLLESEIEKSNVNN--
FERRMVYKREAPAAMVN----------EQ---MPLLTAQQ
>Blattodea_Nocticola
MSCRQVLFVALVLVALYV-ATEARYLPTRG-QDDRLDKLRELLRDLLESEIEKSNMNT--
YERRVMYKREAPVMDAE---------QQN---APLVTAQQ
>Blattodea_Panchlora
MCCRQILLVALVLVALYA-ATEARYLPTRS-QDDRLDRLRELLRDLLESEIEKSNVNN--
FERRMVYKREVPAMANE-----------Q---APLLVAQH
>Blattodea_Paratemnopteryx
MSCRQVLLVALLLVALYA-ATEARYLPTRS-QDDRLDRLRELLRDLLESEIEKTGMNN--
YDRRMLYKREVPMMTPE------QQQQQQ---ASLIATQQ
>Blattodea_Periplaneta
MCCRQAILLALVLVALYA-ATEARYLPTRS-QDDRLDRLRELLRDLLESEIEKSNVNN--
YERRMLYKREVPMIATE---------QQQ---LPLVSAQQ
>Blattodea_Polyphaga
MCCRQAIFVALVLVALYA-ATEARYLPTRS-QDDRLDRLRELLRDLLESEIEKTNLNSN-
YDRRMLYKREVPLIGTE---------QQQ---AQLITAQQ
>Blattodea_Princisia
MCCRQILLVALVLIALYA-ATEARYLPTRS-QDDRLDRLRELLRDLLESEIEKTNVNN--
FERRMVYKREAPAALVN----------EQ---APLLAAQQ
>Blattodea_Schultesia
MCCRQILLVALVLIALYA-ATEARYLPTRS-QDDRLDRLRELLRDLLESEIEKSNMNN--
FERRMVYKREVPVMVNE-----------Q---APLLAAQQ
>Blattodea_Shelfordella
MCCRQAILLALVLVALYA-ATEARYLPTRS-QDDRLDRLRELLRDLLESEIEKTNVNN--
YERRMLYKREVPMIATE---------QQQ---LPLVSAQQ
>Blattodea_Sundablatta
MCCRQVLLVAIVLVALYA-ATEARYLPTRS-QDDRLDRLRELLRDLLESEIEKSNVNT--
YERRMLYKRELPMIAAD---------QQQ---APLVAAQQ
>Blattodea_Supella
MCCRQVLLVALVLVALYA-ATEARYLPTRS-QDDRLDRLRELLRDLLESEIEKSNVNT--
YDRRMLYKREVPMITAE---------NQQ---APLIAAQQ
>Blattodea_Symploce
MSCRQFLLVALMLVALYA-ATEARYLPTRS-QDDRLDRLRELLRDLLESEIEKTNVNN--
YERRMLYKREVPLMASDNHHHHQQQQQQQ---ASLIASQQ
>Blattodea_Therea
---------------------EARYLPTRS-QDDRLDRLRELLRDLLESEIEKSNMNNN-
YDRRMLYKREVPLSAAD---------QQQ---AQLIAAQH
>Blattodea_Tivia
MCCRQVLLVALVLVALYASSTEGRYLPTRS-QDDRLDRLRELLRDLLESEIEKTNANN--
YDRRLIYKREVPMVATE---------LEQ---APLVPAQQ
>Blattodea_Tryonicus
MCCRQAIFVALVLVALYA-ATEARYLPTRS-QDDRLDRLRELLRDLLESEIEKSNVNN--
YERRMLYKREVPMLAAE----------QQ---MPLVAAQQ
>Isoptera_Coptotermes
MRCSHAVLLALVLVAVYV-TTEARYLPTRS-QDDRLDRLRELLRDLLESEIEKTNVNN--
YDRRILYKREVPLIASE---------RQQ---APLFAAQQ
>Isoptera_Incisitermes
MCCRQAILLALVLVAFYA-ATEARYLPTRS-QDDRLDRLRELLRDLLESEAEKTNVNS--
YERRILYKREVPMVGTE---------QQQ---APLVAAQQ
>Isoptera_Mastotermes
MRSRQAILLALVMVALYA-VTEARYLPTRS-QDDRLDRLRELLRDLLESDIEKTNAN---
YERRMLYKRQVPVIATE---------QEE---APLVAAQQ
>Isoptera Zootermopsis Proctolin
MCCRQAVLLALMLVVMYA-ATEARYLPTRS-QDDRLDRLRELLRDLLESEVEKTNVNNNS
YDRRMLYKRQVPMITTE---------QQQ---APLVSAQQ
>Isoptera_Prorhinotermes
MCCRQAVLLALVLLTLYV-ATEARYLPTRS-QDDRLDKLRELLRDLLESEIEKTNVNN--
YERRILYKREVPEIATE---------QQQ---APLVAAKH
>Isoptera_Reticulitermes
MCCRHAVLLALLLVALYV-ATEARYLPTRS-QDDRLDRLRELLRDLLESEIEKTNVNN--
YDRRILYKREVPMIATE---------QQQ---APLVMAQH
>Embioptera_Antipaluria_urichi_Proctolin
MSCRNILVLLLVLAVMYSVCESRYLPTRSQDDRLDRLRELLRDLLESEVEKSSNMNSYDR
RMMYKREIPQVRIEENIPPLLMRQ-
>Embioptera_Aposthonia_japonica_Proctolin
MHCRNMLVFLLILSFVYVLCESRYLPTRSQDDRLDRLRDLLRDLLETEVDKPSNMNSY--
-------------------------
>Embioptera_Haploembia_palaui_Proctolin
------------------------------------------------------------
-------------------------
>Embioptera_Ptilocerembia_catherinae_Proctolin
MSCRNIMLIFLVLAVVCSVCHSRYLPTRSQDDRLDKLRELLQDLQENEMEKTNSFNNY-K
RMMYKGEAPRVLALEEMPPQFMRQY
>Embioptera_Rhagadochir_virgo_Proctolin
MSCRSVTLLLVALFVMYSVCESRYLPTRSQDDRLDKLRELLRDLLESEVEK-TNMNGYDR
RLMYKREAPKVLALEDVPPQLLRQ-
>Grylloblattodea_Galloisiana_nipponensis_Proctolin
MSCRHLLLLSLVLMTLYALTEARYLPTRSQDDRLDRLRELLKDLLESEIEKSNVNSYDRR
LLYKREIGHH-AAAEQVAPLPPQQ
>Grylloblattodea_Galloisiana_sinensis_Proctolin
MSCRHLLLLSLVLMTLYALTEARYLPTRSQDDRLDRLRELLKDLLESEIEKSNVNSYDRR
LLYKREIGHH-AAAEQVAPLPPQQ
>Grylloblattodea_Galloisiana_yuasai_Proctolin
MSCRHLLLLSLVLMTLYALTEARYLPTRSQDDRLDRLRELLKDLLESEIEKSNVNSYDRR
LLYKREIGHH-AAAEQVAPLPPQQ
>Grylloblattodea_Grylloblatta_bifratrilecta_Proctolin
MSCRHLLLLSLVLVTLYALTEARYLPTRSQDDRLDRLRELLKDLLESEIEKSNVNSYDRR
LLYKREVGHH-AAAEQVAPLPPQQ
>Grylloblattodea_Grylloblattella_sp._Proctolin
MSCRHLLLLCLVFVTLYALTEARYLPTRSQDDRLDRLRELLKDLLESEIEKSNVNSYDRR
LLYKREVGGHLAGAEQVAPLPPQQ
>Grylloblattodea_Grylloblattina_djakonovi_Proctolin
MSCRHILLLGLVLVTLYALTEARYLPTRSQDDRLDRLRELLKDLLESEIEKSNVNSYDRR
LLYKREIGHH-TAAEQVAPLPPQQ
>Mantodea_Acanthops_sp._Proctolin
MCSRHILLLALVLMALYATTEARYLPTRSQDDRLDRLRELLRDLLESEIERSNVN-NYER
RMIYKREV-PQMVAEQQLAPVVSA
>Mantodea_Acontista_multicolor_Proctolin
MCSRHILLLALVLMALYAATEARYLPTRSQDDRLDRLRELLRDLLESEIERSNVN-NYER
RLMYKREV-PQIPVEQQLAPVVSA
>Mantodea_Acromantis_sp._Proctolin
MCSRHILLLALVLMALYAATEARYLPTRSQDDRLDRLRELLRDLLESEIERSNVN-NYER
RMMFKREL-PQIAAEQQLAPVVSA
>Mantodea_Ameles_decolor_Proctolin
----------------------RYLPTRSQDDRLDRLRELLRDLLESEIERSNVN-NYER
RMMYKREV-PQIAPEQQLAPVVSA
>Mantodea_Amorphoscelis_pulchra_Proctolin
MCSRHILLLALVLIALYAATEARYLPTRSQDDRLDRLRELLRDLLESEIERSNVN-NYER
RMMFKRDV-PQIAAEQQLAPVVSA
>Mantodea_Brunneria_borealis_Proctolin
MCSRHILLLALVLMALYAATEARYLPTRSQDDRLDRLRELLRDLLESEIERSNVN-NYER
RMMYKREV-PQIAAEQQLAPVVSA
>Mantodea_Chaeteessa_sp._Proctolin
------------------------------------------------------------
------------------------
>Mantodea_Cheddikulama_straminea_Proctolin
MCSRHILLLALVLMALYAATEARYLPTRSQDDRLDRLRELLRDLLESEIERSNVN-NYER
RMMYKREV-PQIAPEQQLAPVVSA
>Mantodea_Choeradodis_rhombicollis_Proctolin
MCSRHILLLALVLVALYAATEARYLPTRSQDDRLDRLRELLRDLLESEIERSNVN-NYER
RMMFKREV-PQIAAEQ--------
>Mantodea_Creobroter_pictipennis_Proctolin
MCSRHILLLALVLMALYAATEARYLPTRSQDDRLDRLRELLRDLLESEIERSNVN-NYER
RMMFKREV-PQITAEQQLAPVVSA
>Mantodea_Danuria_thunbergi_Proctolin
MCSRHILLLALVLMALYAATEARYLPTRSQDDRLDRLRELLRDLLESEIERSNVN-NYER
RMMFKREV-PQIAAEQQLAPVVSA
>Mantodea_Deroplatys_lobata_Proctolin
MCSRHILLLALVLMALYAATEARYLPTRSQDDRLDRLRELLRDLLESEIERSNVN-NYER
RMMFKREV-PQIAAEQQLAPVVSA
>Mantodea_Empusa_pennata_Proctolin
MCSRHILLLALVLMALYAATEARYLPTRGQDDRLDRLRELLRDLLESEIERSNVN-NYER
RMMFKREV-PQIAAEQQLAPVISA
>Mantodea_Ephestiasula_pictipes_Proctolin
MCSRHILLLALVLMVVYAATEARYLPTRSQDDRLDRLRELLRDLLESEIERSNVN-NYER
RMMFKREV-PQIAAEQQLAPVISA
>Mantodea_Eremiaphila_braueri_Proctolin
MCSRHILLFALVLMALYVATEARYLPTRSQDDRLDRLRELLRDLLESEIERSNVN-NYER
RMMYKRET----APEQQLAPVVSA
>Mantodea_Euchomenella_sp._Proctolin
MCSRHILLLALVLMALYAATEARYLPTRSQDDRLDRLRELLRDLLESEIERSNVN-NYER
RMMFKREV-PQLAAEQQLAPVVSA
>Mantodea_Gonatista_grisea_Proctolin
MCSRHILLLALVLMALYAATEARYLPTRSQDDRLDRLRELLRDLLESEIERSNVN-NFER
RMLYKREV-PQIAAEQQLAPVVSA
>Mantodea_Hagiotata_hofmanni_Proctolin
MCSRHILLLALVLMAFYAATEARYLPTRSQDDRLDRLRELLRDLLESEIERTNVN-NYER
RMMFKREV-PQIAAEQQLAPVVSA
>Mantodea_Harpagomantis_tricolor_Proctolin
MCSRHILLLALVMMALYAATEARYLPTRSQDDRLERLRELLRDLLESEIERSNGNYNYDR
RMMFKREI-PQIAAEQQLAPVVSA
>Mantodea_Heterochaeta_occidentalis_Proctolin
MCSRHILLLALVLMALYAATEARYLPTRSQDDRLDRLRELLRDLLESEIERSNVN-NYER
RMMFKREV-PQISPEQQLAPVVSA
>Mantodea_Hierodula_patellifera_Proctolin
---------------LYAATEARYLPTRSQDDRLDRLRELLRDLLESEIERSNVN-NYER
RMMFKREV-PQIAAEQQLAPVVSA
>Mantodea_Humbertiella_sp._Proctolin
MCSRHILLLALVLMALYAATEARYLPTRSQDDRLDRLRELLRDLLENEIERSSVN-NYER
RMIYKREV-PQIAAEQQLAPVISA
>Mantodea_Hymenopus_coronatus_Proctolin
MCSRHILLLALVLMALYAVTEARYLPTRSQDDRLDRLRELLRDLLESEIERSNVN-NYER
RMMFKREV-PQIAAEQQLAPVVTA
>Mantodea_Idolomantis_diabolica_Proctolin
MCSRHILLLALVLMALYAATEARYLPTRSQDDRLDRLRELLRDLLESEIERSNVN-NYER
RLMFKREA-PQIAAEQQPAPVVSA
>Mantodea_Liturgusa_sp._Proctolin
MCSRHILLLAFVLMALYAATESRYLPTRSQDDRLDRLRELLRDLLESEIERSNVN-NYER
RMMYKREV-PQIAAEQQLSPVVSA
>Mantodea_Mantis_religiosa_Proctolin
MCSRHILLLALVLMALYAATEARYLPTRSQDDRLDRLRELLRDLLESEIERSNVN-NYER
RMMFKREV-PQIPAEQQLAPVVSA
>Mantodea_Mantoida_sp._Proctolin
MCSRHFLLLALMLIALYATTEARYLPTRGQDDRLDRLRELLRDLLESEIERTNVN-NYER
RMMYKREV-PQIAAEQPMAPLVSA
>Mantodea_Metallyticus_splendidus_Proctolin
MCSRHILLLALVLMALYTATEARYLPTRGQDDRLDRLRELLRDLLESEIERSNVN-NYER
RMMYKRET-PQIAAEQQLAPVVSV
>Mantodea_Miomantis_binotata_Proctolin_1
MCSRHILLLALVLMALYAATEARYLPTRSQDDRLDRLRELLRDLLESEIERSNVN-NYER
RMLYKREV-PQIAAEQQLVPVVSA
>Mantodea_Miomantis_brunni_Proctolin
MCSRHILLLALVLMALYAATEARYLPTRSQDDRLDRLRELLRDLLESEIERSNVN-NYER
RMLYKREV-PQIAAEQQLAPVVSA
>Mantodea_Nilomantis_floweri_Proctolin
MCSRHILLLALVLIALYAATEARYLPTRSQDDRLDRLRELLRDLLESEIERSNVN-NYER
RMMFKRDI-PQIAAEQQLAPVVSA
>Mantodea_Omomantis_zebrata_Proctolin
MCSRHILLLALVLMALYAATEARYLPTRSQDDRLDRLRELLRDLLESEIERSNVN-NYER
RMMFKREV-PQIAAEQQLAPVVSA
>Mantodea_Orthodera_novaezealandiae_Proctolin
MCSRHILLLALVLMALYAATEARYLPTRSQDDRLDRLRELLRDLLESEIERSNVN-NYER
RMMFKREV-PQIAVEQQLAPVVSA
>Mantodea_Orthoderella_ornata_Proctolin
MCSRHILLLALVLIALYAATEARYLPTRSQDDRLDRLRELLRDLLESEIERSNVN-NYER
RMMYKREV-PQIAAEQQLAPVVSA
>Mantodea_Oxyopsis_gracilis_Proctolin
MCSRHILLLALVLMALYAATEARYLPTRSQDDRLDRLRELLRDLLESEIERSNVN-NYER
RMIFKREV-PQIAVEQQLAPVVSA
>Mantodea_Oxyothespis_dumonti_Proctolin
----------------------------------DRLRELLRDLLESEIERSNVN-NYER
RMIYKREV-PQIAPEQQLAPVVSA
>Mantodea_Paraoxypilus_sp._Proctolin
MCSRHILLLALVLIALYAATEARYLPTRSQDDRLDRLRELLRDLLESEIERSNVN-NYER
RMMYKRAV-PEIAAEQQLAPVVSA
>Mantodea_Parasphendale_sp._Proctolin
MCSRHILLLALVLMALYAATEARYLPTRSQDDRLDRLRELLRDLLESEIERSNAN-NYER
RMLYKREV-PQIAAEQQLAPVVSA
>Mantodea_Phasmomantis_sumichrasti_Proctolin
--SRHILLLALVLMALYAATEARYLPTRGQDDRLDRLRELLRDLLESEIERTNVN-SYER
RMMFKREV-PQIAAEQQLAPVVSA
>Mantodea_Phyllocrania_paradoxa_Proctolin
MCSRHILLLALVLMALYAVTEARYLPTRSQDDRLDRLRELLRDLLESEIERSNVN-NYER
RMMFKREV-PQIAAEQQLAPVVSA
>Mantodea_Phyllothelys_werneri_Proctolin
MCSRHILMLALVLMALYAATEARYLPTRSQDDRLDRLRELLRDLLESEIERSNVN-NYER
RMMFKREVLPQIAAEQQLAPVVSA
>Mantodea_Popa_spurca_Proctolin
MCSRHILLLALVLMALYAATEARYLPTRSQDDRLDRLRELLRDLLESEIERSNVN-NYER
RMMFKREL-PQIAAEQQLSPVVSA
>Mantodea_Pseudempusa_pinnapavonis_Proctolin
MCSRHILLLALVLMALYAASEARYLPTRSQDDRLDRLRELLRDLLESEIERSNVN-NYER
RMMFKREV-PKIAAEQQLAPVVST
>Mantodea_Pseudogalepsus_nigricoxa_Proctolin_1
MCSRHILLLALVLMALYAASEARYLPTRSQDDRLDRLRELLRDLLESEIERSNVN-NYER
RMIYKREV-PQIAPEQQLAPVVSA
>Mantodea_Rhombodera_basalis_Proctolin
MCSRHILLLALVLMALYAATEARYLPTRSQDDRLDRLRELLRDLLESEIERSNVN-NYER
RMMFKREV-PQIAAEQQLAPVVSA
>Mantodea_Sibylla_pretiosa_Proctolin
------------------------------------------------------------
------------------------
>Mantodea_Sphodromantis_lineola_Proctolin
MCSRHILLLALVLMALYAATEARYLPTRSQDDRLDRLRELLRDLLESEIERTNVN-NYER
RMMFKREV-PQIAAEQQLAPVVSA
>Mantodea_Stagmatoptera_biocellata_Proctolin
MCSRHILLLALVMIALYAATEARYLPTRSQDDRLDRLRELLRDLLESEIERSNVN-NYER
RMMFKREV-PQIAPEQQLAPVVSA
>Mantodea_Telomantis_lamperti_Proctolin
MCSRHILLLALVVMALYAATEARYLPTRSQDDRLDRLRELLRDLLESEIERSNVN-NYER
RMMYKREL-PQLVAEQQLAPVVSA
>Mantodea_Theopropus_elegans_Proctolin
MCSRHILLLALVLMALYAATEARYLPTRSQDDRLDRLRELLRDLLESEIERSNVN-NYER
RMMFKREV-PQIAAEQQLAPVISA
>Mantodea_Thesprotia_graminis_Proctolin
MCSRHILLLALVLMALYAATEARYLPTRSQDDRLDRLRELLRDLLESEIERTNVN-NYER
RMMYKREL-PQIAAEQQLAPVISA
>Mantodea_Tropidomantis_tenera_Proctolin
MCSRHILLLALVLIALYAATEARYLPTRSQDDRLDRLRELLRDLLESEIERSNVN-NYER
RMIYKREV-PQMAAEQQLAPVVSA
>Mantophasmatodea_Mantophasma_kudubergense_Proctolin
MSCRHLMLVALVLVTIYSLSEARYLPTRSQDDRLDRLRDLLKDLLESEIEKSNVNTYDRR
MLYKREVPHGG-PADKMTPLPVEAVQQ
>Mantophasmatodea_Tyrannophasma_gladiator_Proctolin
MSCRHLMLVALVLVTLYSLSEARYLPTRSQDDRLDRLRDLLKDLLESEIEKSNVNSYDRR
VLYKREVPHDGVPADKMTPLPVEAVQQ
>Mantophasmatodea_Pachyphasma_brandbergense_Proctolin
MSCRHLMLVALVLVTIYSLSEARYLPTRSQDDRLDRLRDLLKDLLESEIEKSNVNTYDRR
MLYKREVPHAG-PADKMTPLPVEAVQQ
>Mantophasmatodea_Namaquaphasma_ookiepense__Proctolin
MSCRQLMLVALVLVSLYCLSEARYLPTRSQDDRLDRLRDLLKDLLESEIEKSNVNSYDRR
MLYKREVPHGGLPADKMTPLPVEAVQQ
>Orthoptera_Caelifera_Atractomorpha_sp._Proctolin
--SQRTLLVMMLCAL--LLAGTTRGRYLPTRRSAASAEDRLSRLRELINDLMEGDRPSSW
QPAPAPAARP-RQLDW---------LFAADPDAD----------YA-
>Orthoptera_Caelifera_Aularches_miliaris_Proctolin
MCSQRKMLVLLLSAM--LLVGAAHGRYLPTRRSAASMDDRLDRRGELISDLVASERPNT-
-RMAP------------------------------------------
>Orthoptera_Caelifera_Dictyophorus_griseus_Proctolin
------------------------------------------------------------
-----------------------------------------------
>Orthoptera_Caelifera_Dictyophorus_spumans_Proctolin
MCSQQKMLVLLLSVM--LVAGVAQGRYLPTRRSSASMADRLDRLRELINDLVESERPNT-
-RMAP---AP-RRLDW---------LFAVDPDVD----------YTQ
>Orthoptera_Caelifera_Haplotropis_brunneriana_Proctolin
MFLQRKMIVLAVAVM--VLVSLTQARYLPTRRSSATLENRLDRLRELINDLVESERSNS-
-GMAPPRLPP-RRLDW---------LYASDPDVD----------YTQ
>Orthoptera_Caelifera_Locusta_migratoria_1_Proctolin
MLSQRKTVLLLVVAL--LAAGVAQGRYLPTRRSSASLEDRLDRLRDLINDLVESERPAP-
-RALP----P-RRLDW---------MLAGEPELD----------YPQ
>Orthoptera_Caelifera_Locusta_migratoria_2_Proctolin
MLSQRKTVLLLVVAL--LAAGVAQGRYLPTRRSSASLEDRLDRLRDLINDLVESERPAP-
-RALP----P-RRLDW---------MLAGEPELD----------YPQ
>Orthoptera_Caelifera_Monistria_consobrina_Proctolin
------------------------------------------------------------
-----------------------------------------------
>Orthoptera_Caelifera_Monistria_discrepans_Proctolin
MCSQRKMFVLVLSAL--LLVSAAHGRYLPTRRSAASMEDRLDRLRELISDLVESERVNT-
-RMAPVPMAP-RRLDW---------LFAAEPDVD----------YVQ
>Orthoptera_Caelifera_Omura_congrua_Proctolin
MCSQRTFVVLLLSAL--LLAGVAHGRYLPTRRSAASMDDRLDRLRELISDLVESERSNS-
-RMSPAAVAP-RRLDW---------LFSADPELD----------YAQ
>Orthoptera_Caelifera_Parapetasia_femorata_Proctolin
MCSQQKMLVLLLSVM--LLAGVAQGRYLPTRRSSASMADRLDRLRELINDMVESERPNT-
-RMAP---AP-RRLDW---------LFAVDPDVD----------YTQ
>Orthoptera_Caelifera_Phymateus_viridipes_Proctolin
MCSQRSMLVLALCAL--LLAGTASGRYLPTRRSSASTEDRLDRLRELISDLVESERSSS-
-RLPAAAIGR-HRLDW---------MFSADPDVD----------YTQ
>Orthoptera_Caelifera_Pielomastax_soochowensis_Proctolin
MWTQRKMLLVTVAVL--LVVAEVQGRYLPTRRDTGSLEDRLDRLRDLISDLVQSERVRL-
-AVPPS-----RRAYW--------------PDVD----------YAQ
>Orthoptera_Caelifera_Poekilocerus_pictus_Proctolin
MCSQRTMLVMVLCAL--LLAGVASGRYLPTRRSSASTEDRLERLRELISDLVESERSNS-
-RLPAAATGP-HRLDW---------MFSTDPDVD----------YTQ
>Orthoptera_Caelifera_Propsednura_eyrei_Proctolin
MFSQRKMLVLALAVL--LVAGVARGRYLPTRRSSASLEDRLDRLRELISDLVDNERSNS-
-RMAPPAMPP-RRLDW---------LFAADPD---------------
>Orthoptera_Caelifera_Prosarthria_teretrirostris_Proctolin
M-SAQRMMVVLAVVM--LLACQVHGRYLPTRRNTGSFEDRLDRLRDLIDDMMESERV---
-RMAPAQ----RRAAWPVPVAALPALPATDPDFD----------YAQ
>Orthoptera_Caelifera_Psedna_nana_Proctolin
MFSQRKMLVLALAVL--LVAGVARGRYLPTRRSSASLEDRLDRLRELISDLVDNERSNS-
-RMAPPAMPP-RRLDW---------LFAADPDVD----------YAQ
>Orthoptera_Caelifera_Stenobothrus_lineatus_Proctolin
------------------------------------LEDRLDRLRDLINDLVESERPRP-
-RVLP----P-RRMDW---------MLAAEPELD----------YPQ
>Orthoptera_Caelifera_Stenocepa_sp._Proctolin
MCSQRTLLILMMCAL--LLAAAAHGRYLPTRRSSSSMEDRLERLRELISDLVESERANS-
-RLPAAA-GN-HRLDW---------VFAADPDVD----------YAQ
>Orthoptera_Caelifera_Systella_rafflesii_Proctolin
MLSQRKMVVVAMVVM--LVVGAAQGRYLHTRRGAMSFEDRIDRLRELFNDLVETERSKA-
-RMLPPPPPPSRRIDW---------AFTADPDVD----------YTQ
>Orthoptera_Caelifera_Tetrix_subulata_Proctolin
M-ACKKTMLACLLLLAALCLPSIEARYLPTR----SRSDRLDRLRELINDLLQSEVPNP-
-------AAP-RSLDL---------YKREIPPYI----------YP-
>Orthoptera_Caelifera_Tropidacris_collaris_Proctolin
---QRKTLALALVVM--LAASVAQGRYLPTRRSSASLEDRLDRLRDLINDLVESERPSS-
-RMAGPVAST-RRLDW---------MFAGEPDLD----------YAQ
>Orthoptera_Caelifera_Xya_japonica_Proctolin
M-ASKQLLILAMVLL--AVVSGSSARYLPTR----GWDDRLDRLRDLLRDLLESDPMQP-
-----------SRNNF--NELVMHKHQVLHPPTEEKLAEFMERMAQQ
>Orthoptera_Caelifera_Xya_variegata_Proctolin
-M-SKQVLVFALVLL--AVLSGCSARYLPTR----GWDDRLDRLRDLLRDLLESDPMQP-
-----------SRNNF--NELVMHKNQALHPPTEEKLAVFMERMAQQ
>Orthoptera_Caelifera_Zonocerus_elegans_1_Proctolin
---------LMLSAL--LIATAVHGRYLPTRRSAATMEDRLDRLRELISDLVESERSNS-
-RLQVAALRP-HRLDW---------MFAGDPDVD----------YAQ
>Orthoptera_Caelifera_Zonocerus_elegans_2_Proctolin
MNSQRALLVLMLSAL--LIATAVHGRYLPTRRSAATMEDRLDRLRELISDLVESERSNS-
-RLQVAALRP-HRLDW---------MFAGDPDVD----------YAQ
>Orthoptera_Caelifera_Zonocerus_variegatus_Proctolin
MNSQRALLLLMLCAL--LIATAVHGRYLPTRRSAATMEDRLDRLRELISDLVESERSNS-
-RMQVAALRP-HRLDW---------MFAGDPDVD----------YAQ
>Orthoptera_Caelifera_Zubovskia_(Zubovskya)_sp._Proctolin
---LKIPCLVVLFIL--KHTQKTEARYLPVTNYS--------------------------
---------P------------------------------YKGHYTQ
>Orthoptera_Ensifera_Acheta_domesticus_Proctolin
------------------------------------------------------------
-----------------------------------------------------
>Orthoptera_Ensifera_Anostostoma_australasiae_Proctolin
-----------VLLAVYAV-TE--ARYLPTRGQDDRIDRLRDLIRDLLQTEAENY-----
-DN-MEHSFL--------RQIPAR-------------------TVLAEELADK
>Orthoptera_Ensifera_Ceuthophilus_sp._Proctolin
MAFRHIVLMLVILTTVYST-TE--ARYLPTRSRDDRIDRLRDLLRDLLENEIEMYNAKAA
SDN-YDRPLLPFK-----RELRPM----------------------P------
>Orthoptera_Ensifera_Comicus_calcaris_Proctolin
MACRHFFILLVVLFTVYVM-TE--SRYLPTRGQDDRIDRLRDLIRDLLESEVEKYNG---
NDN-MERALL-YK-----RQIPAR-------------------PVLSEDIQEN
>Orthoptera_Ensifera_Cyphoderris_sp._Proctolin
MVYRQLLVCLVVLLTVYAV-TEVQARYLPTRSQDDRIDRLRDLIRDLLENEVEKYNANGL
ADN-YERPVL-YK-----RDIRHL----------------------PGDLQDK
>Orthoptera_Ensifera_Diestrammena_asynamora_Proctolin
MTFRQVLLFSVLLVAMFSI-KE--GRYLPTRGQDDRIERLRELLRDLIENEVAVMNNKVI
ADSRMDRPLP-FN-----GDLHDMRGDMRGMREVRPFAGRVFYPLYPEDESDQ
>Orthoptera_Ensifera_Gryllotalpa_sp._Proctolin
MEARHVGMLLLVLVAVSVL-VE--ARYLPTRSHNDRLDRLRDLIRDLLESELYKYSVGEA
EAGVPERQLL-YK-----RQAVGGIPQ----------------SYGQEELARK
>Orthoptera_Ensifera_Hemiandrus_sp._Proctolin
------------------------------------------------------------
-----------------------------------------------------
>Orthoptera_Ensifera_Hemideina_thoracica_Proctolin
MAARNVLILVLVLFAVYAM-TE--ARYLPTRGQDDRIDRLRDLIRDLLQTEVEKY-----
-DN-LDHSFL--------RQIPAR-------------------TVLDEEI---
>Orthoptera_Ensifera_Mecopoda_elongata_Proctolin
MMSRRFFVCLVILFAVGII-QRGEARYLPTRSQDDRIDRLRDLIRDLLDTEVEKYN----
-DN-YERPIL-YK-----REMHDT-------------------RALPEELLTK
>Orthoptera_Ensifera_Myrmecophilus_sp._Proctolin
------------------------------------------------------------
-----------------------------------------------------
>Orthoptera_Ensifera_Neonetus_sp._Proctolin
MAFLRLILLIAVVVALYNG-NE--ARYLPTRGQDDRIDRLRDLIRDLLEDEVGQMNAKSF
NDNMYARLAP-YKVGHEMRESRDT---------LRPISNHAIFSMMPEDEIEK
>Orthoptera_Ensifera_Nippancistroger_testaceus_Proctolin
MAARHMALLFIALFAMYVV-TS--GRYLPTRGQDDHLDRLRELIRDLLQSEVEKY-----
-DN-FEHSLL--------RQIPSR-------------------AIVADVITDK
>Orthoptera_Ensifera_Phaeophilacris_bredoides_Proctolin
------------------------------------------------------------
-----------------------------------------------------
>Orthoptera_Ensifera_Phaneroptera_falcata_75_2_Proctolin
MVSRRLLVCLLVLLVMVAMDGE--ARYLPTRGQDDRIDRLRELIRDLLESEVEKYN----
-DN-YDRPVI-YK-----RDTHDT-------------------HSAAEDLLSK
>Orthoptera_Ensifera_Stenopelmatus_sp._Proctolin
MASRDILVLLLVFVSIYAM-TE--SRYLPTRGQDDRIDRLRDLIRDLLQSEVEKYSGSRL
NDN-LEHTLL-YKR--DMRHLPGR-------------------TIMSEEIPEM
>Phasmatodea_Abrosoma_johorensis_Proctolin
MGARGAAVLVLVLVCCLCAMRAAEARYLPTRSQDDRLDRLRELLRDLLDGEFEKPSNLNS
YE-R-HMVYKRAAPTNIP------LFMDHSHV----
>Phasmatodea_Achrioptera_fallax_Proctolin
MSSRFAVLLMLL---MVCVCTMTEARYLPTRGQEDRLDRLRELLRDLLEGEMEKPSNVDS
YD-R-HLMYKREVPEAVP------VYLHQARQ----
>Phasmatodea_Agamemnon_cornutus_Proctolin
MSGRNVALLMLL---VVCLWTMTDARYLPTRNQDDRLDRLRELLRDLLEGELKKPSNANG
YD-R-HLVYKREAPEVEP------VHLNKTRK----
>Phasmatodea_Aretaon_asperrimus_Proctolin
MSSRYAALLMLL---MVCVWTITEARYLPTRGQDDRLDRLRELLRDLLEGEVEKPNNVNS
YD-R-HLMYKRELPEAVP------AYADQARQ----
>Phasmatodea_Bacillus_rossius_Proctolin
MSGRFALLLVLL---LASLWTAAEARYLPTRGQDDQLDRIRELMRYVMENKMEEP---NI
YD-S-MMHYKREVPEAVR------VLLEQARQSRQ-
>Phasmatodea_Carausius_morosus_Proctolin
MSGRFTVMLMLL---VVCVWAVTEARYLPTRGQDDRLDRLRELLRDLLEGEMEKTSNANS
YD-R-HLIYKREVPEDLP------VYLDQARQ----
>Phasmatodea_Clitarchus_hookeri_Proctolin
MSVRYAVLLILL---LAFVWTMTEARYLPTRGQDDRLDRLRELLRDLLEGEAEKLGNVNS
YD-R-HLMYKREVPQALP------VYLD--------
>Phasmatodea_Creoxylus_spinosus_Proctolin
--DRNVILVLLL---LVSVWTLSQSRYLPTRGQDDRLDRLRELLRDLLEGEMEKPSDMNK
YD-R-HLMYKRDAPEALS------AYVDQARQHNSV
>Phasmatodea_Diapherodes_gigantea_Proctolin
------------------------------------------------------------
------------------------------------
>Phasmatodea_Dimorphodes_sp._Proctolin
------------------------------------------------------------
------------------------------------
>Phasmatodea_Epidares_nolimetangere_Proctolin
MSCRYAALLVLL---MVCMWTMTESRYLPTRGQDDRLDRLRELLRDLLEGELEKPSNVNI
YD-R-HLMYKREVPEAIP------VYVDQARQ----
>Phasmatodea_Eurycantha_calcarata_Proctolin
MSGRFSMLLFLL---VVCVWAMSEARYLPTRSQDDRLDRLRELLRDLLEGEMEKPSNANS
YD-R-HLMYKREVPEDLP------VYLDQARQ----
>Phasmatodea_Extatosoma_tiaratum_Proctolin
MSVRYAVLLILL---LAFVWNMTEARYLPTRGQDDRLDRLRELLRDLLEGEVEKLGNVNS
YD-R-HLIYKRELPQALP------VYLD--------
>Phasmatodea_Gratidia_madagassa_Proctolin
------------------------------------------------------------
------------------------------------
>Phasmatodea_Heteropteryx_dilatata_Proctolin
MSSRYTALLMLV---VVCMWKLSEARYLPTRGQDDRLDRLRELLRDLLEGEMEKPSNVNG
YD-R-HLMYKREVPEAVP------IYVDQARQK---
>Phasmatodea_Libethra_strigiventris_Proctolin
MSSRVAIMLVAL---MVCAWTITEARYLPTRGQEDRLDRLRELLRDLLEGDLEKPSNMNG
YD-R-HPMYKREVPEDVP------IYVEPGHQ----
>Phasmatodea_Medauroidea_extradentata_Proctolin
MSSRYVVLLMLL---IACVWTMAEARYLPTRGQNDRLDRLRELLRDLLEGEMEKPSSVNS
Y-----------------------------------
>Phasmatodea_Megacrania_phelaus_Proctolin
MSGRNAVLLILL---LAFVWTMTEARYLPTRGQDDRLDRLRDLLRDLLEGEVEKLGNVNS
YD-R-HLVYKREVPQAVP------VYLD--------
>Phasmatodea_Metriophasma_diocles_Proctolin
------------------------------------------------------------
------------------------------------
>Phasmatodea_Neohirasea_fruhstorferi_Proctolin
------------------------------------------------------------
------------------------------------
>Phasmatodea_Oreophoetes_peruana_Proctolin
MSIRVAILLVAL---MVCVWTLAEARYLPTRGQEDRLDRLRELLRDLLEGDMEKPSNMNG
YD-R-RLMYKREVPEDVP------IHMDQARQ----
>Phasmatodea_Orestes_mouhotii_Proctolin
MSCRYAALLVLL---MVCVWTMTEARYLPTRGQDDRLDRLRELLRDLLEGELEKPSNVNS
YD-R-HLMYKREVPEAIP------VYVDQARQ----
>Phasmatodea_Orthomeria_sp._Proctolin
---------------CLCCMMVAEARYLPTRSQDDRLDRLRELLRDLLDGEFEKPNNMNS
YE-R-HVVYKRAAPTNIP------LFMDHSHV----
>Phasmatodea_Orxines_xiphias_Proctolin
MSGHYAVLLMLL---IVCVWTITECRYLPTRSQDDRLDRLRELLRDLLEGEMEKSNNGNS
YDNR-HLMYEREAPLSLP------VYLDQTRQ----
>Phasmatodea_Paranisacantha_sp._Proctolin
------------------------------------------------------------
------------------------------------
>Phasmatodea_Peruphasma_schultei_Proctolin
MSGRYAVLLMLL---MVYMWTVTEARYLPTRGQEDRLDRLRELLRDLLEGEMEKSANLNR
MD-R-HLTYKRIVQEALP------VYDDQTRQ----
>Phasmatodea_Phyllium_philippinicum_Proctolin
MSGRYAVLLILL---AVCVWMMTEARYLPTRGQDDRLDRLRQLLTELLEGDLEKPSSANS
YD-R-HLIYERKAAEEMP------VYLDQ-------
>Phasmatodea_Pseudophasma_velutinum_Proctolin
------------------------------------------------------------
------------------------------------
>Phasmatodea_Pseudosermyle_phalangiphora_Proctolin
------------------------------------------------------------
------------------------------------
>Phasmatodea_Ramulus_artemis_Proctolin
MSGRYVVLLMLL---IACVWAIAEARYLPTRGQNDRLDRLRELLRDLLEGEMEKPISANS
YD-RQHVMYKREVPEDMQ------AYFDLTRQ----
>Phasmatodea_Sipyloidea_biplagiata_Proctolin
------------------------------------------------------------
------------------------------------
>Phasmatodea_Spathomorpha_lancettifer_Proctolin
MSSHSAMLLMLLTTVMVCACTITEARYLPTRGQEDRLDRLRELLQDILDGEMEKPSNTNS
YE-H-HFMYKRQTPDAVS------AYLHQANH----
>Phasmatodea_Spinotectarchus_acornutus_Proctolin
------------------------------------------------------------
------------------------------------
>Phasmatodea_Timema_cristinae_Proctolin
MSYQHAILVVLL---LVSLHTRCESRYLPTRSHDNQLDRLRELLRDLLETELDSTHNIVS
YD-R-RSLYKREVPETRKSSSFENVTTVHALQ----
>Phasmatodea_Tirachoidea_westwoodii_Proctolin
MSSRYAVLL-LL---IACVWTMTEARYL--------------------------------
------------------------------------
>Phasmatodea_Trachyaretaon_brueckneri_Proctolin
------------------------------------------------------------
------------------------------------
>Phasmatodea_Xenophasmina_simile_Proctolin
MSRNFAVLAILL---IACVWTMTEGRYLPTRGQDDRLDRLRELLRDLLEGDMEKPSIGNS
YD-R-HLVYKREVPEAIP------AYLHQFRQ----
>Plecoptera_Acroneuria_stigmatica_Proctolin
M-SCRH-VVAVCLILVACYT-LTQARYLPTRSQDDRLDKLRDLLKDLLESEIEKS-----
--NVNN-YERQLLYKREAP--------------------
>Plecoptera_Apteroperla_tikumana_Proctolin
M-TCRQ-LITFCVVLIAFYS-ITEARYLPTRSQDDRLDKLRDLLKDLLESEVEKP-----
--NLNN-YDRRLLFKRAAGAAPEIPVSSVQEKPAAVTRK
>Plecoptera_Brachyptera_vera_Proctolin
MLTCRH-LLACSLLLLLTISFVSEARYLPTRSQDDRLDKLRDLLKDLLESEVEKP-----
--NINN-YERRLMFKREVPHRGEA------ENRAVVVQN
>Plecoptera_Cosmioperla_kuna_Proctolin
M-YCRH-LFALGLLLVTLYS-LTEARYLPTRSQDDRLDKLRDLLKDLLESDMDRS-----
--AFNN-YDHRVVYKREVASRSDPPS------KQTL--Q
>Plecoptera_Cryptoperla_japonica_Proctolin
M-Y-RQ-VLGVCLLVLAVYS-VAEARYLPTRGQDDRLDKLRELLKDLLESEVEKS-----
--NVNA-FERRLMYKRELPHFPDPGQ-------------
>Plecoptera_Eusthenia_lacustris_Proctolin
M-YCRH-LVALCLVLVTLYT-LTEARYLPTRSQDDRLDKLRDLLKDLLESDVEKS-----
--NFNN-YDRRLLYKREAAPRPPSPA----DHQANFAAQ
>Plecoptera_Isoperla_sp._Proctolin
M-SCRY-VFVMCLVLIACYS-LTQARYLPTRSQDDRLDKLRDLLKDLLETEVEKS-----
--NVNN-YDRRLLYKRELPRLPRLPA---VDNRMQH---
>Plecoptera_Leuctra_sp._Proctolin
M-ACRH-LIALCLIIFTLYT-IADARYLPTRSQDDRLDKLRDLLKDLLESEVEKP-----
--NMNN-YDRRILFKRELPLPVGYTQ----EKRATMVQQ
>Plecoptera_Nemoura_sp._Proctolin
MASSQN-IFSFCLVLIALYS-LTEGRYLPTRSNEDRLDKLRDLLKDLLESEVEKP-----
--TFNN-FDRRLLFKRETSEVDRGVGGGDKKIQPTPGHH
>Plecoptera_Perla_marginata_Proctolin
MFQPKEFLVVSLVLLIVCSS-LSQARYLPTRSQDDRLDKLRDLLKDLLASEIEKS-----
--NGNNHYERLLMYKRDAEEGMHP---------------
>Plecoptera_Pteronarcys_sp._Proctolin
M-SCRH-VLAVCLVMVACYS-LTQARYLPTRSQDDRLDKLRDLLKDLLESEVEKT-----
--NVNN-YERRLLYKREVPRLTQLPQIPAVDNRATH--Q
>Plecoptera_Scopura_montana_Proctolin
M-TSRQ-LIAFCIVLVAFYT-ISEARYLPTRSQDDRLDKLRDLLKDLLESEVEKP-----
--NMNN-YDRRLLYKREVPQLTDA------EKRGTQGKQ
>Plecoptera_Siphonoperla_torrentium_Proctolin
------------------------------------------------------------
---------------------------------------
>Plecoptera_Sweltsa_sp._Proctolin
M-SCRY-VVAVCLVLIVCLS-LTQARYLPTRSQDDRLDKLRDLLKDLLETEVEKS-----
--NANN-YDRRLLYKRDLPRLPAAAI----ANRMQH---
>Plecoptera_Trinotoperla_montana_Proctolin
MVCCRH-VLGLWLVLVTIYT-LTEARYLPTRSQDDRLDKLRDLLKDLLESDVEKSSFNNN
NNNNNN-YDRRLLYKRSAPPPSPLHA---TSIRALT---
>Zoraptera_Zorotypus_Proctolin_1
MICIRHILFATVVLVVMYSTVESRYLPTRSQEDRLDKLRELLRDLLENEIEKSNPAYDRR
IMYKREVVPEFAADPNPALISLEQVPMQQ
>Zoraptera_Zorotypus_Proctolin_2
MICIRHILFATVVLVVMYTTVESRYLPTRSQEDRLDKLRELLRDLLENEMEKSSPAYERR
IMYKREVIPEYAADPNP------------
