# Supplementary material for: Evolution of Neuropeptide Precursors in Polyneoptera (Insecta)
Source: Front Endocrinol (Lausanne). 2020 Apr 15;11:197. doi: 10.3389/fendo.2020.00197 (PMC7179676; doi:10.3389/fendo.2020.00197)
Supplement: Supplementary file 3 [file Data_Sheet_2.ZIP › Additional File 2R_RFLa.fasta]

>Blattodea_Catara_RFLa
------------------------------------------------------------
------------------------------------------------------------
------------------------------------------------------------
-----------------------------------------------DA-------E--T
LPVPWKRSRYYRRYPWKRQNGRHRAQ------------YADANRYMCNPTREDVFQLLVA
LHEAREGNTRRTVNFCNRKRPASTIFTNIRFLGRRK--------
>Blattodea_Blattella_RFLa
------------------------------------------------------------
------------------------------------------------------------
--------------E-VW-------------DVP------------AGPLLYV-------
---E--------DV----------------PTGY-------SSETTEED-------D--G
LSIPWKRSRYYRRYPWKRQNGRHRAQ------------YSDASRYMCNPTREDVFQLLVA
LHEAREGNTRRTVSFCNRKRPASTIFTNIRFLGRRK--------
>Blattodea_Blaberus_RFLa
------------------------------------------------------------
-----------------------------------------------------------E
LLTSYLE-QLVRDGE-IW-------------DVP------------SGPLLYV-------
---E--------DAP---------------PSLY-------SGESPEDD-------D--G
LPIPWKRSRYYRRYPWKRQNGRHRAQ------------YSDASRYMCNPTR---------
--------------------------------------------
>Blattodea_Balta_RFLa_1
------------------------------------------------------------
------------------------------------------------------------
------------------------------------------------------------
------------------------------------------------------------
----------------------HRSQ------------Y-SESSYMCNPSREDVFQLLVA
LHEAREGNTRRTVNFCNRKRPASAIFTNIRFLGRRK--------
>Blattodea_Balta_RFLa_2
----------------------------------MHTNFL---------GTLIGTALVLH
SVVHSMA----IAAISTGNLPS----GTD--TEPEHNAL------NPNVN--GKWDPDME
LLTAYLE-QLLRDGE-IW-------------DVP------------AGPLLYV-------
---E--------DA----------------PAVY-------NSDISEED-------E--S
LPIPWKRSRYYRRYPWKRQNGRHRSQ------------YSESSY----------------
--------------------------------------------
>Blattodea_Asiablatta_RFLa
------------------------------------------------------------
------------------------------------------------------------
------------------------------------------------------------
------------------------------------------------------------
LPIPWKRSRYYRRYPWKRQNGRHRSQ------------YSDASSYMCNPTREDVFQLLVA
LHEAREGNTRRTVNFCNRKRPASTIFTNIRFLGRRK--------
>Blattodea_Tryonicus_RFLa
------------------------------------------------------------
------------------------------------------------------------
------------------------------------------------------------
------------------------------PVID-------NEVSEEDD-------D--P
MSIPWKRSRYYRRYPWKRQNGRNRNQ------------YADASRYMCNPTREDVFQLLVA
LHEAREGNTRRTVNFCNRKRPASTIFTNIRFLGRRK--------
>Blattodea_Tivia_RFLa
----------------------------------MGRAFL---------EILVGVSLLVH
CSLHSAA----ADTITSPENLSP---GSD--RGGDPNIA------IPNNE--GKLDADLD
LLSSYLE-QVLREGD-LW-------------NLH------------QPPLLYV-------
---E--------DG----------------PQPV-------SSERSDEDE------D--E
TTMPWKRSRYYRRYPWKRQNGRHRAQ------------YSDSSRYMCNPTREDVFQLLVA
LHEAREGNTRRIVNFCNRKRPASTIFTNIRFLGRRK--------
>Blattodea_Symploce_RFLa
MSAAK-----------------------------MHTIFL---------GRLLGVALLFN
SVHHSMG----LATINAGNMVST---AAD--SDPEHNEL------NPSPN--GRWDPDIE
YLTAYLE-QLLRDGE-IW-------------DVP------------AGPLLYV-------
---E--------DV----------------PPVY-------SSETTEED-------D--G
IPIPWKRSRYYRRYPWKRQNGRHRAQ------------YSDASRYMCNPTREDVFQLLVA
LHDAREGNTRRTVNFCNRKRPASTIFTNIRFLGRRK--------
>Blattodea_Supella_RFLa
----------------------------------MHTTFL---------GTFVGTALVLH
SLLHSMA----IAAIDTGNMPS----VTD--ADSEHNAL------NQNAN--VKWDSDME
LLSSYLE-QLLKDGE-IW-------------DVP------------TSPVLYV-------
---E--------DV----------------PSVY-------SSDSTEDD-------N--G
LPIPWKRSRYYRRYPWKRQNGRHRAS------------YPDSS-YMCNPTREDVFQLLVA
LHEAREGNTRRTVNFCNRKRPAGAIFTNIRFLGRRK--------
>Blattodea_Sundablatta_RFLa
----------------------------------MHTTFL---------GTLLGTALVLH
SVLHSMA----IAAIGTGNVPS----ATD--TEPEHNAL------NSNEN--GKLDPDME
LLTSYLE-QLLRDGE-IW-------------DVP------------AGPLLYV-------
---E--------DV----------------PPVY-------NSDSSEDE-------D--G
LPIPWKRSRYYRRYPWKRQNGRHRAT------------YSDSS-YMCNPTREDVFQLLVA
LHEARGGNTRRTVNFCNRKRPASAIFTNIRFLGRRK--------
>Blattodea_Schultesia_RFLa
------------------------------------------------------AALVLH
SLIQAVA----MAAVNSGNLLS----APE--SEQDQNSL------NSGVN--GKWDPDME
LLTSYLE-QLLRDGE-IW-------------DIP------------SGPLLYV-------
---E--------DA----------------PPSL------YSGESPEDE-------D--G
LTIPWKRSRYYRRYPWKRQNGRHRAQ------------YSDASRYMCNPTREDVFQLLVA
LHEAREGNTRRTVNFCNRKRPASTIFTNIRFLGRRK--------
>Blattodea_Shelfordella_RFLa
----------------------------------MHPTLL---------GILLGASFVLQ
SC-------ETAATLTAENVAA----GSNA------------EAEQMGAT--PEWGSDME
LLTGYLE-QLLRDGE-LW-------------DAH------------EAPLLYV-------
---E--------DA-------------------------------DEDA-------E--A
LPVPWKRSRYYRRYPWKRQNGRHRAQ------------YADANRYMCNPTREDVFQLLVA
LHEAREGNTRRTVNFCNRKRPAS---------------------
>Blattodea_Periplaneta_RFLa_1
------------------------------------------------------------
------------------------------------------------------------
-------------GE-LW-------------DAH------------EAPLLYV-------
---E--------DA-------------------------------DEDA-------E--A
LPVPWKRSRYYRRYPWKRQNGRHRAQ------------YADANRYMCNPTREDVFQLLVA
LHEAREGNTRRTVNFCNRKRPASTIFTNIRFLGRRK--------
>Blattodea_Periplaneta_RFLa_2
------------------------------------------------------------
------------------------------------------------------------
-------------GE-LW-------------DAH------------EAPLLYV-------
---E--------DA-------------------------------DEDA-------E--A
LPVPWKRSRYYRRYPWKRQNGRHRAQ------------YADANRYMCNPTREDVFQLLVA
LHEAREGNTRRTVNFCNRKRPASTIFTNIRFLGRRK--------
>Blattodea_Paratemnopteryx_RFLa
------------------------------------------------------------
-----------------------------------------------------------E
YLSNYLE-QLLRDGE-LW-------------DMP------------TGPLLYV-------
---E--------DV----------------PAVY-------STEVSEED-------D--G
LPIPWKRSRYYRRYPWKRQNGRHRAQ------------YSDASRYMCNPTREDVFQLLVA
LHEAREGNTRRTVNFCNRKRP-----------------------
>Blattodea_Panchlora_RFLa
------------------------------------------------------------
------------------------------------------------------------
------------------------------------------------------------
------------------------------------------------------------
------------------QNGRYRAQ------------YADASRYMCNPTREDVFQLLVA
LHEAREGNTRRTVNFCNRKRPASTIFTNIRFLGRRK--------
>Blattodea_Nocticola_RFLa
----------------------------------MPGSYL---------GTLLGVLLLLN
SVIQSVI----AAEMSP---------ASD--TDMARNMV------NPNSD--AKWDPEME
AISSFLE-DLLRIGE-LW-------------DMP------------QGPLLYV-------
---E--------DY----------------PPPL-------SSELSEDD-------D--T
SQIPWKRSRYYRRYPWKRQNGRHRAQ------------YADSNRYMCNPTREDVFQLLVA
LHEAREGNTRRTVNFCNRKRPASTIFTNIRFLGRRK--------
>Blattodea_Nauphoeta_RFLa
------------------------------------------------------------
------------------------------------------------------------
------------------------------------------------------------
------------------------------------------------------------
--------------------GRHRAQ------------YSDASRYMCNPTREDVFQLLVA
LHEAREGNIRRTVNFCNRKRPASTIFTNIRFLGRRK--------
>Blattodea_Lamproblatta_RFLa
----------------------------------MYHRLL---------RTLLGALFILN
SALHIMV----DATITSENISP----GSDTGADPDHNLV------NSNAE--GKWTADMD
FLTSYLE-QLLHDGS-LW-------------DMH------------ETPLLYV-------
---E--------NT----------------PTAF-------SSEGSEED-------E--T
LSTPWKRSRYYRRYPWKRQNGRHRSQ------------YADASRYMCNPTREDVFQLLVA
LHEAREGNTRRTVNFCNRKRPASTIFTNIRFLGRRK--------
>Blattodea_Ischnoptera_RFLa
----------------------------------------------------LGAAFILN
SVHHSVV----LAAITSGNVVA----PSD--SDPENNVI------NPGSN--ESWDPDME
YMTTYLE-QLLRDGE-LW-------------DVP------------NGPLLYV-------
---E--------DV----------------PPSY------DSNEVNDED-------T--A
LPVPWKRSRYYRRYPWKRQNGRHRSQ------------YPDASGYMCNPTREDVFQLLVA
LHEAREGNTRRTVNFCNRKRPASTIFTNIRFLGRRK--------
>Blattodea_Euthlastoblatta_RFLa
------------------------------------------------------------
------------------------------------------------------------
LLVEH-------------------------------------LYVEDAPSVYS-------
SDSSE-------E-----------DDG---------------------------------
LPIPWKRSRYYRRYPWKRQNGRHRSA------------Y-SESSYMCTPSREDVFQLLVA
LHEAREGNTRRTVNFCNRKRPASAIFTNIRFLGRRK--------
>Blattodea_Eurycotis_RFLa
------------------------------------------------------------
------------------------------------------------------------
------------------------------------------------------------
------------------------------------------------------------
------------------------------------------------------------
------------VNFCNRKRPASTIFTNIRFLGRRK--------
>Blattodea_Eucorydia_RFLa
----------------------------------MRPTLL---------ATLVGASLIMH
CALHPAS----AATITSAENLSS---GSDR-VEPERNLV------NPSKE--GKWNDDME
LLTSYLE-QVLREGE-MW-------------DEP------------QTPLLYV-------
---E--------DV----------------PTLV-------SRETLEDDE------D--V
SGIPWKRSRYYRRYPWKRQNGRHRTQ------------YADSSRYMCNPTREDVFQLLVA
LHEAREGNMRRTVNFCNRKRPASTIFTNIRFLGRRK--------
>Blattodea_Episymploce_RFLa
------------------------------------------------------------
----------------------------------------------QSPN--GRWDTDME
YLTAYLE-QLLRDGE-IW-------------DVP------------AGPLLYV-------
---E--------DV----------------PTVY-------NSETTEED-------D--G
LSIPWKRSRYYRRYPWKRQNGRHRAQ------------YSDA------------------
--------------------------------------------
>Blattodea_Ellipsidion_RFLa
--------------------------------AAISTGNLPSGV----------------
------------------------------------DTEPEHNALNPNSN--GKWDPDME
LLTAYLE-QLLRDGE-IW-------------DVPTG----PLLYVEDAPTVYN-------
SDISE-------E-----------DES---------------------------------
LPIPWKRSRYYRRYPWKRQNGRHRSQ------------Y-SESSYMCNPSREDVFQLLVA
LHEAREGNTRRTVNFCNRKRPASAIFTNIRFLGRRK--------
>Blattodea_Ectobius_RFLa
------------------------------------------------------------
------------------------------------------------------------
--------------------------------------------------LYV-------
---E--------DA----------------PAVY------SSEVMSEED-------D--S
MPLPWKRSRYYRRYPWKRQNGRHRAQ------------YSDASRYMCNPTREDVFQLLVA
LHEAREGNTRRTVNFCNRKRPASTIFTNIRFLGRRK--------
>Blattodea_Diploptera_RFLa
----------------------------------MHPTVL---------GTILGTTLILH
SCIHPVT----MATVNTENMIP----AIE--PETDGSAL----------K--DKWDPDME
YLSSYLE-QLLRDGE-IW-------------QLP------------SSPLLYV-------
---E--------DVP---------------SSVY-------SEEVPEDD-------D--G
IAIPWKRSRYYRRYPWKRQNGRQRTQ------------YADSSRYMCNPTREDVFQLLVA
LHEAREGNTRRTVNFCNRKRPAGAIFTNIRFLGRRK--------
>Blattodea_Deropeltis_RFLa
------------------------------------------------------------
------------------------------------------------AI--PEWGSDME
LLTGYLE-QLLHDGE-LW-------------DSH------------EAPLLYV-------
---E--------DA-------------------------------DQDA-------E--A
QPVPWKRSRYYRRYPWKRQNGRHRAQ------------YADANRYMCNP-----------
--------------------------------------------
>Blattodea_Cryptocercus_RFLa
------------------------------------------------------------
------------------------------------------------------------
------------------------------------------------------------
---E--------DM----------------TPAV-------TSEESEED-------D--T
MPIPWKRSRYYRRYPWKRQNGRNRAQ------------YADASRYMCNPTREDVFQLLVA
LHEAREGNTRRTVNFCNRKRPASTIFTNIRFLGRRK--------
>Blattodea_Isoptera_Coptotermes_RFLa
----------------------------------MR-------------CASIGVILTLH
CVL-------------AATNMPP---GTE--PDPENAIES------------PRWDADMQ
LLASYLE-QMLRETD-PW-------------DVH------------ETPLLYV-------
---E--------DL---------------------------NSG-GTED-------D--A
LSLPWKRSRYYRRYPWKRQNGHHRTH------------YADAGRYMCNPTREDVFQLLVA
LHEAREGNTGRTVNFCNRKRPASSIFTNIRFLGRRK--------
>Blattodea_Isoptera_Incisitermes_RFLa
------------------------------------------------------------
----------------------------------ENNVL------SP------KWDSDTE
LLASYLE-QLLRERE-LW-------------DSN------------EMPLLYV-------
---E--------DA---------------------------NSEGSEED-------D--A
LSVPWKRSRYYRRYPWKRQNGRHRSQ------------YADASRYMCNPTREDVFQLLVA
LHEAREGNTRRTVNFCNRKRPASTIFTNIRFLGRRK--------
>Blattodea_Isoptera_Prorhinotermes_RFLa_1
------------------------------------------------------------
------------------------------------------------------------
-----------------------------------------------PPLLYV-------
---E--------DV---------------------------NSGATEED-------D--A
FSLPWKRSRYYRRYPWKRQNGHHRTQ------------YADASQYMCNPTREDVFQLLVA
LHEARDGNFGRTVNFCNRKRPASSVFTNIRFLGRRK--------
>Blattodea_Isoptera_Prorhinotermes_RFLa_2
------------------------------------------------------------
------------------------------------------------------------
-----------------------A------NTEN------------DYPLLLI-------
---Q--------D----------------------------------------DFVP--P
ESPVNKRSRYYRRYPWKRQNGRAY----------------EPDSYLCTPTRNDVFQLLLA
LHDTRSGMGDRTVKFCNRRR------------------------
>Blattodea_Isoptera_Reticulitermes_RFLa
------------------------------------------------------------
------------------------------------------------------------
------------------------------------------------------------
------------------------------------------------------------
--------------------GQHRTQ------------YADASRYMCTPTREDVFQLLVA
LHEAREGNTRRTVNFCNRKRPASSIFTNIRFLGRRK--------
>Dermaptera_Anataelia_RFLa
------------------------------------------------------------
------------------------------------------------------------
---------LLNDES-LWL----SESN---EDNT------------LGPLVYE-------
---E--------TI----------------PPLV---------ADPEADDP--SPPP--P
LFRLLKRSRYYRRYPWKRQNGRNRSS-----------TYQSDARYMCTPTREDVFQLLVA
LHEAREGNLART--------------------------------
>Dermaptera_Anechura_RFLa
------------------------------------------------------------
------------------------------------------------------------
------------------------------------------------------------
------------------------------------------------------------
-----------------------RSS------------YQSDARYMCTPTRNDVYQLLLA
LHGARGGDLGKTVNFCNRKRPASAIFTNIRFLGRRKK-------
>Dermaptera_Parapsalis_RFLa
------------------------------------------------------------
------------------------------------------------------------
------------------------------------------------PLVYEEAIPPL-
VDPEA-------D-----------DPSP--PPP---------------------------
LFRLLKRSRYYRRYPWKRQNGRNRNT------------YQSDARYMCTPTREDVFQLLVA
LHEARGGNLSRTVNFCNRKRPASAIFTNIRFLGRRRK-------
>Dermaptera_Allostethus_RFLa
------------------------------------------------------------
------------------------------------------------------------
------------------------------------------------------------
--PET-------D-----------DPSP--PPP---------------------------
LFRLLKRSRYYRRYPWKRQNSRNRSS-----------SYQSDARYMCTPTREDVFQLLVA
LHEAREGNLARTVNFCNRKRPASAIFTNIRFLGRRRK-------
>Dermaptera_Labia_RFLa
----------------------------------MLATWLI--------LLLIGTL----
--------------------------SSSVVAPPPPSVTV-PDSDSESLE--DTTPFSHE
VLASHLA-QILNDDS-LW-------------SNE---ENS------IGPLIYE-------
---E--------EL----------------PSMN---------ELETDDQ---SPSP--P
LFRLLKRSRYYRRYPWKRQNGRSRSS-----------TYQSDARYMCTPTREDVFQLLVA
LHEARGGDLARTVNFCNRKRPASAIFTNIRFLGRRKK-------
>Dermaptera_Diplatys_flavicollis_RFLa
------------------------------------------------------------
------------------------------------------------------------
------------------------------------------------------------
------------------------------------------------------------
----------------KRQNSRSRSS-----------TYQSDARYMCTPTREDVFQLLVA
LHEAREGNLARTVNFCNRKRPASAIFTNIRFLGRRRK-------
>Dermaptera_Diplatys_sp_RFLa
-------------------------------------------TVWLFVFIIGSLYAAVA
A------------------------PP-------PPVTAPDTVSGVVDTP--PTSKAE--
-LASHLA-RLFNDES-LW----STD----SNDDT------------LGPLVYEEAIPPLA
ADPEA-------D-----------DPSP--PPP---------------------------
LFRLLKRSRYYRRYPWKRQNSRSRSS-----------TYQSDARYMCTPTREDVFQLLVA
LHEAREGNLARTVNFCNRKRPASAIFTNIRFLGRRRK-------
>Dermaptera_Hemimerus_RFLa
------------------------------------------E-----------------
------------------------------------------------------------
-LASRLA-ELLNDDSVLWPPTGHTQHNEILIDEDGNQQHPR----GPAPLIYE-------
---EA-----EMD----------EQPS--YPSSTTSVIASSSLSSSPSS-------S--P
LYRLLKRSRYYRRYPLKRQNGRSRSS----------NTYQSDARYMCTPTREDVFQLLVA
LHEARGGDLGRTVNFCNRKRPASAIFTNIRFLGRRKK-------
>Dermaptera_Apachyus_RFLa
------------------------------------------------------------
------------------------------------------------------------
------------------------------------------------------------
-----------------------------------------------DDP---SQPP--P
LFRLLKRSRYYRRYPWKRQNGRSRSS-----------PYQSDARYMCTPTREDVFQLLVA
LHEAREGNLARTVNFCNRKRPASAIFTNIRFLGRRRK-------
>Dermaptera_Apterygida_RFLa
------------------------------------------------------------
------------------------------------------------------------
------------------------------------------------------------
------------------------------------------------------------
--------------------------------------------------RTDVYHLLPA
LHDARGGDLGKTVNFCNRKRPASAIFTNIRFLGRRKK-------
>Empioptera_Antipaluria_RFLa
----------------------------------MHISIL---------GTFLALFMFVN
MICC-----LPLNEEAVQDTYPSVPDMTDY--------------EPKTFS--TDSDEDLE
ALSSFLK-EILQETR--W-------------DEN------------GTPLLYI-------
---E--------DL----------------PEDY-------RYETVS---------D--S
DPIPLKRSRYYRRYPWKRQNGRSR-H------------YVDDNRYLCNPSKEDVFQLIAA
LHDARSGNKGRVVNFCNRKRPAHAIYTNVRFLGKRRK-------
>Empioptera_Aposthonia_RFLa
----------------------------------MHATVG---------VVILGLFLFIQ
TVWC-----MPVSEETSFSNFPSERGTLDI--------------ESRPLS--LNSDEDLD
TFTTYLT-EMLQQTP--W-------------FEN------------ELPLLYV-------
---E--------EL----------------PERL------------EDDLA-Q---N--T
EAMPLKRSRYYRRYPWKRQNSRSR-Y------------YVDDNRYMCNPTKQDVYQLLVA
LHDARSGNKGRTVQFCNRKRPANMIYTNVRFLGKRSK-------
>Empioptera_Rhagadochir_RFLa
----------------------------------MQSSVA---------VVLLGLLLCTQ
VIWCLPVS--------SGDMQPSF-QSPDI-----------SEYELQPLS--VNSEDELD
ALSSYLT-EVLHQIP--W-------------EEN------------ETPLLYV-------
---E--------DV----------------PNAF-------------EDE---TIPQ--A
VNVPLKRSRYYRRYPWKRQNGQRR-Y------------VVDDGRYMCNPTKEDVFQLLVA
LHDARSGNKGRTVNFCNRKRPASAIFTNVRFLGRRK--------
>Grylloblattodea_Galloisiana_yuasai_RFLa
------------------------------------------------------------
------------------------------------------------------------
------------------------------------------------------------
------------------------------------------------------------
-------SR-YRRYPWKRQNNRLRAF------------YSGDHRYMCNPTREDVFKLLVA
VHDNNNG--GRMVNFCNRKRPATAIFTNIRSVGMRRK-------
>Grylloblattodea_Galloisiana_sinensis_RFLa
------------------------------------------------------------
------------------------------------------------------------
------------------------------------------------------------
------------------------------------------------------------
-----------------------------------------------------------A
VHDNNNG--GRMVNFCNRKRPATAIFTNIRSVGMRRK-------
>Mantodea_Orthoderella_RFLa
-----------------------------------MMQLLF-------KTTVLLAVLAVQ
CFLNSMVVGVPLDALTAGSEADAV-NPSDL------------EGNPESGG--ATTSDDLE
LLAAYLE-QTLRDNK-------------------------------DPGLVYV-------
---G--------E----------------------------------DSG------E--E
PTWVGKRSRYYRRYPWKRQNNRHH--------------YEDVNSYMCNPTREDVFQLLVA
LHEAREGNTRRIVNFCNRRRPASAIFTNIRFLGRK---------
>Mantodea_Miomantis_binotata_RFLa
------------------------------------------------------------
------------------------------------------------------------
------------------------------------------------------------
-------------------------------------------------G------E--E
PTWVGKRSRYYRRYPWKRQNGRHH--------------YDDLNSYMCNPTREDVFQLLVA
LHEAREGNTRRIVNFCNRRRPAGAIFTNIRFLGRK---------
>Mantodea_Miomantis_brunni_run2_RFLa
-----------------------------------MQLLPY-------KTTVLMAALVVQ
CLLNSMAASIPLDSPAGGSETDAA-NSSDL------------DANPENEG--PTTSDDLE
LLAAYLE-QILRDNQ-------------------------------DPGLVYL-------
---G--------E----------------------------------DTG------E--E
PTWVGKRSRYYRRYPWKRQNGRHH--------------YDDLNSYMCNPTREDVFQLLVA
LHEAREGNTRRIVNFCNRRRPAGAIFTNIRFLGRK---------
>Mantodea_Miomantis_brunni_run1_RFLa
-----------------------------------MQLLPY-------KTTVLMAALVVQ
CLLNSMAASIPLDSPAGGSETDAA-NSSDL------------DANPENEG--PTTSDDLE
LLAAYLE-QILRDNQ-------------------------------DPGLVYL-------
---G--------E----------------------------------DTG------E--E
PTWVGKRSRYYRRYPWKRQNGRHH--------------YDDLNSYMCNPTREDVFQLLVA
LHEAREGNTRRIVNFCNRRRPAGAIFTNIRFLGRK---------
>Mantodea_Liturgusa_RFLa
----------------------------------MMQHMSF-------KTTVLLAVLAVE
CFLNSMAAVVPLDELAAGSETDAV-NPSDL------------DGNPESGG--AATSDDLE
LLTAYLE-QILRDNQ-------------------------------DPGLVYV-------
--DG--------E----------------------------------DSG------E--E
PTWVGKRSRYYRRYPWKRQNSRHH--------------YEDVNNYMCNPTREDVFQLLVA
LHEAREGNTRRIVNFCNRRRPASAIFTNIRFLGRK---------
>Mantodea_Idolomantis_RFLa
------------------------------------------------------------
------------------------------------------------------------
------------------------------------------------------------
-------------------------------------------------G------E--E
PAWVGKRSRYYRRYPWKRQNGRHH--------------FDDVNSYMCNPTREDVFQLLVA
LHEAREGNTRRIVNFCNRRRPAGAIFTNIRFLGRK---------
>Mantodea_Humbertiella_RFLa
------------------------------------------------------------
------------------------------------------------------------
------------------------------------------------------------
-------------------------------------------------G------E--E
PAWVGKRSRYYRRYPWKRQNGRHH--------------FDDVNSYMCNPTREDVFQLLVA
LHEAREGNTRRIVNFCNRRRPAGAIFTNIRFLGRK---------
>Mantodea_Harpagomantis_RFLa
-----------------------------------MQLL----------TTALLATMVIH
CLLNSMAAALPLDSPAAGSETDAA-NSSDL------------DVNPESEG--AATSEDLE
LLTAYLE-QILRENQ-------------------------------DPGLVYL-------
---G--------E----------------------------------DTG------E--E
PAWVGKRSRYYRRYPWKRQNGRHH--------------YDEVNSYMCNPTREDVFQLLVA
LHEAREGNSRRIVNFCNRRRPAGAIFTNIRFLGRK---------
>Mantodea_Hagiotata_RFLa
----------------------------------MMQLLSY-------KMNILLATLVVQ
CLLSSMATAIPLDLPATGSETDAA-NSSDL------------DVNPENEG---VTSDDLE
LLTAYLE-QILRDNQ-------------------------------EPGLVYL-------
---G--------E----------------------------------DTG------E--E
PALVGKRSRYYRRYPWKRQNGRHH--------------FDDVNSYMCNPTREDVFQLLVA
LHEAREGNSRRIVNFCNRRRPAGAIFTNIRFLGRK---------
>Mantodea_Eremiaphila_RFLa
------------------------------------------------------------
--------AIPLDSAIAGSETDAV-NSSDL------------DANSENES--PTASDDLD
LLAAYLE-QILRENQ-------------------------------DPGLVYL-------
---G--------D----------------------------------DGD------E--E
PTWVGKRSRYYRRYPWKRQNGRHH--------------YDD-------------------
--------------------------------------------
>Mantodea_Ephestiasula_RFLa
------------------------------------------------------------
------------------------------------------------------------
----------------------------------------------GPGLVYL-------
---G--------D----------------------------------DTG------E--E
PAWVEKRSRYYRRYPWKRQNGRHH--------------YEDVNSYMCNPTREDVFQLLVA
LHEAREGNSMRMVNF-----------------------------
>Mantodea_Danuria_RFLa
------------------------------------------------------------
-----------------GSEADAV-NSNDL------------DVNPENEG--ATTSDDLE
LLSAYLE-QILRDNQ-------------------------------DPGLVYL-------
---G--------E----------------------------------DND------E--E
PAWVGKRSRYYRRYPWKRQNGRHH--------------FDDVNSYMCNPTREDVFQLLVA
LHEAREGN------------------------------------
>Mantodea_Choeradodis_RFLa
----------------------------------MMQLLPY-------KMTVLLAALVVQ
CFLNSMVAAIPLDSASTGSETDAA-NSSDL------------DVNPENEG--ATASDDLE
LLTAYLE-QILRDNQ-------------------------------DPGLVYL-------
---G--------E----------------------------------DTG------E--E
PTWVGKRSRYYRRYPWKRQNGRHH--------------FDDVNSYMCNPTREDVFQLLVA
LHEAREGNTR----------------------------------
>Mantodea_Cheddikulama_RFLa
------------------------------------------------------------
-----------------------------------------------------------E
LLAAYLE-QILRDNQ-------------------------------DPGLVYL-------
---G--------E----------------------------------DAD------E--E
PTWVGKRSRYYRRYPWKRQN-RHH--------------YDDLNSYMCNPTREDVFQLLVA
LHEAREGNTRRIVNFCNRRRPAGAIFTNIRFLGRK---------
>Mantodea_Acontista_RFLa
------------------------------------------------------------
-----------SDVLAAESETDVG-NPSDL---------------DGTRD--ATTSDDFE
LLAAYLE-QILREDQ-------------------------------DPGLVYV-------
---G--------E----------------------------------DNG------E--E
PTWVEKRSRYYRRYPWKRQNSRH-------------------------------------
--------------------------------------------
>Mantodea_Ameles_RFLa_1
------------------------------------------------------------
------------------------------------------------------------
------------------------------------------------------------
------------------------------------------------------------
-----------------------------------------------------------A
LHEAREGNTRRIVNFCNRRHLLALSSLTSGFSAESEAVNAEANI
>Mantodea_Ameles_RFLa
------------------------------------------------------------
------------------------------------------------------------
------------------------------------------------------------
------------------------------------------------------------
------------------------------------------------------------
--------------FLQSTPPAGAIFTNIRFLGRK---------
>Mantodea_Brunneria_RFLa
------------------------------------------------------------
-----MAAAVPLDALAAESDTDGV-NPSDM------------DGNLESGG--ATTSDDLE
LLSVYLE-QILRDNQ-------------------------------DPGLVYV-------
---G--------E----------------------------------DSG------E--E
PTLVGKRSRYYRRYPWKRQNNRHH--------------YEDVNSYMCNPTREDVFQLLVA
LHEAREGNTRRIVNFCTRRRPAGAIFTNIRFLGRK---------
>Mantodea_Tropidomantis_RFLa
------------------------------------------------------------
----------------------AV-NSSDL------------GANPESEG--ATRSDDLE
LLAAYLE-QILRDNQ-------------------------------DPGLVYL-------
---G--------D----------------------------------DTE------E--E
PTWVGKRSRYYRRYPWKRQNGRHH--------------YDDFN-----------------
--------------------------------------------
>Mantodea_Acanthops_RFLa
------------------------------------------------------------
------------------------------------------------------------
-------------DQ-------------------------------DPGLVYV-------
---G--------D----------------------------------DSG------E--E
PTWVGKRSRYYRRYPWKRQNSRHH--------------YEDVNSYMCNPTREDVFQLLVA
LHEAREGNTRRIVNFCNR--------------------------
>Mantodea_Theopropus_RFLa
------------------------------------------------------------
------------------------------------------------------TSDDLE
LLTTYLE-QILRDNQ-------------------------------DPGLVYL-------
---G--------E----------------------------------DTG------E--E
PAWVGKRSRYYRRYPWKRQNGRHH--------------FDDVNSYMCNPTREDVFQLLVA
LHEA----------------------------------------
>Mantodea_Telomantis_RFLa
------------------------------------------------------------
---------------------------------------------GPRGG----------
---AHVG---------------------------------------QQALAVL-------
------------------------------PPL---------------------------
--------------PLKRQNGRHQ--------------YEDINSYMCNPTREDVFQLLVA
LHEAREGNTRRIVNFCNRRRPAG---------------------
>Mantodea_Thesprotia_RFLa
----------------------------------MMQRMSF-------KTTALLAALAVQ
CMLSSMVAAIPLDSLAAGADTDAV-NSSDL------------DGNAESEG--ATNTDDLE
LLAAYLE-QILRDNQ-------------------------------DPGLVYV-------
---G--------D----------------------------------EIG------E--E
PTWVGKRSRYYRRYPWKRQNNRHH--------------YDDANNYMCNPTREDVFQLLVA
LHEAREGNTRRIVNFCNRRRPASAIFTNIRFLGRK---------
>Mantodea_Phyllothelys_RFLa
----------------------------------MMQLLPY-------KTTVLLATLVAQ
CLLNSMVAAIPLDSPATGSDTDAA-NSSDL------------DVNPENEG--ATTSDDLE
LLTTYLE-QILRDNQ-------------------------------DPGLVYL-------
---G--------E----------------------------------DTG------E--E
PTWVAKRSRYYRRYPWKRQNGRHH--------------FDDVNSYMCNPTREDVFQLLVA
LHEAREGNTRRIVNFCNRRRPAGAIFTNIRFLGRK---------
>Mantodea_Phasmomantis_RFLa
------------------------------------------------------------
------------------------------------------------------------
----------LRDNQ-------------------------------DPGLVYL-------
---G--------E----------------------------------DDG------E--E
PAWVGKRSRYYRRYPWKRQNGRHH--------------FDDVNSYMCNPTREDVFQLLVA
LHEAREGNTRRIVNFCNRRRPAG---------------------
>Mantodea_Paraoxypilus_RFLa
------------------------------------------------------------
---------------------------------------------PESEV--ATTSDDLE
LLTAYLE-QILRDSQ-------------------------------DPGLVYL-------
---E--------S----------------------------------DTE------E--E
PTWVGKGSRYYRRYPWKRQNGRHQ--------------YDDFNSYMCNPTRE--------
--------------------------------------------
>Mantophasmatodea_Pachyphasma_brandbergense_RFLa
----------------------------------MQPSPV---------ALCLYATVSLH
WALQAVSGELL--------------DSTDL---------------DDARW--SLNDVNLD
ALTTYLD-QLALEE-----------------DDP------------DNPMVYV-------
---E--------------------------------------------------------
--MPDKRSRYH-RYPYKRQNYRTRAF------------FSDDQRYRCYPSREDVFRLLVA
MHDVREGNPRRVVNFCHRRRPAAVVFNNIRTLGMRRK-------
>Mantophasmatodea_Tyrannophasma_gladiator_RFLa
----------------------------------MQPSPV---------ALCLYATVSFH
WALHAISGEML--------------DATDL---------------DDARW--SLNDVNLD
ALAAYLD-QLATED-----------------DDP------------DDPLVYV-------
---E--------------------------------------------------------
--MPDKRSRYH-RYPYKRQNYRTRAF------------FSDDQRYRCYPSREDVFRLLVA
MHDVREGNPRRVVNFCHRRRPAAVVFNNIRTLGMRRK-------
>Mantophasmatodea_Mantophasma_kudubergense_RFLa
----------------------------------MQRSPA---------ALCLYATVSLH
WALQAVSGELL--------------DSTDL---------------DDVRW--SLNDVNLD
ALATYLD-QLALEE-----------------DDP------------DNPLEYV-------
---E--------------------------------------------------------
--MPDKRSRYH-RYPYKRQNYRTRAF------------FSDDQRYRCYPSREDVFRLLVA
MHDVREGNPRRVVNFCHRRRPAAVVFNNIRALGMRRK-------
>Mantophasmatodea_Namaquaphasma_ookiepense__RFLa
------------------------------------------------------------
------------------------------------------------------------
------------------------------------------------------------
------------------------------------------------------------
------------------------------------------------------------
--------------------------------------------
>Orthoptera_Caelifera_Omura_RFLa
------------------------------------------------------------
-------------------------------------ML------GTTDL--SADPDQLE
LLSNYLT-RLLVEG---W-------------PQD------------QPPLLYV-------
---E--------DR----------------EDDA-------AGAGAEADSD--SFGV--G
AQPIWKRSRYYRRYPWKRQNGRYQ---------------SAEDRYLCQPTR---------
--------------------------------------------
>Orthoptera_Caelifera_Parapetasia_RFLa
-----------------------------------MFP-------------PLVALLCAC
PLLLTDAA------------------PAPA-PGPEPALQ------GTADL--SADSDKLD
LLSNYLT-RLLVEG---W-------------PED------------QPPLLYV-------
---E--------DGEE--------DDA---APDF-------G--------------V--G
APPIWKRSRYYRRYPWKRQNGRYQS---------------AEDRYLCQPTRDDVFQLLLA
LHDARRGNSARTVSFCNRRRPASAIFTNIRFLGR----------
>Orthoptera_Caelifera_Aularches_RFLa
----------------------------------MEIA----------------------
---------------------------------------------KISFL--LADPDQLD
LLSNYLT-RLLVEG---W-------------PED------------QPPLLYV-------
---E--------DGEDA--------DA---APDF-------G--------------V--G
AQPIWKRSRYYRRYPWKRQNGRYQS---------------AEDRYLCQPTRDDVFQLLLA
LHDARRGNSGRTVSFCNRRRPASAIFTNIRFLGR----------
>Orthoptera_Caelifera_Dictyophorus_spumans_RFLa_1
--------------------------------------MLF--------PPLLALLCACP
LLLTDAAP-APA-------------------PGPQPALQ------GTADL--SADSDKLD
LLSNYLT-RLLVEG---W-------------PED------------QPPLLYV-------
---E--------D--------------------------------GEEDDAATDLGV--G
APPIWKRSRYYRRYPWKRQNGRYQ---------------SAEDRYLCQPTRDDVFQLLLA
LHDARRGNSARTVSFCNRR-------------------------
>Orthoptera_Caelifera_Dictyophorus_spumans_RFLa_2
------------------------------------------------------------
------------------------------------------------------------
------------------------------------------------------------
------------------------------------------------------------
------------------------------------------------------------
---------------------ASAIFTNIRFLGR----------
>Orthoptera_Caelifera_Atractomorpha_RFLa
----------------------------------MLLP-------------LLTALLFSC
PLLLTSAA------------------PAPV-ADPQPAML------GSGDL--SADPEQLE
LLSNYLT-RLLVEG---W-------------PQD------------QPPLLYM-------
---E--------DGEDA--AGGAGDAD---SYGF-------G--------------V--G
AQPIWKRSRYYRRYPWKRQNGRYQT---------------AEDRYLCQPTREDVFQLLVA
LHDARRGNSARTFSFCNRRRPASAIFTNIRFLGR----------
>Orthoptera_Caelifera_Zubovskia_RFLa
------------------------------------------------------------
------------------------------------------------------------
------------------------------------------------------------
------------------------------------------------------------
---VWKRSRYYRRYPWKRQNGRYQA---------------AEDRYLCQPTREDVFQLLVA
LHEARRGDHNRTVTFCNRRRPASAVFTNIRFLGR----------
>Orthoptera_Caelifera_Zonocerus_variegatus_RFLa
----------------------------------MLFP-------------LLTALLGAC
PLLLTSSA------------------PAPV-AGPQPAVL------GATDL--NADPDQLE
LLSNYLT-RLLVEG---W-------------PQD------------QPPLLYV-------
---E--------DGEDA--GTGA-DPD---SDDF-------G--------------V--G
AQPIWKRSRYYRRYPWKRQNGRYQS---------------AEDRYLCQPTREDVFQLLVA
LHDARRGNSARTVNFCNRRRPASAIFTNIRFLGR----------
>Orthoptera_Caelifera_Xya_japonica_RFLa
------------------------------------------------------------
-------------------------------------------------------NGDPD
LLATYLR-DLVMSDE-PW----------------------------DSPLVYV-------
---E--------E--------------------------------PEAD-------A--D
LPEVWKRSRYYRRYPWKRHNPRLR----------------GEDHYLCNPSRQDVFQLLVA
LHEAREGNLSRTVSFCNRKRPASSIFTNIRFLGRRK--------
>Orthoptera_Caelifera_Xya_variegata_RFLa
------------------------------------------------VTMLVAGLLMLH
AVAILALPL------------------------------------ETPPQ--SLDNGDPN
VLATYLR-DLVMSDE-PW----------------------------DSPLVYV-------
---E--------E--------------------------------PEAD-------S--D
LPEVWKRSRYYRRYPWKRHNPRFR---------------GGEDHYICNPSRQDVFQLLVA
LHEAREGNLSRTVNFCNRKRPASTIFTNIRFLGRRKK-------
>Orthoptera_Caelifera_Zonocerus_elegans_2_RFLa
------------------------------------------------------------
------------------------------------------------------------
------------------------------------------------------------
-------------GEDAGTGTGA-DPD---SDDF-------G--------------V--G
AQPIWKRSRYYRRYPWKRQNGRYQS---------------AEDRYLCQPTREDVFQLLVA
LHDARRGNSARTVSFCNRRRPASAIFTNIRFLGR----------
>Orthoptera_Caelifera_Locusta_Lapo_RFLa
----------------------------------MLLP-----------LALLLASLAAA
P-LTCEAA------------------PA---PAPQPAAR------APAEI--TADPEQLE
LLSAYLT-RLLVDG---W-------------PEG------------EPPLLYV-------
---EAADPEVEGDGDGY--------AA---GPAV-------G--------------V--G
AQPFWKRSRYYRRYPWKRQNGRYQA---------------ADDRYLCQPTREDVFQLLVA
LHEARRGDSSRTVSFCNRRRPASAIFTNIRFLGR----------
>Orthoptera_Caelifera_Locusta_Jana_RFLa
----------------------------------MLLP-----------LALLLASLAAA
P-LTCEAA------------------PA---PAPQPAAR------APAEI--TADPEQLE
LLSAYLT-RLLVDG---W-------------PEG------------EPPLLYV-------
---EAADPEVEGDGDGY--------AA---GPAV-------G--------------V--G
AQPFWKRSRYYRRYPWKRQNGRYQA---------------ADDRYLCQPTREDVFQLLVA
LHEARRGDSSRTVSFCNRRRPASAIFTNIRFLGR----------
>Orthoptera_Caelifera_Tetrix_RFLa
--------------------------------------ML---------LLALVSFLATS
SLLCDATP--------------------DR---------------SSQDV--TADSEQLE
MLSNYLT-RLLVDG---W-------------SEG------------DAPLLYV-------
---EG-------DA----------------P-------------------------V--D
NNDVWKRSRYYRRYPWKRQNGQ----------------YVSDDRYMCNPTREDVFQLLVA
LHEARRGDVGRTVSFCNRRRPASAIFTNIRFLGRK---------
>Orthoptera_Caelifera_Systella_RFLa
------------------------------------------------------------
------------------------------------------------------------
-----LT-RLLIDG---W-------------PDD------------EPPLLYV-------
---E--------GGDGAD-----VDGA---GVGV-------G--------------A--G
AQPLWKRSRYYRRYPWKRQNGRNQG---------------ADDRYLCQPTREDVFQLLVA
LHEARRGDSNRTVSFCNRRRPASAIFTNIRFLGR----------
>Orthoptera_Caelifera_Stenocapa_RFLa_1
----------------------------------MLLP-------------LLTALLGAC
PLLLTSAA------------------PATV-AGPQPAVL------GTNDI--SGDPDQLE
LLSSYLT-RLLVEG---W-------------PQD------------QPPLLYV-------
---E--------DGEDS--------GE---PEEF-------G--------------V--G
AAPVWKRSRYYRRYPWKRQNGRYQS---------------AEDRYLCQPTREDVFQLLVA
LHEARRGNSARTVSFCNRRRPASAIFTNIRYIDR----------
>Orthoptera_Caelifera_Stenocapa_RFLa_2
------------------------------------------------------------
------------------------------------------------------------
------------------------------------------------------------
------------------------------------------------------------
------------------------------------------------------------
-----RGNSARTVSFCNRRRPASAIFTNIRFLGR----------
>Orthoptera_Caelifera_Stenobothrus_RFLa
------------------------------------------------------------
------------------------------------------------------------
------------------------------------------------------------
----------GGGGVGG--------AG---DPAV-------G--------------V--G
AQPFWKRSRYYRRYPWKRQNGRYQT---------------ADDRYLCQPTREDVFQLLVA
LHEARRGDSSRTVSFCNRRRPASAIFTNIRFLGR----------
>Orthoptera_Caelifera_Psedna_RFLa
------------------------------------------------------------
------------------------------------------------------------
------------------------------------------------------------
------------------------------------------------------------
-----------------------R------------------------------------
----------------TRRRPASAIFTNIRFLGR----------
>Orthoptera_Caelifera_Prosarthria_RFLa_1
------------------------------------------------------------
------------------------------------------------------------
-----------------------------------------------PPLVVV-------
---D--------E----------------------------------EDN------G--L
ASGPWKRSRYYRRYPWKRQNGRYQ---------------PVDDPHMCHPTREDVFQLLVA
LHEARRGDSGRFVSFCNRR-------------------------
>Orthoptera_Caelifera_Prosarthria_RFLa_2
------------------------------------------------------------
------------------------------------------------------------
------------------------------------------------------------
------------------------------------------------------------
------------------------------------------------------------
-------------------RPASAIFTNIRFLGR----------
>Orthoptera_Caelifera_Phymateus_RFLa
------------------------------------------------------------
------------------------------------------------------------
------------------------------------------------------------
------------------------------------------------------------
-----------RRYPWKRQNGRYQS---------------AEDRYLCQPTREDVFQLLVA
LHEARRGNSARTVSFCNRRRPASAIFTNIRFLGR----------
>Orthoptera_Caelifera_Pielomastax_RFLa
--------------------------------------ML---------LPLLLSLLCTG
QLLCQAAP------------------PADT---------------SSSEV--AAEPDQLE
ALSSYLT-RLLVED---W-------------PEG------------ESPLVYV-------
---D--------DAG--------------------------------GD-------S--E
SAPLWKRSRYYRRYPWKRQNGRYQ---------------EAEDPHLCHPTREDVFQLLVA
LHEARSGDSGRVVSFCNRRRPASAIFTNIRFLGRK---------
>Orthoptera_Ensifera_Stenopelmatus_RFLa
------------------------------------------------------------
------------------------------------------------------------
-------------------------------------------------LLYV-------
---E--------G-----------------P-------------------------E--D
NHMPWKRSRYYRRYPWKRQNTRDRA-------------YVEDNRYMCNPSREDVFQLLVA
LHEAREGNYGRTVNFCNRKRPA----------------------
>Orthoptera_Ensifera_Phaeophilacris_RFLa
------------------------------------------------------------
------------------------------------------------------------
------------------------------------------------------------
------------------------------------------------------------
----------------------------------------------CNPTREDVFQLLVA
LHEARAGNLGRTVSFCNRRRPAAAVFTNIRFLGRRRRR------
>Orthoptera_Ensifera_Nippancistroger_RFLa
----------------------------------MQPAVV---------ASLLGASVVLH
SLLVTTL-------------------ALDA-ESPSSKTDTDVE-IEAGR------GAELD
LLTKYLS-DALREDA--W-------------TEA------------GGPLLYV-------
---E--------E-----------------P-------------------------E--D
NHMALKRSRYYRRYPWKRQNSRDRGA------------YIDDNRYMCNPTREDVFQLLVA
LHEAREGNHGRTVNFCNRKRPASAIFTNIRFLGKRRK-------
>Orthoptera_Ensifera_Hemiandrus_RFLa
------------------------------------------------------------
------------------------------------------------------------
------------------------------------------------------------
------------------------------------------------------------
-------------------------------------------RYMCNPTREDVFQLLVA
LHEAREGNHGRTVNFCNRKRPASAIFTNIRFLGKRRK-------
>Orthoptera_Ensifera_Gryllotalpa_RFLa
----------------------------------MRCTLA--------------------
---------------------------------------------GPTPS----------
--------HRCRCSS--W-------------TRA------------TTPKSAL-------
---R--------R-----------------------------------------------
----WRRGHRRRRAPRGSAPATTDATPGSDSPAAGAASSETHNPYLCNPTREDVFQLLVA
LHEARSGNLGRTLNFCNRRRPAASVFTNIRFLGRR---------
>Orthoptera_Ensifera_Comicus_RFLa
------------------------------------------------------------
----------------------------------------------NSLE--SASRREAE
MMIDYLS-QALQRDD--W-------------RED------------MGPVVYV-------
---D--------DL------------------------------------------E--D
TYKPAKRSRYYRRYPWKRQNGRDR-Q------------YIDDSRYLCNPTREDVFQLLVA
LHEARGGNYGRTVNFCNRKRPVGAIFTNIRFLGRRKK-------
>Orthoptera_Ensifera_Cyphoderris_RFLa
-----------------------------------QSALV---------VSLLGASVALH
CLV-----------------------AADS-DMPDVGTETE----EAGAG--MAPGAELD
LLASYLS-QALREDA--W-------------SEG------------GGPLLYV-------
---E--------GV----------------P-------------------------E--D
SHMPLKRSRYYRRYPWKRQNTRDRTT------------YVDDNRYMCNPTREDVFQLLVA
LHEAREGNYGRTVNFCNRKRPASAIFTNIRFLGKRRK-------
>Orthoptera_Ensifera_Diestrammena_RFLa
M---------------------------------LQAIIV---------VSQVASS----
--------------------------RTDA-ETP---AELD----AEVLA--LPAGADID
LLTSYLT-QALRDEA--W-------------DSR------------GGPLIYL-------
---E--------GDGD-----------------------------AEEDGD-----N--V
VQNLWKRSRYYRRYPWKRQNVHDRSA-----------QYVDDNRYMCNPTREDVFQLLVA
LHEAREGNFGRTINFCNRKRPASAIFTNIRFLGKRRK-------
>Orthoptera_Ensifera_Neonetus_RFLa
------------------------------------------------------------
------------------------------------------------------------
------------------------------------------------------------
------------------------------------------------------------
------------------------------------------------------------
-----TGNTGRTIQFCNRKRPASAIFTNIRFLGKRRK-------
>Orthoptera_Ensifera_Acheta_RFLa
------------------------------------------------------------
------------------------------------------------------------
----------------------------------------------ASP-----------
------------------------------------------------------------
-------------------------------------AADYDNPYLCNPTREDVFQLLVA
LHEARAGNLGRTVSFCNRRRPAASVFTNIRFLGRRRRR------
>Phasmatodea_Oreophoetes_RFLa
------------------------------------------------------------
---------------------------------APPELQSNTGYAAEGEA--QLTDADLD
LLSTYLT-LLLR-------------------QGG------------ESPLVYV-------
---E--------DG----------DPPP--PP---------------------------Q
LAVPWKRSRYYRRYPWKRQNGRGRSY------------RPDDNRYMCNPSREDVYQLLVA
LHEARAGNTGRTVSFCNRKRPASAIFTNIRFLGRRRK-------
>Phasmatodea_Carausius_RFLa
--M-----------------------------YGVHNGLLTASA----LLLLLATYCGVC
A------------------------DTAEQ-DLVPPGLQPDTGVAAEGVA--QLTDADLD
TLAAYLGLLLLR-------------------EDG------------EGPLVYV-------
---ED-------D-----------DDND--PPPP-------------PP-------QSYD
VPLPWKRSRYYRRYPWKRQNGRGRTY------------RADDNRYMCNPSREDVFQLLVA
LHEARAGNTGRTVNFCNRKRPASAIFTNIRFLGRRRK-------
>Phasmatodea_Orestes_RFLa
------------------------------------------------------------
------------------------------------------------------------
------------------------------------------------------------
------------------------------------------------------------
-------------------------------------------------SREDVFQLLVA
LHEARAGNAGRTVNVCNRKRPASAIFTNIRFLGRRRK-------
>Phasmatodea_Orxines_RFLa
MTM-----------------------------HGVHNGLLTAST-----LLLLATYCGMC
A------------------------EPAAQ-DLVPLELQPDTELVAEDEG--QLTAADLD
VLATYLS-LLLR-------------------EGG------------DGPLVYV-------
---EG-------D-----------DDGP--PPPP-------------SP-------Q--D
LPLPWKRSRYYRRYPWKRQNGRGRSY------------RPDDNRYMCNPSREDVFQLLVA
LHEARAGNTGRTVNFCNRKRPASAIFTNIRFLGRRRK-------
>Phasmatodea_Peruphasma_RFLa_1
----------------------------------MYGVYN---------RLLTASTLLLM
TTYCGLCA-----ESSERDVAPLD-LQSDT---------A--EVAADGGA--QLTDADLD
LLATYLE-LLLKQEG---------------------------------------------
---E--------------------------------------------------------
------------------------------------------------------------
--------------------------------------------
>Phasmatodea_Peruphasma_RFLa2
------------------------------------------------------------
------------------------------------------------------------
------------------------------------------------------------
------------------------------------------------------------
------------------------------------------------------------
----------------NRKRPASAIFTNIRFLGRRRK-------
>Phasmatodea_Phylium_RFLa
------------------------------------------------------------
------------------------------------------------------------
------------------------------------------------------------
------------------------------------------------------------
----------------------GR--------------RADDNPYMCNPSREDVYQLLVA
LHEARAGNTGRTVSFCNRRRPASAIFTNIRFLGRRRK-------
>Phasmatodea_Pseudosermyle_RFLa
------------------------------------------------------------
------------------------------------------------------------
------------------------------------------------------------
------------------------------------------------------------
----WKRSRYYRRYPWKRQNSRGRSY------------RPDDNRYMCNPSREDVFQLLVA
LHEARAGNTGRTVSFCNRKRPAS---------------------
>Phasmatodea_Ramulus_RFLa
----------------------------------MYGVQH---------GLLTASTVLLL
AACCGLCA-----DTDEQDVVPFE-LQPDT---------G--VS----------TEVDLD
SLAAYLG-LLLRGGD-----------------SG------------EWPLVYV-------
---E--------D---D-------------P-----------------------------
------------------------------------------------------------
--------------------------------------------
>Phasmatodea_Sipyloidea_RFLa
------------------------------------------------------------
------------------------------------------------------------
------------------------------------------------------------
------------------------------------------------------------
------------------------------------------------------FQLLVA
LHEARAGNTGRTVNFCNRKRPASAIFTNIRFLGRRRK-------
>Phasmatodea_Trachyaretaon_RFLa
---------------------------------------------------LTASALLLL
APSCGLCA-----ESAEQDVVPLE-AQSDT---------D--GSAEDGGARLQLTDADMD
LLAAYLG-LLLQEGG---------------------------------PLVYV-------
---E--------DGGDD-------------P-------------------------P--P
LPLPWKRSRYYRR-----------------------------------------------
--------------------------------------------
>Phasmatodea_Achrioptera_RFLa
----------------------------------MYGVHN---------ALLTASSLLLL
TTYCGLCV-----EYPEQDLVPLD-DQSDT------------DYAVDGKE--QLTDADLD
VLAAYLS-LLLQED----------------------------------------------
------------------------------------------------------------
------------------------------------------------------------
--------------------------------------------
>Phasmatodea_Aretaon_RFLa
------------------------------------------------------------
------------------------------------------------------------
------------------------------------------------------------
------------------------------------------------------------
------------------------------------------------------------
------GNTGRTVNFCNRKRPASAIFTNIRFLGRRRK-------
>Phasmatodea_Bacillus_RFLa
------------------------------------------------------------
------------------------------------------------------------
------------------------------------------------------------
------------------------------------------------------------
-----KRSRYYRRYPWKRQNARGRGA-----------ASADDNRYMCNPSREDVFQLLVA
LHAARAGDTRRTVSFCNRRRPASAIFTNIRFLGRRRK-------
>Phasmatodea_Epidares_RFLa
------------------------------------------------------------
------------------------------------------------------------
---------------------------------A------------NTPLVYV-------
---E--------D-----------DPPPALPPAG---------DDDDDD-------A--D
AAVPWKRSRYYRRYPWKRQNARGRAY------------RPDDNRYLCNPSREDVFQLLVA
LHEARAGNTGRTVNFCNRKRPASAIFTNIRFLGRCRK-------
>Phasmatodea_Eurycantha_RFLa
MDVVDVNRNISRRNLECFSRNKLTNFSTNNFRYGVHNGLITAS-----TLLLLTTYCGLC
A------------------------EPAEQEDLVQGSLQS-----DTGAA--QITDADLD
TLAAYLG-LLLLHGD------------------G------------EGPLVYL-------
---E--------DDGEE------GDP----PP-------------APPS-------Y--D
VPLPWKRSRYYRRYPWKRQNGRGRNY------------RADDNRYMCNPSREDVYQLLVA
LHEARAGNTARTVNFCNRKRPASAIFTNIRFIGRRRK-------
>Phasmatodea_Heteropteryx_RFLa
------------------------------------------------------------
------------------------------------------------------------
------------------------------------------------------------
------------------------------------------------------------
-------SRYYRRYPWKRQNGRGRSY------------RAEDNRYMCNPSREDVFQLLVA
LHEARAGNTGRTVNFFNRKRPASAIFTNIRFLGRRRK-------
>Phasmatodea_Libethra_RFLa
------------------------------------------------------------
------------------------------------------------------------
------------------------------------------------------------
------------------------------------------------------------
-------------------------------------------RYMCNPSREDVFQLLVA
LHEARAGNTGRTVSFCNRKRPASAIFTNIRFLGRRRK-------
>Phasmatodea_Gratidia_RFLa
------------------------------------------------------------
------------------------------------------------------------
------------------------------REDG------------EGPLVYV-------
---E--------DNQ---------------P-------------------------Q--D
VAVPWKRSRYYRRYPWKRQNGRGRAY------------RPDDNR----------------
--------------------------------------------
>Phasmatodea_Medauroidea_RFLa
------------------------------------------------------------
-------------------------------------------------G--VAAELDLD
ALAAYLG-LLLR-----------------GDDGA------------DGPLVYG-------
---E--------D-----------DPPP--PSA------------QLQQ-------Q--D
VAVPWKRSRYYRRYPWKRQNGRGRSY------------RADDNRYMCNPSREDVFQLLVA
LHEARAGNTGRTVNFCNRKRPASAIFTNIRFLGRRRK-------
>Plecoptera_Scopura_RFLa
----------------------------------MQSLLC---------AMLVSATIALH
WAVVHVLA---AEALQTNILPPRYEDSMER---------------SGSSQ--DLGGMEMA
MLESYLD-GLLSEPP--W-------------TDQ------------DSPLLYV-------
---E--------EL----------------PPA------------PEES-------Q--R
SAGPWKRSRYYRRYPWKRQNTRNR---------------GEDGRYMCNPTKEDIFQLLVA
LHDARG--------------------------------------
>Plecoptera_Pteronarcys_RFLa
------------------------------------------------------------
-----------------------------------------------------------G
ALLSYLE-AVLREPS---------------RPETI-----------SLSVVYY-------
---E--------DI----------------PELL----------------------Q--E
TPPPPKRSRFH-RYPWKRQNRRAL---------------SSPLNPQCNPSREEIFRLLVA
IQDT----------------------------------------
>Plecoptera_Protonemura_RFLa
------------------------------------------------------------
-----------------------------------------------------LEPPQGD
ILDDYDD------------------------------------------LVYV-------
---E--------R-----------------------------------------------
-----------RAYSGKRQG--------------------PEPRYVCRPSRDDVVRLLLA
LHEAKENGNSGFVSFCNLRRPASDVLTSLRFLGRRK--------
>Plecoptera_Nemoura_RFLa
------------------------------------------------------------
------------------------------------------------------------
------------------------------------------------------------
------------------------------PP-------------AEED-------Q--R
MAIPWKRSRYYRRYPWKRQNDRNRG---------------EDGRFLCNPSKEDVFQLLVA
LHDARAGNTRRTVNFCNRKRPASAIFTNIRFLGRRRK-------
>Plecoptera_Leuctra_RFLa
----------------------------------MLGLVS---------LTLLGATIALH
WSLPQVLA-----EAAAHRFQGSL--------------------EREPGQ--DVSGLEMS
MLASYLD-DLLSEPP--W-------------SDQ------------DSPLVYI-------
---E--------E-----------------PQVP--------QQTTEEDQ------M--S
SGRDVKRSRYYRRYPWKRQNTRQR----------------EDARYMCNPTKEDVFQLLVA
LHEAQGGNTRRTVNFCNRKRPASAVFTNIRFLGRRRK-------
>Plecoptera_Isoperla_RFLa
------------------------------------------------------------
------------------------------------------DRFSPKMSHTTRNEIAIN
ALKAYLA-AIIRQPS---------------LSET------------DIFITFY-------
---D--------EV----------------PQLQ----------------------Q--E
DVLPLKRSRFF-RYPWKRQNRRGL---------------TTPLNPMCNPTREEIFRLLVA
VHNTKS--------------------------------------
>Zoraptera_Zorotypus_RFLa
------------------------------------------------------------
------------------------------------------------------------
------------------------------------------------------------
------------------------------------------------------------
------------------------------------------------------------
-----EGNTRKTVNFCNRKRPATAIFTNIRFLGRKK--------
