# Supplementary material for: Evolution of Neuropeptide Precursors in Polyneoptera (Insecta)
Source: Front Endocrinol (Lausanne). 2020 Apr 15;11:197. doi: 10.3389/fendo.2020.00197 (PMC7179676; doi:10.3389/fendo.2020.00197)
Supplement: Supplementary file 3 [file Data_Sheet_2.ZIP › Additional File 2S_SIFamide.fas]

>Blattodea_Anallacta_SIFamide
MQ--NRGVATC-LLLLAVLLLAE--L-XATYRKPPFNGSIFGKRGNAV---EYD---GAG
KALSALCEIASEACSAWFPSADNN------------------------------
>Blattodea_Asiablatta_SIFamide_1
MQ--KRGVATY-LVLLAVLLFAE--LATATYRKPPFNGSIFGKRGNVV---EYD---GAG
KALSALCEIASEACSAWFPSA---------------------------------
>Blattodea_Balta_SIFamide
MQ--KNSVTTA-LLLLAVLLLAE--LATATYRKPPFNGSIFGKRGNVV---EYD---GAG
KALSALCEIASEACSAWFPSSDNN------------------------------
>Blattodea_Blaberus_SIFamide
-----------------VLLLAE--LATATYRKPPFNGSIFWKRGNVV--AEYE---NTG
KALSALCEIASESCSAWFPSSENN------------------------------
>Blattodea_Blattella_SIFamide
------------------------------------------------------------
------------------------------------------------------
>Blattodea_Cariblatta_SIFamide
MQ--KSSVATC-LLLLAILLLAE--LATATYRKPPFNGSIFGKRGNVV---EYD---GAG
KALSALCEIASEACSAWFPSTDNN------------------------------
>Blattodea_Catara_SIFamide
------------------------------------------------------------
------------------------------------------------------
>Blattodea_Cryptocercus_SIFamide
------------------------------------------------------------
------------------------------------------------------
>Blattodea_Ectobius_SIFamide
MQ--KSGVATL-LLLLAVLLLTE--LAAATYRKPPFNGSIFGKRGNVA---EYD---GAG
KALSAMCEIASEACSAWFPSSDNN------------------------------
>Blattodea_Ellipsidion_SIFamide
MQ--KSSVTTC-LLLLAVLLLAE--LATATYRKPPFNGSIFGKRGNAV---EYD---GAG
KALSALCEIASEACSAWFPSSDNN------------------------------
>Blattodea_Episymploce_SIFamide
------------------------------------------------------------
------------------------------------------------------
>Blattodea_Ergaula_SIFamide
MSFLRSALSLI-MVLLLSLLVQC--NPGPPFRRLPFNGSMYGKRAS----VEYDSSSSSS
KTLSSLCEMAAEACSTWFPQ----------------------------------
>Blattodea_Eucorydia_SIFamide_1
MQ--TRGVATC-LLLLAVLLLAE--FATATYRKPPFNGSIFGKRGNTV---DYD---GAS
KALSAMCEIASEACSAWFPQSDNN------------------------------
>Blattodea_Eucorydia_SIFamide_2
MLFLRSVLSIV-MILLLSLLAHC--NPGAPFRRLPFNGSMYGKRSTSSLSMDYD---SSS
KALSSLCEM---------------------------------------------
>Blattodea_Euryoctis_SIFamide
MG--KCGVATC-LLLLAVFLLAE--FAAATYRKPPFNGSIFGKRGNAA---DYD---GAG
KALSAMCEIASEACSAWFPQADSN------------------------------
>Blattodea_Euthlastoblatta_SIFamide
------------------------------------------------------------
------------------------------------------------------
>Blattodea_Ischnoptera_SIFamide_1
MQ--TRGIATC-FLLLAVLLFAE--LATGTYRKPPFNGSIFGKRGNVV---EYD---ATG
KSLSALCEIASEACSAWFPSADNK------------------------------
>Blattodea_Ischnoptera_SIFamide_2
MQFPRSVIFLL-VILLLTLSTSC--NSGPPYRRLPFNGSMYGKRTSSTIPMDYD----NN
KAFSSLCEMAAEVCTSWY------------------------------------
>Blattodea_Lamproblatta_SIFamide_1
MKFACSMIFLV-SLLMLVLVVNC--NPGPPFRRLPFNGSMYGKRTASTIPMDYD---SNG
KAISSLCEIATEVCSAWFPQQAENN-----------------------------
>Blattodea_Lamproblatta_SIFamide_2
-----------------------------------------------A---DYD---GAG
KALSAMCEIASEACSAWFPQAENN------------------------------
>Blattodea_Loboptera_SIFamide
------------------------------------------------------------
------------------------------------------------------
>Blattodea_Lobopterella_SIFamide
MQ--KGGVATC-FLLLAVLLLVE--LTAANYRKPPFNGSIFGKRGNAV---EYD---GAG
KALSALCEIASEACSAWFPSADNN------------------------------
>Blattodea_Methana_SIFamide
MQ--NRGFTTC-LLLLAVLLLAE--FSAATYRKPPFNGSIFGKRGNAA---DYD---GAG
KALSAMCEIASEACSAWFPQTDNN------------------------------
>Blattodea_Nauphoeta_SIFamide
------------------------------------------------------------
------------------------------------------------------
>Blattodea_Nocticola_SIFamide_1
MH--KCGVATC-LLLLAVLLLAD--FASATYRKPPFNGSIFGKRSSAS---DYE---GSG
KALSAMCEIASEACSAWFPQADN-------------------------------
>Blattodea_Nocticola_SIFamide_2
MQLVRSAAFFA-IMLVLAILVEC--NPGPPFRRLPFNGSMYGKRASSSLPLDYD---ANT
KALSSLCEIASEVCMAWFPQQSENN-----------------------------
>Blattodea_Panchlora_SIFamide
-------------------------------RKPPFNGSIFGKRGNVV--AEYE---NTG
KALSALCEIASEACSAWFPSSDNN------------------------------
>Blattodea_Paratemnopteryx_SIFamide
------------------------------------------------------------
------------------------------------------------------
>Blattodea_Periplaneta_SIFamide
MQ--TRGVATC-LLLLAVLLLAE--FAAATYRKPPFNGSIFGKRGNAA---DYD---GAG
KALSAMCEIASEACSAWFPQADNN------------------------------
>Blattodea_Polyphaga_SIFamide
MQ--TRGVATC-LLLLAMLLLVE--FATATYRKPPFNGSIFGKRGNTV---DYD---GAG
KALSAMCEIASEACSAWFPQADN-------------------------------
>Blattodea_Princisia_SIFamide_1
-Q--KHSVATC-LLLLTVLLLAE--LTVATYRKPPFNGSIFGKRGNAI--AEYE---NTG
KALSALCEIASEACSAWFPSSDNN------------------------------
>Blattodea_Princisia_SIFamide_2
-------------------------------------------RTSSVLPPDYD---SSN
KAFSSLCEMATEVCTTWFPQQVENNGTSENQIRRLTKKRRFSPLDMTRESSNIL
>Blattodea_Schultesia_SIFamide_1
MQ--KNSVATC-LLLLTVLLLAE--LATATFRKPPFNGSIFGKRGNIV--AEYE---STS
KALSAMCELASEVCSAWFPSSDNN------------------------------
>Blattodea_Schultesia_SIFamide_2
MQ--KHSVATC-LLLLTVLLLAE--LATATYRKPPFNGSIFGKRGNVV--AEYE---NTG
KALSALCEIASESCSAWFPSSENN------------------------------
>Blattodea_Shelfordella_SIFamide_1
MQ--TRGVATC-LLLLAVLLVAE--FAAATYRKPPFNGSIFGKRGNAA---DYD---GAG
KALSAMCEIASEACSAWFPQADNN------------------------------
>Blattodea_Shelfordella_SIFamide_2
MKFACTVLSLV-ALLLLAVLVAC--NPGPPFRRLPFNGSMYGKRTGNALPMDYD---SNS
KALSSLCEMAVEVCPTWFPQQQEN------------------------------
>Blattodea_Sundablatta_SIFamide_1
MQ--KSSVTTC-LLLLAVLLLVE--LATATYRKPPFNGSIFGKRGNVI---EYD---GAG
KALSALCEIASEACSAWFPSSDNN------------------------------
>Blattodea_Sundablatta_SIFamide_2
M-FCRAAIFLV-VLMMLSLLSSC--NSGPPYRRLPFNGSMYGKRTSSTLPMDYD---SNS
KALSSLCEMAAEVCTAWFPQQVESN-----------------------------
>Blattodea_Supella_SIFamide
MQ--KSGVTTC-LLLLAVLLLAE--LATATYRKPPFNGSIFGKRGNVV---EYD---GAG
KALSALCEIASEACSAWFPSADNN------------------------------
>Blattodea_Symploce_SIFamide
MQ--NRGVATCFLLLLAVLLFAD--LAAATYRKPPFNGSIFGKRGNVV---EYD---STG
KALSALCEIASEACSAWFPSADNN------------------------------
>Blattodea_Therea_SIFamide
MQ--TRGVATC-LLLMAVLLLAE--FATATYRKPPFNGSIFGKRGNTV---DYD---GAS
KALSAMCEIASEACSAWFPQADNN------------------------------
>Blattodea_Tivia_SIFamide_1
-----RSVATC-LLLLAVLLLAD--FAAATYRKPPFNGSIFGKRGNTA---DYD---GTG
KALSAMCEIASEACSAWFPQADNN------------------------------
>Blattodea_Tivia_SIFamide_2
MLFLRLMLLTV-ITLVLGVLVHC--NPGPPFRRLPFNGSMYGKRTSNAVSIDYD---STN
KALSSLCEMAADVCSTWFPQQAENN-----------------------------
>Blattodea_Tryonicus_SIFamide
MQ--KSGVATC-LLLLAVLLLVE--FSAATYRKPPFNGSIFGKRGNAA---DYD---GAG
KALSAMCEIASEACSAWFPQADNN------------------------------
>Isoptera_Coptotermes_SIFamide_1
MH--KRGVATC-VILLAVLLLAE--LATATYRKPPFNGSIFGKRGSTA---DYD---GAG
KALSAMCEIASEACSAWFPQSDN-------------------------------
>Isoptera_Coptotermes_SIFamide_2
MKFHCSAMFVV-TLLMLALQVSC--DPGHLYRRLPFNGSMYGKRAASILPSDYD---GNS
KSLSSFCELATEVCSMWFPQQAQNN-----------------------------
>Isoptera_Incisitermes_SIFamide_1
MQ--KRSVATC-LLLLAVLLLAE--IATATYRKPPFNGSIFGKRGNAAV-SDYD---GAG
KALSAMCEIASEACSAWFPQSDN-------------------------------
>Isoptera_Incisitermes_SIFamide_2
MKFLGSAIFLV-ALLMVALVVDC--NAGTPYRRLPFNGSMYGKRAPSPLPIDYD---TGT
KSLSSLCEMPPK-----FAQLGSHS-----------KSR-------TTES----
>Isoptera_Mastotermes_SIFamide_1
MQ--KRGIATC-LLLLAVLLLAE--FATATYRKPPFNGSIFGKRGNTA---DYD---GTG
KALSAMCEIASEACSAWFPQSDN-------------------------------
>Isoptera_Mastotermes_SIFamide_2
MKFPCSVVFLV-TLLILVLLVDCNPNPGPQFRRLPFNGSIYGKRAASALPMDYD---SSS
KSLSSLCETVAEVCAASFPQQTEN------------------------------
>Isoptera_Zootermopsis_SIFamide
MQ--NRVVATC-VLLLAVLLLAE--FATAAFRKPPFNGSIFGKRGSPT---DYD---GAS
KALSAMCEIASEACSAWFPQMD--------------------------------
>Isoptera_Prorhinotermes_SIFamide_1
MH--KRSVATC-VFLLAVLLSAD--VATANYRKPPFNGSIFGKRGNAA---DYD---GAG
KALSAMCEIASEACSAWFPQSDN-------------------------------
>Isoptera_Prorhinotermes_SIFamide_2
MS--RLFVSSL-MILVVSMIVLD--VAFASYKKPPFNGSIFGKRTGPP--SEYE---TAG
KALSTMCEIASEACSSWFPVQDN-------------------------------
>Isoptera_Prorhinotermes_SIFamide_3
MKFHYSVMLLM-TLLMLVLHVSC--DPGHPYRRLPFNGSMYGKRAASILPSNYD---SNR
KSLSSFCELAIQVCSAWLPQQAQNN-----------------------------
>Isoptera_Reticulitermes_SIFamide
-------MFLV-TLLMLALQASC--DPGHPYRRLPFNGSMYGKRAASILPSDYD---RTS
KSLSSFCELATEVCSAWFPQQAQNN-----------------------------
>Dermaptera_Allostethus_burri_SIFamide
MHK-SLVALFVVAVAVLLVFQDGVSAYRKPPFNGSIFGKRGNSAADFDAAVKALSSMCEI
ANEACAAWFPQSESNN
>Dermaptera_Anataelia_canariensis_SIFamide
-----LFALFIVTVAMLLILQDGVSAYRKPPFNGSIFGKRGNSAADFDAAVKALSSMCEI
ANEACAAWFPQSESNN
>Dermaptera_Anechura_harmandi_SIFamide
MYK-SVLTLFFLVVVVLLAFEEGVHAYRKPPFNGSIFGKRGNTAADFDAAAKALSSMCEI
ATEACSAWFPQNESNN
>Dermaptera_Apachyus_charteceus_SIFamide
MHK-SMVAIFIVTFTLLLVFQEGVSAYRKPPFNGSIFGKRGNSAADFDAAVKALSSMCE-
----------------
>Dermaptera_Apterygida_media_SIFamide
MYK-SVLTLFFLVVVVLLAFEEGAQAYRKPPFNGSIFGKRGNTAADFDAAAKALSSMCEI
ATEACSAWFPQNESNN
>Dermaptera_Cranopygia_sp._SIFamide
------------------------------------------------------------
----------------
>Dermaptera_Diplatys_flavicollis_SIFamide
MHK-SMFALFIVAVAVLLVLQ-GVSAYRKPPFNGSIFGKRGNSAADFDAAVKALSSMCEI
ANEACAAWFPQNESNN
>Dermaptera_Diplatys_sp._SIFamide
-----MFALFIVAVAVLLVLQ-GVSAYRKPPFNGSIFGKRGNSAADFDAAVKALSSMCEI
ANEACAAWFPQSESNN
>Dermaptera_Forficula_auricularia_SIFamide
MYK-SVLTLVFLVVVVLLAFEEGAQAYRKPPFNGSIFGKRGNTAADFDAAAKALSSMCEI
ATEACSAWFPQNESNN
>Dermaptera_Gonolabis_marginalis_SIFamide
MNKSSSVLVVIVAVALLLILDDGALAYRKPPFNGSIFGKRGSSAADFDAAVKALSSMCEI
ATEACSAWFPQNESNN
>Dermaptera_Hemimerus_sp._SIFamide
MNK-SMTTMFFFIVALVLVFQEGANALRKPPFNGSIFGKRGNTAADFDAAAKALSSMCEI
ATEACSAWFPQNENN-
>Dermaptera_Labia_minor_SIFamide
MYK-SMVAMFFLVVTLLLIFEEGVHAYRKPPFNGSIFGKRGNTAADFDAAAKALSSMCEI
ATEACSAWFPQNESNN
>Dermaptera_Labidura_riparia_SIFamide
------------------------------------------------------------
----------------
>Dermaptera_Nesogaster_amoenus_SIFamide
MYK-SKLAMSFLIVALLLTFEEGALAYRKPPFNGSIFGKRGNTAADFDAAAKALSSMCEI
ATEACSAWFPQNESNN
>Dermaptera_Parapsalis_infernalis_SIFamide
MHK-SMVALFVVAVALLLVLQDGVSAYRKPPFNGSIFGKRGNSAADFDAAVKALSSMCEI
ANEACAAWFPQNDSNN
>Dermaptera_Proreus_simulans_SIFamide
MYK-SMVSMFFLIVALLLVLDEGVHAYRKPPFNGSIFGKRGNTAADFDAAAKALSSMCEI
ATEACSAWFPQNESNN
>Embioptera_Antipaluria_urichi_SIFamide
------------------------------------------------------------
-------------------------------------------------
>Embioptera_Aposthonia_japonica_SIFamide
--MKKGVIVLLLVFVIIVENSDG---------------------------------YRK-
---TSFNGGMFGKRDSPVVTEVESPVAALSILCETASDVCSKWYSPERK
>Embioptera_Haploembia_palaui_SIFamide
------------------------------------------------------------
-------------------------------------------------
>Embioptera_Ptilocerembia_catherinae_SIFamide
MKMLLKMNAVLVLVILIIGLTDA---------------------------------YRK-
---FSVSGGMYGKRESVSRIDVDTPVTALSIMCETTADICSKWYPQDRK
>Embioptera_Rhagadochir_virgo_SIFamide
--MKTALILFVCVGVLFLSSTSAEDENLFAKKTANYPMNGSIYGKRGGNYPMNGSIYGKR
GGNYPMNGSIYGKRNS----EAEYAAVFVAEYCKAAADMCAVL---NEI
>Grylloblattodea_Galloisiana_nipponensis_SIFamide
MQNCRVAACMLVIALVVLAQFAAATYRKPPFNGSIFGKRGNAAEYDGAGKALSAMCEIAS
EACSAWFPQSDN-
>Grylloblattodea_Galloisiana_sinensis_SIFamide
MQNCRVAACMLVIALVVLAQFAAATYRKPPFNGSIFGKRGNAAEYDGAGKALSAMCEIAS
EACSAWFPQSDN-
>Grylloblattodea_Galloisiana_yuasai_SIFamide
MQNCRVAACMLVIALVVLAQFAAATYRKPPFNGSIFGKRGNAAEYDGAGKALSAMCEIAS
EACSAWFPQSDN-
>Grylloblattodea_Grylloblatta_bifratrilecta_SIFamide
MQNCRVAACMLVIALVVLAQFAAATYRKPPFNGSIFGKRGNAAEYDGAGKALSAMCEIAS
EACGAWFPQSDN-
>Grylloblattodea_Grylloblattella_sp._SIFamide
MQNCRVAACMLVIVLVVLAQFAAATYRKPPFNGSIFGKRGNAAEYDGAGKALSAMCEIAS
EACSAWFPQSDNN
>Grylloblattodea_Grylloblattina_djakonovi_SIFamide
MQNCRAAACMLVIALVVLAQFAAATYRKPPFNGSIFGKRGNAAEYDGAGKALSAMCEIAS
EACSAWFPQSDN-
>Mantodea_Acanthops_sp._SIFamide
------------------------------------------------------------
---------------
>Mantodea_Acontista_multicolor_SIFamide_1
--MQKSGVAACVFLLVVILLAEVAMATYRKPPFNGSIFGKRGSVADYEAAGRALSAMCEI
ASEACSGWFPQSENK
>Mantodea_Acontista_multicolor_SIFamide_2
MQMAKTMFTFIMMLLLVTLMAQ-TISSHRRIPFSGSMYGKRG--DSYDSKMKAISTMCEV
AADVCTLWS------
>Mantodea_Acromantis_sp._SIFamide
--MQTSGVATCVLLLVVILLAEVAMASYKKPPFNGSIFGKRGTVVEYDAAGRALS-----
---------------
>Mantodea_Ameles_decolor_SIFamide_1
MQMAKTMFTFIMMLLLVTLMAQ-TTSSHRRIPFSGSMYGKRG--DSYDTKMKAISTMCEV
AADICTVWFP-----
>Mantodea_Ameles_decolor_SIFamide_2
-------------------------------------------VVEYDAAGRALSAMCEI
ASEACSAWFPQSDNK
>Mantodea_Amorphoscelis_pulchra_SIFamide_1
--MQKSGVATCAFLLVVLLLAEVTMATYRKPPFNGSIFGKRGTVVEYDAAGRALSAMCEI
ASEACSAWFSQSDNK
>Mantodea_Amorphoscelis_pulchra_SIFamide_2
MQMAKTMFTLIMLLLLVTLMAQ-KTSSHPRIPFSGSMYGKRG--DSYDSKMKAISTMCEV
AADICTMWFPPAEN-
>Mantodea_Brunneria_borealis_SIFamide
------------------------------------------------------------
---------------
>Mantodea_Chaeteessa_sp._SIFamide
------MFSFVLLLLLVTLMAQ-TTISHRRIPYSGSMYGKRA--DVYDSRMKAISTMCEV
ATDICTTWFPPSPDN
>Mantodea_Cheddikulama_straminea_SIFamide
MQMAKTMFTFVMMLLLVTLMAQ-TISSHRRIPFSGSMYGKRG--DSYDTKMKAISTMCEV
AADICTVWFPPTEN-
>Mantodea_Choeradodis_rhombicollis_SIFamide
--------ATCIVLLVVILLAEVAVASYKKPPFNGSIFGKRGTVVEYDAAGRALSAMCEI
ASEACSAWFPQSDNK
>Mantodea_Creobroter_pictipennis_SIFamide
------------------------------------------------------------
---------------
>Mantodea_Danuria_thunbergi_SIFamide
------------------------------------------------------------
---------------
>Mantodea_Deroplatys_lobata_SIFamide
--MQKSGVATCVLLLVVILLAEVAMATYRKPPFNGSIFGKRGTVVE--------------
---------------
>Mantodea_Empusa_pennata_SIFamide
--MQKSGVAACVLLLVVILLAEVAMATYRKPPFNGSIFGKRGTVVEYDAAGRALSAMCEI
ASEACSAWFPQSENK
>Mantodea_Ephestiasula_pictipes_SIFamide
------------------------------------------------------------
---------------
>Mantodea_Eremiaphila_braueri_SIFamide_1
--MQKSGVATCLLLLVVIFLAEVAMATYRKPPFNGSIFGKRGTTVEYDAAGRALSAMCEI
ASEACSAWFSQSDNK
>Mantodea_Eremiaphila_braueri_SIFamide_2
MQMAKTMFTFVMMLLLVTLMAQ-TTSSHRRIPFSGSMYGKRG--DSYDTKMKAISTMCEV
AADICTVWFPPTDN-
>Mantodea_Euchomenella_sp._SIFamide
------------------------------------------------------------
---------------
>Mantodea_Gonatista_grisea_SIFamide
--MQKSGVATCVLLLVVILLADVAMATYRKPPFNGSIFGKRGAVVEYDAAGRALSAMCEI
ASEACSAWFPQSENK
>Mantodea_Hagiotata_hofmanni_SIFamide_1
--MQKSGVATFVLLLVVILLAEVAMASYRKPPFNGSIFGKRGTVVEYDAAGRALSAMCEI
ASEACSAWFPQAENK
>Mantodea_Hagiotata_hofmanni_SIFamide_2
MQMAKTMFTFVMMLLLVTLMAQ-TTSSHRRIPFSGSMYGKRG--DSYDNKMKAISTMCEV
AADICTIWFPSTEN-
>Mantodea_Harpagomantis_tricolor_SIFamide
MQMAKTMFTFVMMLLLVTLMAQ-TTSSHRRIPFSGSMYGKRG--DSYDNKMKAISTMCEV
AADICTVWF------
>Mantodea_Heterochaeta_occidentalis_SIFamide
------------------------------------------------------------
---------------
>Mantodea_Hierodula_patellifera_SIFamide
------------------------------------------------------------
---------------
>Mantodea_Humbertiella_sp._SIFamide
MQMAKTMFTFVMMLLLVTLMAQ-TTSSHRRIPFSGSMYGKRG--DAYDNKMKAISTMCEV
AADICTVWFPPTEN-
>Mantodea_Hymenopus_coronatus_SIFamide_1
--MQKSGVATCVLLLVVILLAEVAMATYRKPPFNGSIFGKRGTVVEYDAAGRALSAMCEI
ASEACSAWFPQSDNK
>Mantodea_Hymenopus_coronatus_SIFamide_2
-------FTFVMMLLLVTLMAQ-TTSSHRRIPFSGSMYGKRG--DSYDNKMKAISTMCEV
AADICTVWFPTTEN-
>Mantodea_Idolomantis_diabolica_SIFamide
---------------IFQFL--------------------KQETLQYDAAGRALSAMCEI
ASEACSAWFPQSD--
>Mantodea_Liturgusa_sp._SIFamide
------------------------------------------------------------
---------------
>Mantodea_Mantis_religiosa_SIFamide
------------------------------------------------------------
---------------
>Mantodea_Mantoida_sp._SIFamide_1
---------------VVILLAEVAMATYRKPPFNGSIFGKRGTVNEYDAAGRALSAMCEI
ASEACSGWFPQSDNK
>Mantodea_Mantoida_sp._SIFamide_2
MQMAKTIFTFVLLLLLVTLMAQ-TTSSHRRIPFSGSMYGKRG--DTYDSRMKAISTMCEV
AADICTLWFP-----
>Mantodea_Metallyticus_splendidus_SIFamide_1
--MPKTGVATCVLLLVVILLAEVAMASYRKPPFNGSIFGKRGTVTDYDAAGRALSAMCEI
ASEACSAWFPQSDNK
>Mantodea_Metallyticus_splendidus_SIFamide_2
MQMAKTMFTFVLLLLLVTLMAQ-TTSSHRRIPFSGSMYGKRG--DSYDSKMKAISTMCEV
AADICAVWFPSTEN-
>Mantodea_Miomantis_binotata_SIFamide_1
--MQKSGVATCVLLLVVILLAEVAMATYRKPPFNGSIFGKRGTVVEYDAAGRALSAMCEI
ASEACSAWFPQSDNK
>Mantodea_Miomantis_binotata_SIFamide_2
MQMAKTMFTFVMMLLLVTLMAQ-TTSSHRRIPFSGSMYGKRG--DSYDNKMKAISTMCEV
AADICTLWFP-----
>Mantodea_Miomantis_brunni_SIFamide
------------------------------------------------------------
---------------
>Mantodea_Nilomantis_floweri_SIFamide
------------------------------------------------------------
---------------
>Mantodea_Omomantis_zebrata_SIFamide
MQMAKTMFTFVMMLLLVTLMAQ-TTSSHRRIPFSGSMYGKRG--DSYDNKMKAISTMCEV
AADICTVWFP-----
>Mantodea_Orthodera_novaezealandiae_SIFamide
MQMAKTMFTFVMMLLLVTLMAQ-TTSSHRRIPFSGSMYGKRGVSDSYDNKMKAISAMCEV
AADICTVWFPPTEN-
>Mantodea_Orthoderella_ornata_SIFamide
------------------------------------IFGKRGNVADYDAAGRALSAMCEI
ASEACSGWFPQSENK
>Mantodea_Oxyopsis_gracilis_SIFamide
------------------------------------------------------------
---------------
>Mantodea_Oxyothespis_dumonti_SIFamide
------------------------------------------------------------
---------------
>Mantodea_Paraoxypilus_sp._SIFamide
MHMAKTMFTLIMMLLLVTLMAQ-KTSSLPRIPFSGSMYGKRG--DSYDNKMKAISTMCEV
AADICSAWFPPTEN-
>Mantodea_Parasphendale_sp._SIFamide
------------------------------------------------------------
---------------
>Mantodea_Phasmomantis_sumichrasti_SIFamide
------------------------------------------------------------
---------------
>Mantodea_Phyllocrania_paradoxa_SIFamide
------------------------------------------------------------
---------------
>Mantodea_Phyllothelys_werneri_SIFamide
------------------------------------------------------------
---------------
>Mantodea_Popa_spurca_SIFamide
------------------------------------------------------------
---------------
>Mantodea_Pseudempusa_pinnapavonis_SIFamide_1
--MQKSGVAACVLLLVVILLAEVAMATYRKPPFNGSIFGKRGTVVEYDAAGRALSAMCEI
ASEACSAWFPQSDNK
>Mantodea_Pseudempusa_pinnapavonis_SIFamide_2
MQMAKTMFTFVMMLLLVTLMAQ-TTSSHRRIPFSGSMYGKRG--DSYDNKMKAISTMCEV
AADICTSWFPPTDN-
>Mantodea_Pseudogalepsus_nigricoxa_SIFamide
MQMAKTMFTFVMMLLLVTLMAQ-TTSSHRRIPYSGSMYGKRG--DSYDTKMKAISTMCEV
AADICSVWFPTTEN-
>Mantodea_Rhombodera_basalis_SIFamide
------------------------------------------------------------
---------------
>Mantodea_Sibylla_pretiosa_SIFamide_1
--------------------AEVAMATYRKPPFNGSIFGKRGTVVEYDAAGRALSAMCEI
ASEACSAWFPQSDNK
>Mantodea_Sibylla_pretiosa_SIFamide_2
MQMAKTMFTFVMMLLLVTLMAQ-TTSSHRRIPFSGSMYGKRG--DSYDNKMKAISTMCEV
AADICTVWFP-----
>Mantodea_Sphodromantis_lineola_SIFamide
--MQKSGVATCFLLLVVILLAEVAMASYRNPPFNGSIFGKRGTVVEYDAAGRALS-----
---------------
>Mantodea_Stagmatoptera_biocellata_SIFamide
MQMAKTMFTFVMMLLLVTLMAQ-TTSSHRRIPFSGSMYGKRG--DSYDNKMKAISTMCEV
AADICTVWFPSTEN-
>Mantodea_Telomantis_lamperti_SIFamide_1
---------------------DVAMATYRKPPFNGSIFGKRGTVVEYDAAGRALSAMCEI
ASEACSAWFPQSDNK
>Mantodea_Telomantis_lamperti_SIFamide_2
MQMAKTTFTFIMMILLVTLMAQ-TTSSHRRIPFSGSMYGKRG--DSYDTKMKAISAMCEV
AADICTAWFPP----
>Mantodea_Theopropus_elegans_SIFamide_1
-----------------------------KPPFNGSIFGKRGTVVEYDAAGRALSAMCEI
ASEACSAWFPQSDNK
>Mantodea_Theopropus_elegans_SIFamide_2
MQMAKTMFTFVMMLLLVTLMAQ-TTSSHRRIPFSGSMYGKRG--DSYDNKMKAISTMCEV
AADICTLWFP-----
>Mantodea_Thesprotia_graminis_SIFamide
------------------------------------------------------------
---------------
>Mantodea_Tropidomantis_tenera_SIFamide
MQMAKTMFTLIMMLLLVTLMAQ-NTSSHPRIPFSGSMYGKRG--DSYDNKMKAISTMCEV
AADICTAWFPPAEN-
>Mantophasmatodea_Mantophasma_kudubergense_SIFa
MQTRTVATCLLVAAVLLLAQFAAATYRKPPFNGSIFGKRGTNVDYDGVSKTLSAMCEIAS
EACSSWFPQQDNNNN
>Mantophasmatodea_Tyrannophasma_gladiator_SIFa
MQTRTVAACLLVVAVLLLAEFAAATYRKPPFNGSIFGKRGNNVDYDGVSKTLSAMCEIAS
EACSSWFPQQDNN--
>Mantophasmatodea_Pachyphasma_brandbergense_SIFa
MQTRTVAACLLVAAVLLLAQFAAATYRKPPFNGSIFGKRGTNVDYDGVSKTLSAMCEIAS
EACSSWFPQQDNNNN
>Mantophasmatodea_Namaquaphasma_ookiepense__SIFa
MQTRTIAACLLVAAVLLLAEFATATYRKPPFNGSIFGKRGNNADYDGVSKTLAAMCEIAS
EACSSWFPQQDNN--
>Orthoptera_Caelifera_Atractomorpha_sp._SIFamide
------------------------------------------------------------
------------------------------
>Orthoptera_Caelifera_Aularches_miliaris_SIFamide
---------------------------------RKPPFNGSIFGKRAASSASRAQDSDAD
SLSSACELAINLVPVCSNLMNKLNELASRR
>Orthoptera_Caelifera_Dictyophorus_griseus_SIFamide
------------------------------------------------------------
------------------------------
>Orthoptera_Caelifera_Dictyophorus_spumans_SIFamide
------------------------------------------------------------
------------------------------
>Orthoptera_Caelifera_Locusta_migratoria_1_SIFamide_2
MQTAACSRFL--VVVVLALVMFTAAASAAAATFRRPPFNGSIFGKRNS--I--ESAGSST
AVAAVCEIAAE---ACAAWLNNDK------
>Orthoptera_Caelifera_Locusta_migratoria_2_SIFamide
MQTAACSRFL--VVVVLALVMFTAAASAAAATFRRPPFNGSIFGKRNS--I--ESAGSST
AVAAVCEIAAE---ACAAWLNNDK------
>Orthoptera_Caelifera_Monistria_consobrina_SIFamide
------------------------------------------------------------
------------------------------
>Orthoptera_Caelifera_Monistria_discrepans_SIFamide
------------------------------------------------------------
------------------------------
>Orthoptera_Caelifera_Omura_congrua_SIFamide
------------------------------------------------------------
------------------------------
>Orthoptera_Caelifera_Parapetasia_femorata_SIFamide_1
M---QYSCAF--LAVLVALAYIAGDASAAAATFRRPPFNGSIFGKRNSN-L--EYTGSST
ALSAVCEIATE---ACSAWLNNEN------
>Orthoptera_Caelifera_Phymateus_viridipes_SIFamide
------------------------------------------------------------
------------------------------
>Orthoptera_Caelifera_Pielomastax_soochowensis_SIFamide
------------------------------------------------------------
------------------------------
>Orthoptera_Caelifera_Poekilocerus_pictus_SIFamide
M---HCSRVL--LAVLVALIFAAGATSAAAATFRRPPFNGSIFGKRNSN-F--ENTGSST
ALSAVCEIATE---ACSAWLNNEK------
>Orthoptera_Caelifera_Propsednura_eyrei_SIFamide
------------------------------------------------------------
------------------------------
>Orthoptera_Caelifera_Prosarthria_teretrirostris_SIFamide
------------------------------------------------------------
------------------------------
>Orthoptera_Caelifera_Psedna_nana_SIFamide
------------------------------------------------------------
------------------------------
>Orthoptera_Caelifera_Stenobothrus_lineatus_SIFamide
M---QCSRLVVAVAVVLALVLLAGTASAAAATFRRPPFNGSIFGKRNS--I--ENAGSST
ALSAVCEIATE---ACAAWLNNEK------
>Orthoptera_Caelifera_Stenocepa_sp._SIFamide
------------------------------------------------------------
------------------------------
>Orthoptera_Caelifera_Tetrix_subulata_SIFamide
------------------------------------------------------------
------------------------------
>Orthoptera_Caelifera_Tropidacris_collaris_SIFamide
------------------------------------------------------------
------------------------------
>Orthoptera_Caelifera_Xya_variegata_SIFamide_2
M---ARAAML--LCLLVTALL--LHADVAAATYRKPPFNGSIFGKRASQGV--EYEANGR
ALSSVCEVATE---ACAAWFPQNDNN----
>Orthoptera_Caelifera_Zonocerus_elegans_1_SIFamide
------------------------------------------------------------
------------------------------
>Orthoptera_Caelifera_Zonocerus_elegans_2_SIFamide
------------------------------------------------------------
------------------------------
>Orthoptera_Caelifera_Zonocerus_variegatus_SIFamide
------------------------------------------------------------
------------------------------
>Orthoptera_Caelifera_Zubovskia_(Zubovskya)_sp._SIFamide
------------------------------------------------------------
------------------------------
>Orthoptera_Caelifera_Haplotropis_brunneriana_SIFamide
--------MKQWSLVVVLVLAVLLQVCLTDGISFKKLPFNGGMYGKRTGS-M--DYDSPS
RAISSLCEMASEVCSSLYGQPENN
>Orthoptera_Caelifera_Locusta_migratoria_1_SIFamide_1
--------MNRCSLVAMLVWAILLQTCLTEGIAFQKLPFNGAMYGKRTSS-V--DFDSSN
RAISSLCETASEVCASWYGQPDTN
>Orthoptera_Caelifera_Parapetasia_femorata_SIFamide_2
--------MRLYAVAVALLLVVLLQICLSDGIAFKKLPFNGGMYGKRTSS-M--DFDSPS
RAISSLCEMASEVCSTWYGQQESN
>Orthoptera_Caelifera_Systella_rafflesii_SIFamide
-----------WSVTAAILLTLLLHACLVEGIGFKKLPFNGGMYGKRSAS-V--DYDSSS
RAVSSLCEMASEVCSVWYSQPDNN
>Orthoptera_Caelifera_Xya_japonica_SIFamide
----HLELGPRKYFFLWLLVACLL-VQLSAAGSYRKLPFNGSMYGKRAIA-VATDFDGPS
KAMASLCEMATDVCSTWFPQTDT-
>Orthoptera_Caelifera_Xya_variegata_SIFamide_1
MTMIQLEYCTPKSFLLLLLIACLL-VQFSTAGSYRRLPFNGSMYGKRAIA-VATDFDGPS
KAMASLCQMASDVCSTWFPQTDA-
>Orthoptera_Ensifera_Acheta_domesticus_SIFamide
------------------------------------------------------------
--------------------GKALSALCEVAAEACSAWFPQQNELN
>Orthoptera_Ensifera_Anostostoma_australasiae_SIFamide
-MKS---------------LTLAAVFVLLVVFLL-----GAAANERKKIPFNGSMYGKRT
VLV------------DYDAAGKALAAVCEVAAEACAPWTSQ-----
>Orthoptera_Ensifera_Ceuthophilus_sp._SIFamide
--------------------------LVLAVLLL----AEVTCATYRKPPFNGSIFGKRG
NAA------------DYDSAGKALSAMCEIASEACSAWFPQPES-N
>Orthoptera_Ensifera_Comicus_calcaris_SIFamide
-MQSP--------------RRVAFCLLIVAALLV----AEVTSATYRKPPFNGSIFGKRG
NVV------------EYDNAGKALSAMCEIAAEACFAWFPQPEN-K
>Orthoptera_Ensifera_Cyphoderris_sp._SIFamide_1
-MQT---------------RGVALYMLLLAVLLV----SQVTSATYRKPPFNGSIFGKRG
NAA------------DYD----------------------------
>Orthoptera_Ensifera_Cyphoderris_sp._SIFamide_2
MMRS---------------STVVAYMLLLAALVL-----VAAANDHKKIPFNGSMYGKRT
VLV------------DYEAAAKALAAVCEVAADACSVWGSQPDK--
>Orthoptera_Ensifera_Diestrammena_asynamora_SIFamide_1
-MQN---------------RGVAVYLLLLAVVIF----SEVASATYRKPPFNGSIFGKRG
NAA------------DYDNAGKALSAMCEIASEACSSWFPQADN-N
>Orthoptera_Ensifera_Diestrammena_asynamora_SIFamide_2
-VKL---------------LSTMSCLVLFGALLM----VSASGINFKKLPFNGSMYGKRT
VNI------------DNDFFSKLLSVLCEVSAEVCPS---------
>Orthoptera_Ensifera_Gryllotalpa_sp._SIFamide_1
-MVS--AAAARRHG-----LTLAAAALVLALLLA--AVAGTASATYRKPPFNGSIFGKRT
STNTQELE-------AAAAAGKALSALCEVAAEACSAWFPQNNELN
>Orthoptera_Ensifera_Gryllotalpa_sp._SIFamide_2
-MSS----------------HRVMFWLVVAALAALLVGISASSGPYKKLPFNGSMYGKRA
PAPS-----------DYE-LGRALSTVCEAAVDACS-WNSQPDK--
>Orthoptera_Ensifera_Hemiandrus_sp._SIFamide
------------------------------------------------------------
----------------------------------------------
>Orthoptera_Ensifera_Hemideina_thoracica_SIFamide
-MKA---------------YTLAVCFVLLIVILL-----GAASNDRRKIPFNGGMYGKRT
VLV------------EYDTAGKALAAVCEVAAEACTPWASQP----
>Orthoptera_Ensifera_Mecopoda_elongata_SIFamide_1
-MQA---------------RGVALYVFLLAVLLM----SQVACATYRKPPFNGSIFGKRG
NAAVP----------EYDNAGKALSAMCE-----------------
>Orthoptera_Ensifera_Mecopoda_elongata_SIFamide_2
-MKT---------------CTILASLILVAVLLL----SVFASGQKKMIPFNGSMYGKRT
VLV------------DYDAAAKALAEVCEVATEACLPWTSQPDK--
>Orthoptera_Ensifera_Myrmecophilus_sp._SIFamide_1
------------------------------------------------------------
-----------------AAAGKALSALCEVAAEACSAWFPQPNELK
>Orthoptera_Ensifera_Myrmecophilus_sp._SIFamide_2
-MGQE-ARRRRR-------GWLLAPLLLVSLLLALLQAAGVGASSFKKLPFNGSMYGKRA
LAP------------DYE-AARALSALCEAAAEACSG---PP----
>Orthoptera_Ensifera_Neonetus_sp._SIFamide
-----------------------------------------TCATYRKPPFNGSIFGKRG
NSA------------DYDSTGKALSAMCEIASEACSAWFPQPEN-N
>Orthoptera_Ensifera_Nippancistroger_testaceus_SIFamide_1
-MVS---------------RSAAVFFLLFAVVIM----TEFACATYRKPPFNGSIFGKRG
NAG------------DYDNAGKALSAMCEIAAEACSVWFPQPEN-N
>Orthoptera_Ensifera_Nippancistroger_testaceus_SIFamide_2
-MKK----------------------LMVCALVMMMLFMVVPTTEQTKIPFNGSIYGKRT
VLV------------DYK---EALAAVCAVAAEVCSA----GDN-D
>Orthoptera_Ensifera_Phaeophilacris_bredoides_SIFamide_1
-MAGKTSSASRRSARPLAVLLRAAAILCVALLLV--AASAPGASSYRKPPFNGSIFGKRA
SAAAPAAPAASAQDYEAAAAGKALSALCEVAAEACSAWFPQQNELN
>Orthoptera_Ensifera_Phaeophilacris_bredoides_SIFamide_2
-MAES-AGSRRRHVR----CVRLLSLLLLLTLALTFQQGAATGVSFKKIPFNGSMYGKRT
TPS------------EYD-LGRVLSALCDAAADACASWTAQPDK--
>Orthoptera_Ensifera_Phaneroptera_falcata_75_2_SIFamide
------------------------------------------------------------
----------------------------------------------
>Orthoptera_Ensifera_Stenopelmatus_sp._SIFamide
-MQT---------------RGVAVYMLLLAVLLM----TQVACATYRKPPFNGSIFGKRG
NAV------------DYDNAGKALSAMCEIASEACSAW--------
>Phasmatodea_Abrosoma_johorensis_SIFamide
------------------------------------------------------------
------------------------------------------------------------
---------------------------------------------------
>Phasmatodea_Achrioptera_fallax_SIFamide
M-------------------------------------------------------GAGG
HFRSAQIRPNGLQCVVCAEPQAS----TMQRSG-VLVCALLVA--LVLLSG-PVVATGKK
PPFNGSIFGKRS-NYIAE---------------------------------
>Phasmatodea_Agamemnon_cornutus_SIFamide_1
------------------------------------------------------------
------------------------------MLQ-NVARALLV---LVCALF-VTLAYNLR
VPMNGGMYGKRD-----GPSEYDARSKAVSTMCEMATEVCSAWLAQADTN-
>Phasmatodea_Agamemnon_cornutus_SIFamide_2_fraglich
LNKRMVGGIVQLITARSEVLRIERQLEEARGRLTAIQQAKYKMKGGETSPSDGETDGYGS
GYESFTTRPT-------PGP-------AMQKSG-VLVCVLLVA-LLLLLSE-PTVATGKK
PPFNGSIFGKRS-NYVAELRDYESTGRSLSAMCEIASEACASWFPQADKR-
>Phasmatodea_Aretaon_asperrimus_SIFamide_1
------------------------------------------------------------
----------------------------MQRSA-VLVCVVAVAAVMLLLSD-PAAATGKK
PPFNGSIFGKRS-NYVAELRDYESTGRTLSAMCEIAAEACASWFPQTDKR-
>Phasmatodea_Aretaon_asperrimus_SIFamide_2
------------------------------------------------------------
------------------------------------------------------------
---NGGIYGKRD-----GPSEYDARSKAVSTMCEMATEVCSAWLSQTDTN-
>Phasmatodea_Bacillus_rossius_SIFamide
------------------------------------------------------------
----------------------------------MLVRVVLAA-LLLLLAA-PAATSAKK
PPFNGSIFGKRS-NYVAELRDYESNGRVLSAMCEIASEACASWFPQTDKR-
>Phasmatodea_Carausius_morosus_SIFamide
------------------------------------------------------------
----------------------------MQRNG-VLLCAVVVA--LLLLSG-PVAATGKK
PPFNGSIFGKRS-NYVAELRDYESTGRSLSAMCEIASEACASWFPQADKR-
>Phasmatodea_Clitarchus_hookeri_SIFamide_1
------------------------------------------------------------
------------------------------------------------------------
-----------------------------SAMCEIASEACASWFPQADKR-
>Phasmatodea_Clitarchus_hookeri_SIFamide_2
------------------------------------------------------------
------------------------------MLH-KLALAVSV---FACIVF-AALAYNLR
VPMNGGMYGKRD-----GPSEYDARSKAVSTMCEMATEVCSARLAQADPN-
>Phasmatodea_Creoxylus_spinosus_SIFamide
------------------------------------------------------------
----------------------------MQRTA-MMACVVLAA-LMLLLSG-PAAAAGKK
PPFNGSIFGKRGGNYVAELRDYESTGRTLSAMCEIATEACASWFPQTDKR-
>Phasmatodea_Diapherodes_gigantea_SIFamide
------------------------------------------------------------
------------------------------------------------------------
---------------------------------------------------
>Phasmatodea_Dimorphodes_sp._SIFamide
------------------------------------------------------------
------------------------------------------------------------
---------------------------------------------------
>Phasmatodea_Epidares_nolimetangere_SIFamide
------------------------------------------------------------
----------------------------MQKNG-VLVCVVVAL--LLLLSD-PVLATGKK
PPFNGSIFGKRSGNYVAELRDYESTGRTLSAMCEIASEACASWFPQADKR-
>Phasmatodea_Eurycantha_calcarata_SIFamide_1
------------------------------------------------------------
------------------------------MLH-GLSIVLLV---LVCTLI-SALSYNLR
VPMNGGMYGKRD-----GLSDYDARSKAVSTMCEMATEVCSAWLAQADPN-
>Phasmatodea_Eurycantha_calcarata_SIFamide_2
------------------------------------------------------------
------------------------------------------------------------
-----------------------------------ASEACASWFPQSDKR-
>Phasmatodea_Extatosoma_tiaratum_SIFamide_1
------------------------------------------------------------
----------------------------MQRSG-VLICAVMLA-ALLLLSE-PAVATGKK
PPFNGSIFGKRS-NYVSELRDYES---------------------------
>Phasmatodea_Extatosoma_tiaratum_SIFamide_2
------------------------------------------------------------
------------------------------MLH-KLALAVLI---FACVTF-AALAYNLR
VPMNGGMYGKRD-----GPSEYDARSKAVSTMCEMATEVCSAWLAQA----
>Phasmatodea_Gratidia_madagassa_SIFamide
------------------------------------------------------------
--------------------------------------AVLVA--LVLLSE-PAMATGKK
PPFNGSIFGKRS-NYVAELRDYESTSRTLSAMCEIASEACASWFPQADKR-
>Phasmatodea_Heteropteryx_dilatata_SIFamide
------------------------------------------------------------
------------------------------------------------------------
---------------------------------------------------
>Phasmatodea_Libethra_strigiventris_SIFamide_1
------------------------------------------------------------
-------------------------------NG-VALCAVLVA--LLLLSG-PVMAAGKK
PPFNGSIFGKRS-NYIAELRDYETTGRTLSAMCEIASEACASWFPQTDKR-
>Phasmatodea_Libethra_strigiventris_SIFamide_2
------------------------------------------------------------
------------------------------MSH-GLACSLMV---LVWAMA-CSLAYNLR
MPMNGGMYGKRD-----LPADYDVRSKVASTMCEMATEVCSAWLAHEDAN-
>Phasmatodea_Medauroidea_extradentata_SIFamide_1
------------------------------------------------------------
-----------------------------------IVCVVLVA-LLLLLSE-PAVATGKK
PPFNGSIFGKRS-NYVAELRDYESTGRSLSAMCEIASEACASWFPQADKR-
>Phasmatodea_Medauroidea_extradentata_SIFamide_2
------------------------------------------------------------
------------------------------MIHISIARSLLV---LVCTLL-VTLGYNLR
VPMNGGMYGKRD-----GPSEYDARGKAVSTMCEMATEVCSAWLAQADPN-
>Phasmatodea_Megacrania_phelaus_SIFamide
------------------------------------------------------------
----------------------------MQKRG-VLICAVMLA--VLLLSE-PAEATVKK
PPFNGSIFGKRN-NYVAEIRDYESTGRSLSAMCEIASEACASWFPQADKR-
>Phasmatodea_Metriophasma_diocles_SIFamide
------------------------------------------------------------
---------------------------------------------------------CKK
PPFNGSIFGKRGGNYVAELRDYESTGRTLSAMCEIATEACASWFPQTDKR-
>Phasmatodea_Neohirasea_fruhstorferi_SIFamide
------------------------------------------------------------
------------------------------------------------------------
---------------------------------------------------
>Phasmatodea_Oreophoetes_peruana_SIFamide_1
------------------------------------------------------------
----------------------------MQRNG-LALCAVLVA--LLLLSG-PVMATGKK
PPFNGSIFGKRS-NYIAELRDYETTGRTLSAMCEIASEACAAWFPQADKR-
>Phasmatodea_Oreophoetes_peruana_SIFamide_2
------------------------------------------------------------
------------------------------MSR-GLACSLLL---LVCVMSCCSLAYNLR
MPMNGGMYGKRD-----LPADYDVRSKVASTMCEMATEVCSAWLAQADTS-
>Phasmatodea_Orestes_mouhotii_SIFamide
------------------------------------------------------------
----------------------------------------------------PVLATGKK
PPFNGSIFGKRSGNYLAELRDYESTGRTLSAMCEIASEACASWFPQSDKR-
>Phasmatodea_Orthomeria_sp._SIFamide
------------------------------------------------------------
------------------------------------------------------------
---------------------------------------------------
>Phasmatodea_Orxines_xiphias_SIFamide
------------------------------------------------------------
------------------------------MLH-NLTIIMIV---LTFTLI-TASTYNLR
VPMNGGMYGKRD-----GPSEYDARNKAVSTMCEMATEVCSAWLAQVDTN-
>Phasmatodea_Paranisacantha_sp._SIFamide
------------------------------------------------------------
------------------------------------------------------------
---------------------------------------------------
>Phasmatodea_Peruphasma_schultei_SIFamide
------------------------------------------------------------
-----------------------------------VVFVVLVA--LLLLSG-PAMAAGKK
PPFNGSIFGKRS-NYVAELRDYESTGRTLSAMCEIASEACASWFPQTDKR-
>Phasmatodea_Phyllium_philippinicum_SIFamide
------------------------------------------------------------
------------------------------MLH-GLPRALLV---LACAIV-TALAYNLR
LPINGGMYGKRD-----GLPEYEARGKAVSTMCEMATEVCSAWLAQSDANN
>Phasmatodea_Pseudophasma_velutinum_SIFamide_1
------------------------------------------------------------
------------------------------------------------------------
-----------S-NYVTELRDYESTGRTLSAMCEIASEACASWFPQTDKR-
>Phasmatodea_Pseudophasma_velutinum_SIFamide_2
------------------------------------------------------------
----------------------------MMVSR-GLVCVLLV---LACAAL-CSAAYNLR
VPMNGGMYGKRE-----PPAEYDTRGKVMSTMCEMVTEV------------
>Phasmatodea_Pseudosermyle_phalangiphora_SIFamide
------------------------------------------------------------
------------------------------------------------------------
---------------------------------------------------
>Phasmatodea_Ramulus_artemis_SIFamide
------------------------------------------------------------
------------------------------MTY-NIARTLLA---LACTLL-VTLAYNLR
VPMNGGMYGKRD-----GPSEYDARGKAVSTMCEMATEVCSAWLAQADP--
>Phasmatodea_Sipyloidea_biplagiata_SIFamide
------------------------------------------------------------
------------------------------------------------------------
---------------------------------------------------
>Phasmatodea_Spathomorpha_lancettifer_SIFamide
------------------------------------------------------------
------------------------------------------------------------
---------------------------------------------------
>Phasmatodea_Spinotectarchus_acornutus_SIFamide
------------------------------------------------------------
------------------------------------------------------------
---------------------------------------------------
>Phasmatodea_Timema_cristinae_SIFamide
------------------------------------------------------------
-LRNTTS-PIG------QDPKVNQSELSMNKCS-IARCMLLLT--LFMLTE-LTLANVKK
PPFNGSIFGKRG-NYGGELRDYDSAGRTLSVMCEIASEACSGWFPQPDKR-
>Phasmatodea_Tirachoidea_westwoodii_SIFamide
------------------------------------------------------------
------------------------------------------------------------
---------------------------------------------------
>Phasmatodea_Trachyaretaon_brueckneri_SIFamide
------------------------------------------------------------
------------------------------------------------------------
---------------------------------------------------
>Phasmatodea_Xenophasmina_simile_SIFamide
------------------------------------------------------------
------------------------------MIH-SFSRAMLI---LACTLI-VGLAYNLR
VPMNGGMYGKRD-----GASEYDARSKAVSTMCEMATEVCSAWLSQADPN-
>Plecoptera_Acroneuria_stigmatica_SIFamide
------------------------------------------------------------
---------------------
>Plecoptera_Apteroperla_tikumana_SIFamide
MQKSAVA-KCLLLVTLLLV-CEYAVASTYRKPPFNGSIFGKRASNAI-DYDNSGKALAAM
CEIASEACASWFPLPRDESK-
>Plecoptera_Brachyptera_vera_SIFamide
MQKTGVAKVCFLLLALLLV-TEYA-DATYRKPPFNGSIFGKRTGNAVADYDNAAKAMASM
CEIATEACSAWFPQAREESN-
>Plecoptera_Cosmioperla_kuna_SIFamide
MQKTGVA-TCLLLLALLLV-AEYA-AATYRKPPFNGSIFGKRTGNIA-DYDSAGKALSSM
CEIATEACSAWFPQGETNS--
>Plecoptera_Cryptoperla_japonica_SIFamide
--KSGLV-TCILLVVLLVA-CDLA-IANYRKPPFNGSIFGKRTGTNA-DYDGAAKALSSM
CEIAQEACAAWFPQSEASK--
>Plecoptera_Eusthenia_lacustris_SIFamide
----GFA-TCLLLLALLLV-TEYA-AATYRKPPFNGSIFGKRAGNVG-DYDNAGKALSSM
CEIATEACSAWFPQSENNS--
>Plecoptera_Isoperla_sp._SIFamide
MQKSGVA-TCLLVLVLLLA-SDFA-AANYRKPPFNGSIFGKRAGNNA-DYDGAAKALSSM
CEIAQEACAAWFPQAEASK--
>Plecoptera_Leuctra_sp._SIFamide
MQKSAAK-VCVLLLVVLLV-TDLA-SATYRKPPFNGSIFGKRAGNSV-EYENAGKALVAM
CEIASEACAAWFPIPAREENN
>Plecoptera_Nemoura_sp._SIFamide
MQKSGLV-QCLLLVALLAVCVQVA-TATYRKPPFNGSIFGKRAGNSI-DYDTAGKALSSM
CEIATEACSAWFPQREETK--
>Plecoptera_Perla_marginata_SIFamide
---SCIA-ACLLVLVLLLA-SDFA-AANYRKPPFNGSIFGKRNGNSA-EYDGAAKALASM
CEIAQEACSAWFPQGEVSK--
>Plecoptera_Pteronarcys_sp._SIFamide
----GVA-TCLLMLVWLLA-SEYA-AANYRKPPFNGSIFGKRGGNSA-DYDGAAKALSSM
CEIAQEACAAWFPQAESSK--
>Plecoptera_Scopura_montana_SIFamide
MQKGGVTKVCLLLLAMLLV-TEFA-SATYRKPPFNGSIFGKRAGNAI-DYDNAGKALTSM
CEIAVEACSAWFPQAREESK-
>Plecoptera_Siphonoperla_torrentium_SIFamide
MQKSGVA-TCLLVLVLLLA-SDFA-TANYRKPPFNGSIFGKRAGNNA-DYDGAAKALSSM
CEIAQEACSAWFPQAEASK--
>Plecoptera_Sweltsa_sp._SIFamide
MQKSGVA-TCLLVLVLLLA-SDFA-AANYRKPPFNGSIFGKRAGNNA-DYDGAAKALSSM
CEIAQEACSAWFPQAEASK--
>Plecoptera_Trinotoperla_montana_SIFamide
MQKTGLV-TCMLGLALLIA-TEYA-AATYRKPPFNGSIFGKRAGPVA-DYDNAAKALSSM
CEIATEACSAWFPQSESNK--
>Zoraptera_SIFa-1
MQCSAVKYFFLLVALLLLFSTTSAATYRKPPFNGSIFGKRTGSQDYEVAGKALSAMCEIA
SEACTAWFPQVDNN
