# Supplementary material for: Evolution of Neuropeptide Precursors in Polyneoptera (Insecta)
Source: Front Endocrinol (Lausanne). 2020 Apr 15;11:197. doi: 10.3389/fendo.2020.00197 (PMC7179676; doi:10.3389/fendo.2020.00197)
Supplement: Supplementary file 3 [file Data_Sheet_2.ZIP › Additional File 2T_sNPF.fas]

>Blattodea_Anallacta_sNPF
------------------------------------------------YSDYE-TGVRDL
YELLLQKEALENRM--QQ----QGAHEIVRKAN-RSPSLRLRFGRRADPLLA--GSPFSE
H-SSVESSVGEN
>Blattodea_Asiablatta_sNPF
--------------------------------------------------DYE-S-VRDL
YELLLQKEALENRM--QQ----QGQHEIVRKAN-RSPSLRLRFGRRADPLLA--GSPYSE
H-SSVESSIGEN
>Blattodea_Balta_sNPF
MQCFPTVKCVTVALCLLIVAADFVTS-------APN------------YNDYE-R-VRDL
YELILQKEALENRM--QQ----QGQHEIVRKAN-RSPSLRLRFGRRADPLFA--GPAFSE
HPSSVESSVGEN
>Blattodea_Blaberus_sNPF
MQCFLTVKCFTVTLCLLIVASEFVSS-------APS------------YSDYE-S-IRDL
YELLLQKEALDSRM--QQ----QGVHEIVRKAN-RSPSLRLRFGRRADPLLS--GSPFSE
H-SSVESPVGEN
>Blattodea_Blattella_sNPF
MQSFLTVKCVTVALCLLIVAAEFVTS-------APS------------YSDYE-S-VRDL
YELLLQKEAMENRM--RQ----QGQHEIVRK-----------------------------
------------
>Blattodea_Cariblatta_sNPF
MQCFPTVKCFTVALCLLIVAADFVNS-------APS------------YNDYE-S-VRDL
YEMLLQKEALENRM--QQ----QGQHEIVRKAN-RSPSLRLRFGRRADPLLA--------
------------
>Blattodea_Catara_sNPF
------------------------------------------------------------
------------RL--QQ----QGQHEIGRKAN-RSPSVRLRFGRRADPLLT--GSPFSE
H-SSVESSVAEN
>Blattodea_Cryptocercus_sNPF
MQCFPTIKCCTVALCLLIVAAEFVSC-------APS------------YSDYE-S-VRDL
YELLLQKEALENRL--QQ----QGQHEIVRKAN-RSPSLRLRFGRRADPLLT--GSPFSE
H-SSVESSVAEN
>Blattodea_Ectobius_sNPF
MQCFPKVKCFTIAFCLLVIAAEFVTS-------APS------------YSDYE-S-VRDL
YELLLQKEALENRM--QQ----QGAHEIVRKAN-RSPSLRLRFGRRADPLLA--GSPFSE
H-SAVDSSVAEN
>Blattodea_Ellipsidion_sNPF
MQCFPTVKCVTVALCLLIVAADFVTS-------APN------------YNDYE-S-VRDL
YELILQKEALENRM--QQ----QGQHEIVRKAN-RSPSLRLRFGRRADPSLA--GQAFSE
H-SSVESSVGEN
>Blattodea_Episymploce_sNPF
-----------------------VTS-------APS------------YSDYE-S-VRDL
YELLMQKEALENRM--QQ----QGQHEIVRKAN-RSP-----------------------
------------
>Blattodea_Ergaula_sNPF
MQCFPVVKCCTVALCLLILAAELVNS-------APS------------YSDYE-S-VRDL
YELLLQKEALENRL--QA----QGQHEIVRKAN-RSPSLRLRFGRRADPLLA--GSPYSE
H-SSAESSVAEN
>Blattodea_Eucorydia_sNPF
MQCFPAVKCCTVALCLLILAAELVNS-------APS------------YSDYE-S-VRDL
YELLLQKEALENRL--QA----QGQHEIVRKAN-RSPSLRLRFGRRADPLLA--GSPYSE
H-SSVESAVAEN
>Blattodea_Euryoctis_sNPF
MQCFPTAKCCTVALCLLIVAAEFVTS-------APS------------YSDYE-S-ARDL
YELLLQKEALENRL--QQ----QGQHEIVRKAN-RSPSLRLRFGRRADPLLT--GSPFSE
H-SSVESSVAEN
>Blattodea_Euthlastoblatta_sNPF
MQCFPTVKYFTIALCLLIVAAEFVTS-------APS------------YNDYE-TGVRDF
YELLLQKEALENRIQQQQ----QGQHEIVRKAN-RSPSLRLRFGRRADPLLA--GSPFSE
H-SSVESSVAEN
>Blattodea_Ischnoptera_sNPF
MQSFLTVKCITVALCLLIVAADFVTS-------APS------------YSDYE-S-VRDL
YELLLQKEALENRM--QQ----QGQHEIVRKAN-RSPSLRLRFGRRADPLLA--GSPYSE
H-SSVESSVGDN
>Blattodea_Lamproblatta_sNPF
MQCFPTVKCCTVALCLLIVAAEFVTS-------APS------------YSDYE-S-ARDL
YEMILQKE-INDRL--QQ----QGQHEIVRKAN-RSPSLRLRFGRRADPLLT--GSPYSE
H-SSVESSVAEN
>Blattodea_Loboptera_sNPF
MQSFLTVKCVTVALCLLIVAAEFVTS-------APS------------YSDYE-S-VRDL
YELLLQKEALENRM--QQ----QGQHEIVRKAN-RSPSLRLRFGRRADPLLA--GSPYSE
H-SSVESSVGEN
>Blattodea_Lobopterella_sNPF
--------------------------------------------------DYEIAGVRDL
YELLLQKEALENRM--QQ----QGQHEIVRKAN-RSPSLRLRFGRRADPLLA--GSPYSE
H-SSVESSVA--
>Blattodea_Methana_sNPF
MQCFPTVKCCTVALCLLIVAAEFVTS-------APS------------YSDYE-S-ARDL
YELLLQKEALENRL--QQ----QGQHEIVRKAN-RSPSLRLRFGRRADPLLT--GSPFAE
H-SSVESSVAEN
>Blattodea_Nauphoeta_sNPF
MQCFLTVKCVTVALCLLIFASEFVSS-------APS------------YSDYE-S-IRDL
YELLLQKEALDNRM--QQ----QGVHEIVRKAN-RSPSLRLRFGRRADPLLS--GSPFSE
H-SSAESAVVEN
>Blattodea_Nocticola_sNPF
MQSFPTLKCCTVVLCVLIVAAEFVNC-------APS------------YSDYE-N-VRDL
YELLLQREALENRL--QQ----QGAHEIVRKAN-RSPSLRLRFGRRADPLLA--GSPYSE
H-SSADSTVGEN
>Blattodea_Panchlora_sNPF
--------------------AEFSDSEVHHSRAMPSHRRFRIRQQRALYSDYE-S-MRDL
YELLLQKEALDSRM--QQ----QGVHEIVRKAN-RSPSLRLRFGRRADPLLS--GAAFSE
H-SSVESPVGEN
>Blattodea_Paratemnopteryx_sNPF
MQSFLTVKCVTVALCLLVVAAEFVTS-------APS------------YSDYE-S-VRDL
YELLLQKEALENRM--QQ----QGQHEIVRKAN-RSPSLRLRFGRRADPLLA--GSPYSE
H-SSVESSVGEN
>Blattodea_Periplaneta_sNPF
MQCFPTAKCCTVALCLLIVAAEFVTS-------APS------------YSDYE-S-ARDL
YELLLQKEALENRL--QQ----QGQHEIVRKAN-RSPSLRLRFGRRADPLLS--GSPFSE
H-SSVESSVAEN
>Blattodea_Polyphaga_sNPF
-------------FCIMIVASELASA-------APK------------YVDIE-N-FKNL
YELLLEKDAFDDRM--ND-------HQMVRKSSPRSPSLRLRFGRRSDPSMPLFASP---
------------
>Blattodea_Princisia_sNPF
MQSFLTVKCVTVALCLLIFASEFVSS-------APS------------YSDYE-S-IRDL
YELLLQKEALDNRM--QQ----QGVHEIVRKAN-RSPSLRLRFGRRADPLLS--GSPFSE
H-SSVESSVVEN
>Blattodea_Schultesia_sNPF
MQCFLTVKCFTVALCLLIVASEFVSS-------APS------------YSDYE-S-IRDL
YELLLQKEALDNRM--QQ----QGVHEIVRKAN-RSPSLRLRFGRRADPLLS--GSPFSE
H-SSVESPVGEN
>Blattodea_Shelfordella_sNPF
MQCFPTAKCCTVALCLLIVAAEFVTS-------APS------------YSDYE-S-ARDL
YELLLQKEALENRL--QQ----QGQHEIVRKAN-RSPSLRLRFGRRADPLLS--GSPFSE
H-SSVESSVAEN
>Blattodea_Sundablatta_sNPF
MQCFPTVKYFTVALCILIVAADFVTS-------APS------------YNDYE-TGVRDL
YE-LLQKEALENRM--QQ----QGVHEIVRKAN-RSPSLRLRFGRRADPLLA--GSPFSE
H-SSVENSVGEN
>Blattodea_Supella_sNPF
MQCFPTVKCFTVALCILIVAADFVTS-------APS------------YSDYE-S-VRDL
YELLLQKEAMENRM--QQ----QGQHEIVRKAN-RSPSLRLRFGRRADPLLA--GSPFSE
H-SSVESSVGEN
>Blattodea_Symploce_sNPF
MQSFLTVKCVTVALCLLVVAAEFVTS-------APS------------YSDYE-S-VRDL
YELLLQKEALENRM--QQ----QGQHEIVRKAN-RSPSLRLRFGRRADPLMA--GSPYSE
H-SSVESSVGEN
>Blattodea_Therea_sNPF
MQCFPVVKCCTVALCLLILAAELVNS-------APS------------YSDYE-S-VRDL
YELLLQKEALENRL--QA----QGQHEIVRKAN-RSPSLRLRFGRRADPLLA--GSPYSE
H-SSAESSVAEN
>Blattodea_Tivia_sNPF
MQCFPAIKCCTLALCLLIIAAEFVNS-------AP-------------YSDYE-S-VRDL
YELLLQKEALENRL--QA----QGQHEIVRKAN-RTPSLRLRFGRRADPMLT--GAPYSE
H-SSVESSVAEN
>Blattodea_Tryonicus_sNPF
MQCFPTVKCCTVALCLLIVTAEFVSS-------APS------------YSDYE-S-ARDL
YELLLQKEALENRL--QQ----QGQHEIVRKAN-RSPAVRLRFGRRADPLLT--GSPFSE
H--SMESSVAEN
>Isoptera_Coptotermes_sNPF
MQCFPTIKYCTVALCLLIVAAEFVTS-------APS------------YNDYE-S-VRDL
YELLLQKEALESRL--QQ-QQLQGQHEIVRKSN-RSPSLRLRFGRRADPMLT--GTPFSE
H-SSVESSVVEN
>Isoptera_Incisitermes_sNPF
-----------------------------------S------------YSDYE-S-VRDL
YELLMQKEALENRL--QQ----QGQHDIVRKAN-RSPSLRLRFGRRADPLLT--GSPFSE
H-SSVESSVAEN
>Isoptera_Mastotermes_sNPF
MHCFPTVKCCTVALCFLIVLAEFVTS-------APS------------YSDYE-S-VRDL
YQLLLQKEALENRL--QQ----QGQHEIVRKAN-RSPSLRLRFGRRADPLLT--GSPFSE
H-SSVESSIAEN
>Isoptera_Zootermopsis_sNPF
MHCFPTIRCCTIALCLVIVAAEFVTS-------APS------------YSDYE-S-VRDL
YELLLQKEALENRM--QQ----QGQHEIVRKAN-RSPSLRLRFGRRADPLLT--GSPFSE
H-SSVESAITEN
>Isoptera_Prorhinotermes_sNPF
MQCFPTIKCCTVALCLLIVAAEFVTS-------APS------------YSDYE-N-VRDL
YELLLQKEALENRL--QQ-QQLQGQHEIVRKAN-RSPSLRLRFGRRADPLLT--GSPFSE
H-SSVESSVVEN
>Isoptera_Reticulitermes_sNPF
MQCFPTIKYCTVALCLLIIAAEFVTS-------APS------------YSDYE-N-VRDL
YELLLQKEALENRL--QQQQQLQGQHEIVRKAN-RSPSLRLRFGRRADPQLT--GSPFSE
H-SSVESSVAEN
>Dermaptera_Allostethus_burri_sNPF
MQGISSIKTWALAFCLLVVATQIISAAPYSDYESMRDLYELLLQKEALENRLGAHEVVRK
SNRSPSLRLRFGRRADPLLTGAGFLEHPNIEGA-GEN
>Dermaptera_Anataelia_canariensis_sNPF
MQGISSIKSWALTFCLLVVATQFISAAPYSDYESMRDLYELLLQKEALENRLGAHEVVRK
SNRSPSLRLRFGRRADPLLTGAGFLEHQNIEGT-GEN
>Dermaptera_Anechura_harmandi_sNPF
MKTTSSIKTWAFALCVLLAAAH-VIAAPYSDYENIRDLYELLLQREA-DNQ--AHEVVRK
SNRSPSLRLRFGRRADPLFSGAGFLDHPNIEGA-PDN
>Dermaptera_Apachyus_charteceus_sNPF
------------ALCVLVVAAQIISAAPYSDYESMRDLYELLLQKEALENRLGAHEVVRK
SNRSPSLRLRFGRRADPMFMGSGFLEHPNIENV-GEN
>Dermaptera_Apterygida_media_sNPF
MKTTSSIKTWALALCVLLAAAH-VIAAPYSDYENIRDLYELLLQREA-DNR--VHEVVRK
SNRSPSLRLRFGRRADPLFSGA---------------
>Dermaptera_Cranopygia_sp._sNPF
MQGISSIKSWALTFCLLVVATHFISAAPYSDYESMRDLYELLLQKEALENRIGAHEVVRK
SNRSPSLRLRFGRRADPMLTGAGFLEHQNIEGT-GEN
>Dermaptera_Diplatys_flavicollis_sNPF
MQGISSIKTWALTFCLLVVASHFVSAAPYSDYESMRDLYELLLQKEALENRLGAHEVVRK
SNRSPSLRLRFGRRADPLLSG-GFLEHQNLEGT-GEN
>Dermaptera_Diplatys_sp._sNPF_1
MQGISSIKTWALTFCLLVVASHFVSAAPYSDYESMRDLYELLLQKEALENRLGAHEVVRK
SNRSPSLRLRFGRRADPLLSG-GFLEHQNLEGT-GEN
>Dermaptera_Forficula_auricularia_sNPF
MKTTSSIKTWALALCVLLAAAH-VIAAPYSDYENIRDLYELLLQREA-DNR--AHEVVRK
SNRSPSLRLRFGRRADPLFSGAGFLEHPNIEGA-PDN
>Dermaptera_Gonolabis_marginalis_sNPF
MQGATSIKTWALAFCLLAIASQ-ITAAPYSDYENMRDLYELLLQREALENRLGAHEVVRK
SNRSPSLRLRFGRRADPLLTGVGFLDHPNI-------
>Dermaptera_Hemimerus_sp._sNPF
MKRTSSIKTWALALCLLLAVTHIITAAPYSDYENFRDLYELLLQREA-DNR--AHEVVRK
SNRSPSLRLRFGRRTDPLFSVAGLPDHQNIEGA-PDN
>Dermaptera_Labia_minor_sNPF
MKRTSSIKTWAIVLCVLLAVTH-ITAAPYSDYENIRDLYELLLQREA-DNR--VHEVVRK
SNRSPSLRLRFGRRADPLFSGAGFLDHPNIEGS-PDN
>Dermaptera_Labidura_riparia_sNPF
MQGSSSMKIWALAFCLLVIASQ-ITAAPYADYENMRDLYELLLQKEALENRLGAHEVVRK
SNRSPSLRLRFGRRADPLLTGVGFLDHPNIEGA-AEN
>Dermaptera_Nesogaster_amoenus_sNPF
MKKTSSIKTWALALCVLLAAAH-ITAAPYSDYENIRDLYELLLQREA-DNR--VHEVVRK
SNRSPSLRLRFGRRADPLFAGAGFLEHPNIEGASPDN
>Dermaptera_Parapsalis_infernalis_sNPF
MQGITSVKSWALAFCLLVVATQFISAAPYSDYESMRDLYELLLQKEALENRLGAHEIVRK
SNRSPSLRLRFGRRADPMLSSGGFLEHPNIEGP-GEN
>Dermaptera_Proreus_simulans_sNPF
MIRASSIKTWAMALCVLLVATH-VTAAPYSDYENIRDLYELLLQREA-DNR--AHEVVRK
SNRSPSLRLRFGRRADPLFSGAGFFEHQNIEGT-TD-
>Embioptera_Antipaluria_urichi_sNPF
MQVLPFAKALTIVLCIVMLTAEFATAAPSYSDYENMRDLYELLLQKEALESRLNQHEIVR
KASRSPSLRLRFGRRADPALLASPYADRSSVDALAEN-
>Embioptera_Aposthonia_japonica_sNPF
------MKTLIVLVCVMLVVAEFTSAAPSYSDYENVRDLYELLLQREAMENRLNQHDIVR
KASRSPSLRLRFGRRADPSLVALPYAEHSSSEALSDN-
>Embioptera_Haploembia_palaui_sNPF
------------------------------------------------------------
--------------------------------------
>Embioptera_Ptilocerembia_catherinae_sNPF
MKSFPVMKTLAVILCIMVVVADLSTAAPTFSDYENVRDLYEMLLQRQALENQLSQ-----
--------------------------------------
>Embioptera_Rhagadochir_virgo_sNPF
MQTLPVMKTLAVLLCVVLVVADLTSAAPSYSDYESVRDLYELLLQREALENRLNQHEVVR
KASRSPSLRLRFGRRADPALSASPYADRPSDEALAAEK
>Grylloblattodea_Galloisiana_nipponensis_sNPF
MQGFPVVKCCTVVLCILIVATEVTPAPSYNDYESVRDLYELLMQKEALENRLGQHEVVRK
ANRSPSLRLRFGRRADPMLTGAAFSEHNSIDGATDN
>Grylloblattodea_Galloisiana_sinensis_sNPF
MQGFPVVKCCTVVLCILIVATEVTPAPSYNDYESVRDLYELLMQKEALENRLGQHEVVRK
ANRSPSLRLRFGRRADPMLTGAAFSEHNSIDGATDN
>Grylloblattodea_Galloisiana_yuasai_sNPF_1
MQGFPVVKCCTVVLCILIVATEVTPAPSYNDYESVRDLYELLMQKEALENRLGQHEVVRK
ANRSPSLRLRFGRRADPMLTGAAFSEHNSIDGATDN
>Grylloblattodea_Grylloblatta_bifratrilecta_sNPF
MQGFPVIKCCTVVLCILIVATEVTPAPSYNDYENVRDLYELLMQKEALENRLGQHEVVRK
ANRSPSLRLRFGRRADPLLTGAAFSEHNSIDGITDN
>Grylloblattodea_Grylloblattella_sp._sNPF
MQGFPVFKCCTVVLCILIVATEVTPAPSYNDYESVRDLYELLMQKEALENRLGQHEVVRK
SNRSPSLRLRFGRRADPLLTGAAFSEHNSIDGATEN
>Grylloblattodea_Grylloblattina_djakonovi_sNPF
MQGFPVVKCCTVVLCILIVATEVTPAPSYNDYESVRDLYELLMQKEALENRLGQHEVVRK
ANRSPSLRLRFGRRADPLLTGAAFSEHNSIDGATDN
>Mantophasmatodea_Mantophasma_kudubergense_sNPF
MQALPIFKCCTVALCFLLVTAHVISGAPSYGDYESVRDLYELLLQKEALENRLGQHEVVR
KANRSPSLRLRFGRRADPLLAGAPFSEHTSIEGATEN
>Mantophasmatodea_Tyrannophasma_gladiator_sNPF
MQALPIFKCCTVALCFLLVTAHVISGAPSYGDYESVRDLYELLLQKEALENRLGQHEVVR
KANRSPSLRLRFGRRADPLLAGAPFSEHTSIEGATEN
>Mantophasmatodea_Pachyphasma_brandbergense_sNPF
MQALPIFKCCTVALCFLLVTAHVISGAPSYGDYESVRDLYELLLQKEALENRLGQHEVVR
KANRSPSLRLRFGRRADPLLAGAPFSEHTSIEGATEN
>Mantophasmatodea_Namaquaphasma_ookiepense__sNPF
MQALPIFKCCTVALCFLLITAHVISGAPSYGDYESVRDLYELLLQKEALENRLGQHEVVR
KANRSPSLRLRFGRRADPLLAGAPFSEHTSIEGATEN
>Orthoptera_Caelifera_Atractomorpha_sp._sNPF
------------------------------------------------------------
------------------------------------------------------------
------------------------------------------------------------
-------
>Orthoptera_Caelifera_Aularches_miliaris_sNPF
MASSSAVG-KLVLALLLVAALAAAAPSYPDYDSVRDLYELL-LQREAEGT----R-LAG-
------DDHQLVRKSNRSPSLRLRFGRRSDP-----------------------------
------------------------------------------------------------
-------
>Orthoptera_Caelifera_Dictyophorus_griseus_sNPF
------------------------------------------------------------
------------------------------------------------------------
-----------------------DSLSVAPRSPSLRLRFGRRSDPLL-------ANQLGA
PETTVEN
>Orthoptera_Caelifera_Dictyophorus_spumans_sNPF
------------------------------------------------------------
------------------------------------------------------------
--------------G-Q------DSLSVAPRSPSLRLRFGRRSDPLL-------ANQLGA
PETTVEN
>Orthoptera_Caelifera_Haplotropis_brunneriana_sNPF
MASTSAVC-KLVLALLVVVALAASAPSYPDYDNVRDLYELL-LQREAEGA----R-LAA-
------DQHQIVRKSNRSPSLRLRFGRRSDPLFAAPGAA---------------------
----------A-------------------------------------------------
-------
>Orthoptera_Caelifera_Locusta_migratoria_1_sNPF
MASTSAVC-KLALVLLLVAALASCAPSYPDYDNVRDLYELL-LQREAEGA----R-LAAA
A-----EDHQVVRKSNRSPSLRLRFGRRSDPLFGAPSA----------------------
-----------AGSG-Q------DSLAVAARSPSLRLRFGRRSDPLL-------PNQLGA
PESAVEN
>Orthoptera_Caelifera_Locusta_migratoria_2_sNPF
MASTSAVC-KLALVLLLVAALASCAPSYPDYDNVRDLYELL-LQREAEGA----R-LAAA
A-----EDHQVVRKSNRSPSLRLRFGRRSDPLFGAPSA----------------------
-----------AGSG-Q------DSLAVAARSPSLRLRFGRRSDPLL-------PNQLGA
PESAVEN
>Orthoptera_Caelifera_Monistria_consobrina_sNPF
------------------------------------------------------------
------------------------------------------------------------
------------------------------------------------------------
-------
>Orthoptera_Caelifera_Monistria_discrepans_sNPF
------------------------------------------------------------
------------------------------------------------------------
------------------------------------------------------------
-------
>Orthoptera_Caelifera_Omura_congrua_sNPF
-------------------AVAAAAPSYPDYDSVRDLYELL-LQREAEGA----R-LAA-
------DDHQLVRKSNRSPSLRLRFGRRSDPLFGAANAV---------------------
----------AAANG-Q------EALSVAPRSPSLRLRFGRRSDPLL-------ANQLGA
PESATEN
>Orthoptera_Caelifera_Parapetasia_femorata_sNPF
MASPSAVG-KLVLAMLLVAAMVAAAPSYPDYDSVRDLYELL-LQREAEGA----R-LAA-
------DDHQLVRKSNRSPSLRLRFGRRSDPLFGAANAV---------------------
----------AAANG-Q------DSLSVAPRSPSLRLRFGRRSDPLL-------ANQLGA
PETTVEN
>Orthoptera_Caelifera_Phymateus_viridipes_sNPF
-------------------ALAAAAPNYPDYDSVRDLYELL-LQREAEGA----R-LAA-
------DDHQLVRKSNRSPSLRLRFGRRSDPLFGAANAV---------------------
----------AAANG-Q------DSLSVAPRSPSLRLRFGRRSDPML-------ANQLGA
PESTVEN
>Orthoptera_Caelifera_Pielomastax_soochowensis_sNPF
MKSTLLLC-QAALLITVVATLAASAPSYPDYDSVRDLYSLL-LQRPAIPE----------
------DAVQVVRKSNRSPSLRLRFGRRSDPMMQDAEA----------------------
--------------GLQ---------AIAQRSPSLRLRFGRRSDPLLQQQQQQQQNQLGS
PETAVDN
>Orthoptera_Caelifera_Poekilocerus_pictus_sNPF
MASSSAVG-KLMLALLLVAALAAAAPNYPDYDNVRDLYELL-LQREAEGA----R-LAA-
------DDHQLVRK----------------------------------------------
------------------------------------------------------------
-------
>Orthoptera_Caelifera_Propsednura_eyrei_sNPF
MASISAVG-KLALALLLVAALAAAAPSYPDYDSVRDLYELL-LQREAEGA----R-LAA-
------DDHQLVRKSNRSPSLRLRFGRRSDPLFGAPGAV---------------------
----------AAANG-P------DSLSVAPRSPSLRLRFGRRSDPLL-------ANQLGA
PESTAEN
>Orthoptera_Caelifera_Prosarthria_teretrirostris_sNPF
----------------------------PDYDNVRDLYALLQLQREVAAASADEQ-QQM-
------QQHQMVRKANRSPSLRLRFGRRSDPLLSAAPGQQGVGSGPDAVAVAQRSPSLRL
RYGRSSEPLLAAAPGQQGVGSDPETVAVGQRSPSLRLRYGRSSDPLL-------ANQMAA
VEGATEN
>Orthoptera_Caelifera_Psedna_nana_sNPF
MASISAVG-KLALALLLVAALAAAAPSYPDYDSVRDLYELL-LQREAEGA----R-LAP-
------DDHQLVRKSNRSPSLRLRFGRRSDPLFGAPGAV---------------------
----------AAANG-P------DSLSVAPRSPSLRLRFGRRSDPLL-------ANQLGA
PESTAEN
>Orthoptera_Caelifera_Stenobothrus_lineatus_sNPF_1
MASTSAVC-KLALVLLLVASLATSAPSYPDYDNVRDLYELL-LQREAEGA----R-LAAA
ASAAASDEHQLVRKSNRSPSLRLRFGRRSDPLFGAPSA----------------------
----------AAGSG-Q------DSLAVAARSPSLRLRFGRRSDPLL-------SNQLGA
PESAVEN
>Orthoptera_Caelifera_Stenocepa_sp._sNPF
MASSSAVG-KLVLAVLLVAALAAAAPNYPDYDSVRDLYELL-LQREAEGA----R-LAA-
------DDHQLVRKSNRSPSLRLRFGRRSDPLFGAASAV---------------------
----------AAANG-Q------DSLSVAPRSPSLRLRFGRRSDPLL-------ANQLGA
PESTVEN
>Orthoptera_Caelifera_Systella_rafflesii_sNPF
MSSPAAVC-KAALVLLLVAALAASAPNYSDYDSVRDLYELL-LQREAEGA----R-LQP-
------DDHQLVRKASRSPSLRLRFGRRSDPLFATPGIA---------------------
----------AAASGAQ------DALLVAPRAPSVRLRYGRRSDPLL-------SNQLGS
PESAVEN
>Orthoptera_Caelifera_Tetrix_subulata_sNPF
M-AVSKSC-CVVLCVVLLAQMVFSAPGYSDYENVRDLYELL-LQKEALDN----RGVQP-
----V-GTHELVRKSNRVPSLRLRFGRRADPLLANALSP---------------------
------------------------------------------------------------
AETAAEN
>Orthoptera_Caelifera_Tropidacris_collaris_sNPF
---------------------------------VRDLYELL-LQREAEGA----R-LAAD
DHDHD-NDHQLVRKSNRSPSLRLRFGRRSDPLFGAPSA----------------------
-----------AVSG-Q------DSLAVAARSPSLRLRFGRRSDPML-------TNQLGA
GESAVDN
>Orthoptera_Caelifera_Xya_japonica_sNPF
MQSWMIKCISMAVCLLLVVSLASAAPSYPDYDNVRDLYELL-LQKEALES----R-MQP-
-------VHEVVRKANRSPQLRLRFGRRADPLFQGSLAD---------------------
------------------------------------------------------HNPM--
-DSQPGN
>Orthoptera_Caelifera_Xya_variegata_sNPF
MQSWMIKCISVAVCLILVMSLASAAPSYPDYDNVRDLYELL-LQKEALES----R-MQP-
-------VHEVVRKANRSPQLRLRFGRRADPLFQGSLAD---------------------
------------------------------------------------------HNAM--
-DSQTGN
>Orthoptera_Caelifera_Zonocerus_elegans_1_sNPF
MASTSAVG-KLALAFLVVAALAAAAPNYQDYDSVRDLYELL-LQREAEGA----R-VAA-
------DDHPLVRKSNRSPSLRLRFGRRSDPLFGAPNAI---------------------
----------AAASG-P------DTLPVAQRSPSLRLRFGRRSDPLL-------ANQLGA
PESTVDN
>Orthoptera_Caelifera_Zonocerus_elegans_2_sNPF
MASTSAVG-KLALALLVVAALAAAAPNYPDYDSVRDLYELL-LQREAEGA----R-LAA-
------DDHPLVRKSNRSPSLRLRFGRRSDPLFGAPNAI---------------------
----------AAASG-P------DTLPVAQRSPSLRLRFGRRSDPLL-------ANQLGA
PESTVDN
>Orthoptera_Caelifera_Zonocerus_variegatus_sNPF
MASTSAVG-KLVLALLVVAALAAAAPNYPDYDSVRDLYEVL-LQREAEGA----R-PAA-
------DDHQLVRKSNRSPSLRLRFGRRSDPLFGAPNA----------------------
-----------------------DSLPVVQRSPSLRLRFGRRSDPLL-------ANQLGA
PESTVDN
>Orthoptera_Caelifera_Zubovskia_(Zubovskya)_sp._sNPF
------------------------------------------------------------
------------------------------------------------------------
------------------------------------------------------------
-------
>Orthoptera_Ensifera_Acheta_domesticus_sNPF
MARLPSVTCCCVALSLMLL--LAHAAPSYGDYDSVRDLYELLLQKEALEGRLAPPQPQQA
HELVRKSNRSPSLRLRFGRRADPLFTGSSFLDHSSVE-GPVEN
>Orthoptera_Ensifera_Anostostoma_australasiae_sNPF
------------------------------------------------------------
-------------------------------------------
>Orthoptera_Ensifera_Ceuthophilus_sp._sNPF
------------------------------------------------------------
-----------------GRRADPLFARSPFSEH-SVE-GPVEN
>Orthoptera_Ensifera_Comicus_calcaris_sNPF
MPRLPTVTCFCLALGLLIL--LAHAAPSYSDYENVRDLYELLLQKEALENRLG--APQSA
HEVVRKSNRSPSLRLRFGRRADPFIAGSSFTEHSSVD-GPVEN
>Orthoptera_Ensifera_Cyphoderris_sp._sNPF
---------------------------------------------EALESRLA--QPQGA
HEVVRKSNRSPSLRLRFGRRADPLFAGSSFSEHSAVE-GPVDN
>Orthoptera_Ensifera_Diestrammena_asynamora_sNPF
MQRFPAVTCCCVALCVLLLASFSTAAPSYGDYESVRDLYELLLQKEALEGRLG--QQQQV
HEVVRKSNRSPSLRLRFGRRADPLFAGSPFSEH-SVD-GAVDN
>Orthoptera_Ensifera_Gryllotalpa_sp._sNPF
MALLPSVTCYCLTISLMLL--LAQSAPSYGDYDSVRDLYELLLQKEALEGRLAPQAPQQV
HEIVRKSNRSPSLRLRFGRRADPLFTGSSFLDHASVE-RPVEK
>Orthoptera_Ensifera_Hemiandrus_sp._sNPF
------------------------------------------------------------
-------------------------------------------
>Orthoptera_Ensifera_Hemideina_thoracica_sNPF
------------------------------------------------------------
-------------------------------------------
>Orthoptera_Ensifera_Mecopoda_elongata_sNPF
MPRLPSVTCCCVILSLLLL--LTQGAPSYNDYENVRDLYELLLQKEALEGRLA--QPQGT
HEMVRKSNRSPSLRLRFGRRADPFFARSSFSEHTPVD-G----
>Orthoptera_Ensifera_Myrmecophilus_sp._sNPF
------------------------------------------------------------
-QLVRKANRSPSLRLRFGRRADPFLAAGSFLDHPALEPAPADQ
>Orthoptera_Ensifera_Neonetus_sp._sNPF
------------------------------------------------------------
-------------------------------------------
>Orthoptera_Ensifera_Nippancistroger_testaceus_sNPF
MARLSALTCCCVALSLLLL--VAHAAPSYNDYESVRDLYELLLQKEALESRLG--QPQSA
HEVVRKSNRSPSLRLRFGRRADPLLTGSSFAEH-TME-GPVDN
>Orthoptera_Ensifera_Phaeophilacris_bredoides_sNPF
MAKLPSVTCCCVALSLMLL--LAHAAPSYGDYDSVRDLYELLLQKEALEGRLAPPQPQQG
HELVRKSNRSPSLRLRFGRRADPLFAGSSFLDHTSVE-GPAEN
>Orthoptera_Ensifera_Phaneroptera_falcata_75_2_sNPF
MSRLPAVTCCCLVLCVMLL--LTQGAPSYSDYENVRDLYELLLQKEALEGRLT--QPQGT
HEMVRKSNRSPSLRLRFGRRADPLFARSSFSEHTPVE-GALDN
>Orthoptera_Ensifera_Stenopelmatus_sp._sNPF
MPRLPAMTCCCLALSLLIL--MAHAAPSYSDYESVRDLYELLLQKEALESRLG--QPQSA
HEVVRKSNRSPSLRLRFGRRADPFFAGSSFAEHSSVE-GPVEN
>Phasmatodea_Abrosoma_johorensis_sNPF
--------------LLLLVLLITQLSASAPSYDYGNIRDLYELLLQKEALEDRL-GQ-HE
VVRKANRSPSLRLRFGRRTDPAF-AASFADHSSLE-AAPEN
>Phasmatodea_Achrioptera_fallax_sNPF
-QVTS-MMK-SCCTLLFIVLLVSQLSASPPSYDYENMRDLYELLLQKEALEGRL-GQ-HE
VVRKANRSPSLRLRFGR------------------------
>Phasmatodea_Agamemnon_cornutus_sNPF
MQ-VSPLTK-SCCTLLCLMLLVSQITTSPPSYDYENIRDLYELLLQKEALEDRL-GQ-HQ
VVRKANRSPSLRLRFGRRTDPAM-AATYVEHPSFE-AAPEN
>Phasmatodea_Aretaon_asperrimus_sNPF
MQTAAPMMK-TCCTVLFLILFVSHLGASPPSYDYESIRDLYELLLQKEALESRL-GQ-HE
VVRKANRSPSLRLRFGRRTDPSL-AASFADRASME-AAPEN
>Phasmatodea_Bacillus_rossius_sNPF
MQ-AAPMMK-SCCTLLLLMLLVTHMSASPPSYDYENMRDLYELLLQKEALEGRL-GQ-HQ
VVRKANRSPSLRLRFGRRSDPEL-AATFPEHASFE-AVPDN
>Phasmatodea_Carausius_morosus_sNPF
MQ-ASAMMK-SCCALLCLMLLVDQLSASPASYDYENIRDLVELLLQKDALENAL-GQ-HQ
VVRKSNRSPSLRLRFGRRTDPSL-AASFVEHSSLE-AAPEN
>Phasmatodea_Clitarchus_hookeri_sNPF
--------K-NCSALLCVMLLVSQITASPPSYDYENIRDLYELLLQKEVMESRL-GQ-HQ
VVRKANRSPSLRLRFGRRTDPSL-PAPFAEHSSYE-TAPEN
>Phasmatodea_Creoxylus_spinosus_sNPF
--------------------------------------DLYELLLQKEALENRL-GQ-HE
VVRKANRSPSLRLRFGRRTDPAL-AAAFAEHSSLE-AAPEN
>Phasmatodea_Diapherodes_gigantea_sNPF
MQ-TSLLMK-GCTTLLCVLLLVSHITASPPSYDYENIRDLYELLLQKEALADRL-GQ-HQ
VVRKANRSPSLRLRFGRRTDPAL-EATLAEHPSFE-AAPEN
>Phasmatodea_Dimorphodes_sp._sNPF_1
M-RVPSLAR-SCSFLLCAMLLLSQVAASQPSYDYENIRDLYELLLQKEALEGRL-GQ-HQ
VVRKANRSPSLRLRFGRRTDPSL-PASFAEHSSYE-AAPEN
>Phasmatodea_Epidares_nolimetangere_sNPF
MQ-SATTMK-TCCTVLFVVLLVSHLSASPASYDYENIRDLYELLLQKEALESRL-GQ-HE
VVRKANRSPSLRLRFGRRTDPSL-TASFAEHPSLE-AAPEN
>Phasmatodea_Eurycantha_calcarata_sNPF
MQ-TSAIMR-SCCALVCLMLLVSQLSALPPPYDYEDIRDLYELLLQKEALESRL-GQ-HQ
VVRKANRSPSLRLRFGRRTDPSL-AASLVEHSSLE-AAPEN
>Phasmatodea_Extatosoma_tiaratum_sNPF
MQ-VTAIMK-TCCALLCLALLVSQVAATPPSYDYENIRDLYELLLQKEALESRL-GQ-HQ
VVRKANRSPSLRLRFGRRTDPSL-PASFAEHSSYE-AAPEN
>Phasmatodea_Gratidia_madagassa_sNPF
MQ-LAPTMK-SCCSMLFLMLLVSQLSASPPSYDYENIRDLYELLLQKEALEGRL-GQ-HE
VVRKANRSPSLRLRFGRRTDPSL-AASYPEHASLE-AAPEN
>Phasmatodea_Heteropteryx_dilatata_sNPF
-----------------------------------NIRDLYELLLQKEALESRL-GQ-HE
VVRKANRSPSLRLRFGRRTDPFL-AASFAEHSSLE-AAPEN
>Phasmatodea_Libethra_strigiventris_sNPF
MQ-VNPMMK-SCCVVLLLVLLVSQLSASPPSYDYENIRDLYELLLQKEALESRL-GQ-HE
VVRKANRSPSLRLRFGRRTDPSL-AASFADRSSLE-AAPEN
>Phasmatodea_Medauroidea_extradentata_sNPF
MR-VSPTMK-TCCALLCLVLIISQVAASPQSYDYENIRDLYELLLQKEALENRL-GQ-HQ
VVRKANRSPSLRLRFGRRTDPAL-TASFAEHSSLE------
>Phasmatodea_Megacrania_phelaus_sNPF
MQ-VTAVMK-SCCVLLCLLLLVSHVAASPLSYDYESIRNLYELLLQEEALQGRQ-GQ-HQ
VVRKANRSPSLRLRFGRRSDPLL-PAAFVEHSTYE-AAPEN
>Phasmatodea_Metriophasma_diocles_sNPF
VQ-VAPTMK-SCCAVLLLVLLVSHLGASSSSYDYDSIRDLYELLLQKEALENRL-GQ-HE
VVRKANRSPSLRLRFGRRTDPAL-AAAFAEHSSLE-AVPEK
>Phasmatodea_Neohirasea_fruhstorferi_sNPF
MQ-LTPMMK-SCCTMLCFMLLVSQLTASPQSYDYENIRDLYELLLQKEALENRL-GQ-HQ
VVRKANRSPSLRLRFGRRTDPAL-AASFSEHSSLE-AAPEN
>Phasmatodea_Oreophoetes_peruana_sNPF
MQ-VTPTMK-SCCAVLLLVLLVSQLSASPPSYDYENIRDLYELLLQKEALESRL-GQ-HE
VVRKANRSPSLRLRFGRRTDPSL-AASFADRSSLE-A----
>Phasmatodea_Orestes_mouhotii_sNPF
------MMK-TCCTILFAVLLVSQLSASPASYDYENIRDLYELLLQKEALESRL-GQ-HE
VVRKANRSPSLRLRFGRRTDPSL-AASFADRTSLE-AAPEN
>Phasmatodea_Orthomeria_sp._sNPF
MQ-AAPSMK-RGCALLLFMLLVTQLSASPPSYDYGNIRDLYELLLQKEALEDRL-GQ-HQ
VVRKANRSPSLRLRFGRRTDPAF-AASFADHSSLE-AAPEN
>Phasmatodea_Orxines_xiphias_sNPF
MQ-LTPMMK-SCCTVLFFMLLISQLTASPQSYDYENIRDLYELLLQKEALENRL-GQ-HQ
VVRKANRSPSLRLRFGRRTDPSL-AASFSDHSSLE-AAPEN
>Phasmatodea_Paranisacantha_sp._sNPF
-----------CCTLLFLVLLLSQLSASPPSYDYENIRDLYELLLQKEALEGRL-GQ-HE
VVRKANRSPSLRLRFGRRTDPSL-AASYPEHSSLE-AAPEN
>Phasmatodea_Peruphasma_schultei_sNPF
------------------VLVLFQLGSSSPSYDDESVRDQYDLLLQKEALEGRL-GQLHE
VVRKANRSPSLRLRFGRRADPSL-MASFAEHSSYE-AAPEK
>Phasmatodea_Phyllium_philippinicum_sNPF
-------MK-TCCDLLLLVLLASHIAALPTSYDYDGMRELYELLLQKEALESRL-GQ-HE
VVRKANRSPSLRLRFGRRSEPAL--AALSERSSLE-AATEN
>Phasmatodea_Pseudophasma_velutinum_sNPF
MLATAPAMK-HWYALLVVVLVLFQLGSASPSYDDDSMRDLYDLLLQKEALEGRL-GQLHE
VVRKANRSPSLRLRFGRRADPSL-TASFAEHSSYE-AAPEK
>Phasmatodea_Pseudosermyle_phalangiphora_sNPF
MQ-VTATMKTSCCVVLMFVLLVSHISASPPSYDYENIRDLYELLLQKEALESRLGGQ-HE
VVRKANRSPSLRLRFGRRTDPSL-AASFVDHSSLE-GAIEN
>Phasmatodea_Ramulus_artemis_sNPF
------------------------------------------------------------
-----------------------------------------
>Phasmatodea_Sipyloidea_biplagiata_sNPF
MQ-LTPVMK-SCCTVLCFMLLVSQLTASPQSYDYENIRDLYELLLQKEALENRL-GQ-HQ
VVRKANRSPSLRLRFGRRTDPSL-AASFSDHSSLE-AAPEN
>Phasmatodea_Spathomorpha_lancettifer_sNPF
-------------------------------------------------------GQ-HE
VVRKANRSPSLRLRFGRRTDPFL-AASFAEHSSLE-AAPEN
>Phasmatodea_Spinotectarchus_acornutus_sNPF
------------------------------------------------------------
-----------------------------------------
>Phasmatodea_Timema_cristinae_sNPF
---------------------------S----DYENVRDLYELLLQKEALENRL-GQ-HE
VVRKSNRSPSLRLRFGRRADPSIAAAAFADHSSIE-VPSEN
>Phasmatodea_Tirachoidea_westwoodii_sNPF
------------------------------------------------------------
-----------------------------------------
>Phasmatodea_Trachyaretaon_brueckneri_sNPF
MQAAAPMMK-TCCTMLFLILLVSQLSASPPSYDYENIRDLYELLLQKEALESRL-GQ-HE
VVRKANRSPSLRLRFGRRTDPSL-AASFVDHASLE-AAPEN
>Phasmatodea_Xenophasmina_simile_sNPF
MQ-VIPAMK-SCCTLLCFMLLVSQLTASPQSYDYENIRDLYELLLQKEALENRL-GQ-HQ
VVRKANRSPSLRLRFGRRSDPSL-QASYAEHSSFEAAAPEN
>Plecoptera_Acroneuria_stigmatica_sNPF
MAGFSSRKCCVVVVCLIVVFVGLGTAAPAPYNDYENVRELYELLLQKDAADQQQ-----P
LQ----DQGHAVVRKANRSPSLRLRFGRRSDPTML--GGPPF-----------------
>Plecoptera_Apteroperla_tikumana_sNPF
MQGITGMKCCLVAVCFLMVAAQVISGAPS-YSDYENVRDLYELLLQKEAIENRLGGPQQQ
QQ--QLQQGHEIVRKSNRSPSLRLRFGRRADPLL---AGAAF--SEHSTLEGTADNN--
>Plecoptera_Brachyptera_vera_sNPF
MQRFAIVKCCVVAICILCISAEVVSGAPS-YSDYDNVRDLYELLLQKEALEQRIGG--QQ
QQ--QLQSSHEIVRKSNRSPSLRLRFGRRADPMM---AGGAFSGSEHSSIESTGENN--
>Plecoptera_Cosmioperla_kuna_sNPF
MQGFPVMKCCTVAICIFIVASEVVSGAPS-YADYENVRDLYELLLQKEALENRIGG--NQ
QQ-----QQHEVVRKSNRSPSLRLRFGRRADPML---TGTAF--SEHAAMEGTADN---
>Plecoptera_Cryptoperla_japonica_sNPF
------------------------------------------------------------
-----------------------------------------------------------
>Plecoptera_Eusthenia_lacustris_sNPF
MQGFPVMKCCTVVICIFIVASEVISGAPS-YADYENVRDLYELLLQKEALENRIGG----
-A-----QQHEVVRKSNRSPSLRLRFGRRADPML---TGTAF--SEHAAMDGTAEN---
>Plecoptera_Isoperla_sp._sNPF
MQGFSSKKCCVLVVCLVLVMVVVGSAAPSPYNDYENVRDLYELLLQKEAIEQQQQ-----
-Q----DQQHVVVRKANRSPSLRLRFGRRSDPALLSASGAPF-----------------
>Plecoptera_Leuctra_sp._sNPF
MPLFRGATYCMMAICFLALTAELVTSAPS-YSDYENIRDLYELLLQKDALENRMIG--TP
AQLAPLQPLHEIVRKSNRSPSLRLRFGRRADPML---AGADL--VEHSPIEVHADNN--
>Plecoptera_Nemoura_sp._sNPF
MQGFKGLKYCAVAVCILLAIAEMASSAPS-YSDYENVRELYELLLQKEALEGRLGG--QP
QQ----LDSHEIVRKSNRSPSLRLRFGRRADPML---TATAF--SEHSAENGVDNNNNN
>Plecoptera_Perla_marginata_sNPF
MQGFTSKKCCVVVVCLILVVVGLGSAAPSPYNDYENVRELYELLLQKDAAEQQQQQ--PQ
AQ----DQPHLVVRKANRSPSLRLRFGRRSDPTLL--AGAPF-----------------
>Plecoptera_Pteronarcys_sp._sNPF
MKGFSSTKCCAIVVCVVLVVAALGSAAPSPYNDYDNVRDLYELLLQKEAIEQQQQQ--QQ
QQ----QQPHVVVRKANRSPSLRLRFGRRADPAQM--SGTPF-----------------
>Plecoptera_Scopura_montana_sNPF
------------------------------------------------------------
QQ--QLQQSHEIVRKSNRSPSLRLRFGRRADPML---TGAGF--SEHSAIEVTTDNN--
>Plecoptera_Siphonoperla_torrentium_sNPF
MQGFPSKKCCLIVVCLVLVVAALGSAAPSPYNDYENVRDLYELLLQKEAMEQQQQQ---P
LQ----DQAHVVVRKANRSPSLRLRFGRRSDPAML--SGAPF-----------------
>Plecoptera_Sweltsa_sp._sNPF
MQGFPSKKCCVIVVCLVLVVAALGSAAPSPYNDYENVRDLYELLLQKEAIEQQQQQ---P
QQ----DQAHVVVRKANRSPSLRLRFGRRSDPALL--SGAPF-----------------
>Plecoptera_Trinotoperla_montana_sNPF
------------------------------------------------------------
-----------------------------------------------------------
>Zoraptera_Zorotypus_sNPF
MKGITITVCCGIVLCVVLATHESTAALFDDYDTDAVDLYQLLAQRAARNKNKLMQHDIVR
KSNRSPSLRLRFGRRADPMMQEEQFHPALDTIPTEN
