# Supplementary material for: Evolution of Neuropeptide Precursors in Polyneoptera (Insecta)
Source: Front Endocrinol (Lausanne). 2020 Apr 15;11:197. doi: 10.3389/fendo.2020.00197 (PMC7179676; doi:10.3389/fendo.2020.00197)
Supplement: Supplementary file 3 [file Data_Sheet_2.ZIP › Additional File2U_Trissin.fas]

>Blattodea_Anallacta_Trissin
------------------------------------------------------------
------------------------------------------------------------
-----------------------
>Blattodea_Asiablatta_Trissin
------------------------------------------------------------
------------------------------------------------------------
-----------------------
>Blattodea_Balta_Trissin
------------------------------------------------------------
------------------------------------------------------------
-----------------------
>Blattodea_Blaberus_Trissin
M----ARVTQLTVLTMGLVLWCVCTWSVALSCNSC----GSECQSACGTRNFRTCCFNYL
RKRSA----GGEEGDGPGLRLELLVLPELAARYW----EP--------------------
-----------------------
>Blattodea_Blattella_Trissin
------------------------------------------------------------
---------------GPGLRLELLVVPELAARYW----E------QQMEAKQ-APPVAEA
DNSDSVP-------GRMQLVYNA
>Blattodea_Cariblatta_Trissin
------------------------------------------------------------
------------------------------------------------------------
-----------------------
>Blattodea_Catara_Trissin
------------------------------------------------------------
------------------------------------------------------------
-----------------------
>Blattodea_Cryptocercus_Trissin
M----IGGPPITLLVTGLVLWCVCTWSVAESCNSC----GPECRTACGTAYFRTCCFNYL
RKRSNT---GGEDGDGPGLRLELLLVPELAARYW----EL----PEDADAKPAAAP---P
AEPDTAPPP----GGRMQLVYNA
>Blattodea_Ectobius_Trissin
----------------GLVLWCVCTWSVALSCNSC----GSECQSACGTRNFRTCCFNYL
RKRSA----AGEEADGHGVRLELLVVPELAARYW----DP----PQQPETKA-EPPVADA
DNMDSVP-------GRMQLVYNA
>Blattodea_Ellipsidion_Trissin
---------------------------------------------------FRTCCFNYL
RKRSV----GGEENDGPGLRLELLVVPELAARYW----EHS---QQQPEVKP-VPPVADT
DNSDSVP-------GRMQLVYNA
>Blattodea_Episymploce_Trissin
-----------------------------QSCNSC----GSECKAVCGTRNFRTCCFNYL
RKRSV----GDEEADGPGLRLELLVVPELAARYW----E------QQMESKQ-APPVAET
DNSDSVP-------GRMQLVYNA
>Blattodea_Ergaula_Trissin
M----TGATHLTLLMSGLVLWCVCTWSVALSCDSC----GRECQAACGTRNFRTCCFNYL
RKRSS----PGEETDGPGLRLELLVVPELAAR----------------------------
-----------------------
>Blattodea_Eucorydia_Trissin
------------------------------------------------------------
------------------------------------------------------------
-----------------------
>Blattodea_Euryoctis_Trissin
------------------------------------------------------------
------------------------------------------------------------
-----------------------
>Blattodea_Euthlastoblatta_Trissin
------------------------------------------------------------
--------------------------------------------QMAEEAKA-APPVAEA
DNSDAVP-------GRMQLVYNA
>Blattodea_Ischnoptera_Trissin
---------------------------------------------------FRTCCFNYM
RKRSV----GGEEGDGRGLRLELLVVPELAARYW----R-----EQQMEAKQ-EPPVAET
DDTDSVP-------GRMQLVYNA
>Blattodea_Lamproblatta_Trissin
M----TGSPKLTLLLTGVVLWCTCTWSTALTCDSC----GRECRSVCGTRNFRTCCFNYL
RKRSSV---GTEEGDGPGLRLELLVVPELAARYW----DT----PEKSLPK---PDEAVP
DEPDTISPS----SGRMQLVYNA
>Blattodea_Loboptera_Trissin
M----AGGGRFNMLVMGLVLWCVCTWSIAMSCNSC----GSECQSACGTRNFRTCSFNYL
RKRSG----GGEEGDGPGLRLELLVVPEL-ARYW----E------QQMEAKQ-APPVAET
DNSDSVP-------GRMQLVYNA
>Blattodea_Lobopterella_Trissin
------------------------------------------------------------
------------------------------------------------------------
-----------------------
>Blattodea_Methana_Trissin
------------------------------------------------------------
------------------------------------------------------------
-----------------------
>Blattodea_Nauphoeta_Trissin
------RVTQLTVLTMGLVLWCVCTWSVALSCNSC----GSECQSACGTRNFRTCCFNYL
RKRSA----GGEEGDGPGLRLELLVLPELAARYW----EP----PQRTQVK-----TTDT
ESSETVP-------GRMQLVYNA
>Blattodea_Nocticola_Trissin
------------------------------------------------------------
------------------------------------------------------------
ENSDTVPPP----GGRMQLVYNA
>Blattodea_Panchlora_Trissin
------------------------------------------------------------
------------------------------------------------------------
-----------------------
>Blattodea_Paratemnopteryx_Trissin
--------ARFNMLMMGLVLWCVCTWSVALSCNSC----GSECQSACGTRNFRTCCFNYL
RKRSA----GGEEGDGPGLRLELLVVPE--------------------------------
-----------------------
>Blattodea_Periplaneta_Trissin
M----AGSRHFTLLMTGLVLWCVCTWSVALSCDSC----GRECRAACGTRNFRTCCFNYL
RKRSGP---GGDDSEGPGLRLELLVVPELAARYW----SL----AHQPDTQ--------P
DEPDTVPPP----GGRMQLVYNA
>Blattodea_Polyphaga_Trissin
------------------------------------------------------------
------------------------------------------------------------
-----------------------
>Blattodea_Princisia_Trissin
------------------------------------------------------------
------------------------------------------------------------
-----------------------
>Blattodea_Schultesia_Trissin
------------------------------------------------------------
------------------------------------------------------------
-----------------------
>Blattodea_Shelfordella_Trissin
------------------------------------------------------------
----------------------------LAARYW----GL----ARQPDTQ--------P
DEPDTVPPP----GGRMQLVYNA
>Blattodea_Sundablatta_Trissin
M----TGGKQLTMLTMGLVLWCVCTWSVALSCNSC----GSECQSACGTRNFRTCCFNYL
RKRSV----GSEENDGPGLRLELLVVPELAARYW----EP--------------------
-----------------------
>Blattodea_Supella_Trissin
------------------------------------------------------------
------------------------------------------------------------
-----------------------
>Blattodea_Symploce_Trissin
---------------------------------------GSECQSACGTRNFRTCCFNYL
RKRSA----GGEEGDGPGLRLELLVVPELAARYW----E------QQLEAKQ-APPVAET
DNSDSVP-------GRMQLVYNA
>Blattodea_Therea_Trissin
-------ATHLTLLMSGLVLWCVCTWSVALSCDSC----GRECQAACGTRNFRTCCFNYL
RKRSS----PGEEADGPGLRLELLVVPELA------------------------------
-----------------------
>Blattodea_Tivia_Trissin
-------GTQLSLLMSGLVLWCVCTWSVALSCDSC----GRECQAACGTRNFRTCCFNYL
RKRSN----TGEENDGPGLRLELLVVPELAARY---------------------------
-----------------------
>Blattodea_Tryonicus_Trissin
M----PGGPHFTLLMTGLVLWCVCTWSVALSCDSC----GRECQAACGTRNFRTCCFNYL
RKRSNG---GGEENDGPGLRLELLVVPELAARYW----DL----PDQPDTKHAVPP---P
AEPDTAPPP----GGRMQLVYNA
>Isoptera_Coptotermes_Trissin
MSV--AGALPVRLLVAGVVLWCVCTWSVALSCDWC----GQECQSVCGTRNFRTCCFNYL
RKRSDV---GVEEGEGPGLRFEVLMVPELVARYW----DP----PEEPDSK--------P
DDPETEIPS-----GRRIKLYNA
>Isoptera_Incisitermes_Trissin
------------------------------------------------------------
------------------------------------------------------------
-----------------------
>Isoptera_Mastotermes_Trissin
------------------------------------------------------------
------------------------------------------------------------
-------PP----GGRMQLVYNA
>Isoptera_Zootermopsis_Trissin
------------------------------------------------------------
------------------------------------------------------------
-----------------------
>Isoptera_Prorhinotermes_Trissin
M----AGRPPIRLLVAGVVLWCVCTWSVALSCDWC----GQECQPACGTRNFRTCCFNYL
RKRSNV---GGEQGDGPGLRLEMLMVPELVARYW----DPP---EEEEDSK--------P
TDPEMVPPS----GGRMQLLYNA
>Isoptera_Reticulitermes_Trissin
------------------------------------------------------------
------------------------------------------------------------
-----------------------
>Embioptera_Antipaluria_urichi_Trissin
------------------------------------------------------------
------------------------------------------
>Embioptera_Aposthonia_japonica_Trissin
MGLRFKASLLIAGVVFWCISNWSLALSCDSCGRECSSACGTRNFRTCCFNYLRKRGDTSR
GLRLELLVRPELARFWNMKKNYN-----PSPS----------
>Embioptera_Haploembia_palaui_Trissin
------------------------------------------------------------
------------------------------------------
>Embioptera_Ptilocerembia_catherinae_Trissin
MGLRFKTSLLMAGVILWCISTWSFALSCDSCGRECSSACGTRNFRTCCFNYLRKRGDTSG
GLRLELLVMPELARFWNMKNYNN-----AKPSSGQMHVVYNA
>Embioptera_Rhagadochir_virgo_Trissin
MGLRFKTSLLIAGVILWCISNWSLALSCDSCGRECSSACGTRNFRTCCFNYLRKRGDNSG
GLRLELLVMPELARLWNIKNNNNNNDDDPNPSSGQMHVTYNA
>Grylloblattodea_Galloisiana_nipponensis_Trissin
GTLLKAGVFLWCICTWSAALSCDSCGGECAAACGTRNFRTCCFNYLRKRNDGRTGLRLEL
LVVPELARYWSKKNLEPEDNH-----------
>Grylloblattodea_Galloisiana_sinensis_Trissin
--------------------------GECAAACGTRNFRTCCFNYLRKRNDGGTGLRLEL
LVVPELARYWSKKNLEPEDNHQPGQMQLVYNA
>Grylloblattodea_Galloisiana_yuasai_Trissin
------------------------------------------------------------
--------------------------------
>Grylloblattodea_Grylloblatta_bifratrilecta_Trissin
------------------------------------------------------------
--------------------------------
>Grylloblattodea_Grylloblattella_sp._Trissin
-----------------MALSCDSCGRECTAACGTRNFRTCCFNYLRKRNDGGTGLRLEL
LVVPELARYWSKKNLETEDSH-----------
>Grylloblattodea_Grylloblattina_djakonovi_Trissin
------------------------------------------------------------
--------------------------------
>Mantodea_Acanthops_sp._Trissin
------------------------------------------------------------
----------------------------------------------------------
>Mantodea_Acontista_multicolor_Trissin
MVGAMAHLIFF-VTGLVLCTWSVALSCDSCGRECQAACGTRNFRTCCFNYLRKRSDGSPI
DRPGLRLELLVVPELAARYWEDHIKSPPPPLPHPVVFTDTEDTTENSRG---------
>Mantodea_Acromantis_sp._Trissin
MAGTTAHLIFL-VTGLVLCTWSVALSCDSCGRECQAACGTRNFRTCCFNYLRKRSDGSQL
DRPGLRLELLVVPELAARYWEDHLK------PHPVVFTEPEDTTENTRG-HMQLIYNP
>Mantodea_Ameles_decolor_Trissin
---------------LVLCTWSVALSCDSCGRECQAACGTRNFRTCCFNYLRKRSDGNPL
DRPGLRLELQVVPELTARYWEDHLK------PQPVIFSEPEDTTETAKG-HMQLIYNP
>Mantodea_Amorphoscelis_pulchra_Trissin
MVVATAHLIVL-VTGLVLCTWSVALSCDSCGRECQAACGTRNFRTCCFNYLKKRSDGSPI
DRPGLRLELLVVPELAARYW--------------------------------------
>Mantodea_Brunneria_borealis_Trissin
------------------------------------------------------------
----------------------------------------------------------
>Mantodea_Chaeteessa_sp._Trissin
------------------------------------------------------------
----------------------------------------------------------
>Mantodea_Cheddikulama_straminea_Trissin
-AGATAHLIFL-VTGLVLCTWSVALSCDSCGRECLAACGTRNFRTCCFNYLRKRSDGNSL
DRPGLRLELLVVPELTARYWEDHL----------------------------------
>Mantodea_Choeradodis_rhombicollis_Trissin
-----ENLLGLRSTGLVLCTWSVALSCDSCGRECQAACGTRNFRTCCFNYLRKRSDGSQL
DRPGLRLELLVVPQLAARYWEDHLK------PHPLVFTEPEDTTENTRG-HMQLIYNP
>Mantodea_Creobroter_pictipennis_Trissin
------------------------------------------------------------
----------------------------------------------------------
>Mantodea_Danuria_thunbergi_Trissin
------------------------------------------------------------
----------------------------------------------------------
>Mantodea_Deroplatys_lobata_Trissin
MAGTPAHLIFL-VTGLVLCTWSVALSCDSCGRECQAACGTRNFRTCCFNYLRKRSDGTHL
DRPGLRLELLVVPELAARYWEDHLK------PHPVVFTEPEDTTENTRG---------
>Mantodea_Empusa_pennata_Trissin
-AGTTAHLIFL-VTGLILCTWSVALSCDSCGRECQAACGTRNFRTCCFNYLRKRSDGNPL
DRPGLRLELLVVPELAARYWE-------------------------------------
>Mantodea_Ephestiasula_pictipes_Trissin
------------------------------------------------------------
----------------------------------------------------------
>Mantodea_Eremiaphila_braueri_Trissin
------------------------------------------------------------
----------------------------------------------------------
>Mantodea_Euchomenella_sp._Trissin
----------------------------------QAACGTRNFRTCCFNYLRKRSDGNQL
DRPGLRLELLVVPELAARYWEDHLK------PHPVVFTEPEDTTENARG-HMQLIYNP
>Mantodea_Gonatista_grisea_Trissin
MVGAMVHLIFL-VTGLVLCTRSLALTCDSCGRECQAACGTRNFRTCCFNYLRKRSDGKPL
DSPGLRLELLVVPELAAR----------------------------------------
>Mantodea_Hagiotata_hofmanni_Trissin
---------------LILCTWSVALSCDSCGRECQAACGTRNFRTCCFNYLRKRSDGNVI
DRPGLRLELLVVPELAARYWEDHMK------PHPV---EPEDTTEN------------
>Mantodea_Harpagomantis_tricolor_Trissin
-----------------------------------------NFRTCCFNYLRKRSDGSHL
DRPGLRLELLVVPELAARYWEDHLK------PHPVVFTEPQDTTENSRG-HMQLIYNP
>Mantodea_Heterochaeta_occidentalis_Trissin
MAETTAHLIFL-ITGLVLCTWSVALSCDSCGRECQAACGTRNFRTCCFNYLRKRSDGNSL
DRPGLRLELFVVPELTARYWEDHLK------PHPVVFSEPKDTTATTKG-HMQLIYNP
>Mantodea_Hierodula_patellifera_Trissin
-------------VGLVLCTWSVALSCDSCGRECQAACGTRNFRTCCFNYLRKRSDGNVL
DRPGLRLELLVVPELAARYWEDHLK------PHPVVFTEPEDTTENTRG-HMQLIYNP
>Mantodea_Humbertiella_sp._Trissin
-------------------------------RECQAACGTRNFRTCCFNYLRKRSDGSPL
DRPSLRLELLVVPELAARYWEDHMK------PHPVVFTEPEDTTENT-----------
>Mantodea_Hymenopus_coronatus_Trissin
---------------LILCTWSVALSCDSCGRECQAACGTRNFRTCCFNYLRKRSDGNQL
ERPGLRLELLVVPELAARYWEDHLK------PHPVVFTEPEETTENARG-HMQLIYNP
>Mantodea_Idolomantis_diabolica_Trissin
------------------------------------------------------------
----------------------------------------------------------
>Mantodea_Liturgusa_sp._Trissin
---------------------SVALSCDSCGRECQAACGTRNFRTCCFNYLRKRSDGGPA
DRPGLRLELLVVPELAARYWEDHVK------PHPVVFIDPEDTTDSTRG-HM------
>Mantodea_Mantis_religiosa_Trissin
------------------------------------------------------------
----------------------------------------------------------
>Mantodea_Mantoida_sp._Trissin
------------------------------------------------------------
----------------------------------------------------------
>Mantodea_Metallyticus_splendidus_Trissin
------------------------------------------------------------
----------------------------------------------------------
>Mantodea_Miomantis_binotata_Trissin
------------------------------------------------------------
----------------------------------------------------------
>Mantodea_Miomantis_brunni_Trissin
-------------------TWSVALSCDSCGRECQAACGTRNFRTCCFNYLRKRSDGNPL
DRPGLRLELLVVPELAARYWEDHLK------PHPVVFTEPEDTTENTRG-HMQLIYNP
>Mantodea_Nilomantis_floweri_Trissin
MVIATAHLIIL-VTGLVLCPWSMALSCDSCGRECKAACGTRNFRTCCFNYLKKRSDGSPI
DRPGLRLELLVVPELAARYWEGHIK------PHPILFAGPEDSADNTRGGHMQLIYNP
>Mantodea_Omomantis_zebrata_Trissin
------------------------------------------------------------
----------------------------------------------------------
>Mantodea_Orthodera_novaezealandiae_Trissin
------------------------------------------------------------
----------------------------------------------------------
>Mantodea_Orthoderella_ornata_Trissin
MVGAMAHLIFL-VTGLVLCTWSVALSCDSCGRECQAACGTRNFRTCCFN-----------
----------------------------------------------------------
>Mantodea_Oxyopsis_gracilis_Trissin
-------TLLS-TLGLVLCTWSVALSCDSCGRECQAACGTRNFRTCCFNYLRKRSDGNVI
DRPGLRLELLVVPELAARYWEDHMK------PHPVVFTEPEDTTENARG-HMQLIYNP
>Mantodea_Oxyothespis_dumonti_Trissin
------------------------------------------------------------
----------------------------------------------------------
>Mantodea_Paraoxypilus_sp._Trissin
----MAHLIIL-VTGLVLCTWSVALTCDSCGRECQAACGTRNFRTCCFNYLKKRSDGGPV
DRPGLRLELLVVPELAARYWEDHLK------PHPVVFTEPEDTTEN------------
>Mantodea_Parasphendale_sp._Trissin
---------------LVLCTWSVALSCDSCGRECQAACGTRNFRTCCFNYLRKRSDGNPL
DRPGLRLELLVVPELAARYWEDHLK------PHPVVFTEPEDT---------------
>Mantodea_Phasmomantis_sumichrasti_Trissin
--------------------------------------------TCCFNYLRKRSDGNVL
DRPGLRLELLVVPELAARYWEDHLK------PHPVVFTEPEDTTENTRG-HMQLIYNP
>Mantodea_Phyllocrania_paradoxa_Trissin
------------------------------------------------------------
----------------------------------------------------------
>Mantodea_Phyllothelys_werneri_Trissin
------------------------LSCDSCGRECQAACGTRNFRTCCFNYLRKRSDGSQL
DRPGLRLELLVVPELAARYWEDHLK------PHPVVFTEPEDT---------------
>Mantodea_Popa_spurca_Trissin
------------------------------------------------------------
----------------------------------------------------------
>Mantodea_Pseudempusa_pinnapavonis_Trissin
------------------------------------------------------------
----------------------------------------------------------
>Mantodea_Pseudogalepsus_nigricoxa_Trissin
--------------------------------ECQAACGTRNFRTCCFNYLRKRSDGNPL
DRPGLRLELLVVPELTARYWEDHLK------PHPVVFSEPEDTTETTKG---------
>Mantodea_Rhombodera_basalis_Trissin
------------------------------------------------------------
----------------------------------------------------------
>Mantodea_Sibylla_pretiosa_Trissin
------------------------------------------------------------
----------------------------------------------------------
>Mantodea_Sphodromantis_lineola_Trissin
---------------LVLCTWSVALSCDSCGRECQAACGTRNFRTCCFNYLRKRSDGNVL
DRPGLRLELLVVPELAARYWEDHLK------PHPVVFTEPEDTTENTRG-HMQLIYNP
>Mantodea_Stagmatoptera_biocellata_Trissin
------------------------------------------------------------
----------------------------------------------------------
>Mantodea_Telomantis_lamperti_Trissin
-------------------------TCDSCGRECQAACGTRNFRTCCFNYLRKRSDGSPI
DRPGLRLELLVIPELAARYWEDHVK------PLPVVFTE-------------------
>Mantodea_Theopropus_elegans_Trissin
------------------------------------------------------------
----------------------------------------------------------
>Mantodea_Thesprotia_graminis_Trissin
------------------------------------------------------------
----------------------------------------------------------
>Mantodea_Tropidomantis_tenera_Trissin
------------------------------------------------------------
----------------------------------------------------------
>Mantophasmatodea_Mantophasma_kudubergense_Trissin
MVYSHITTLFIGLLLWGTCTWSVALSCDSCGRECTSACGTRSFRTCCFNYLRKRSGGPGM
RLELLVVPELARVWSRREHSPGGMQLVYSA
>Mantophasmatodea_Tyrannophasma_gladiator_Trissin
MVYSHITTLFIGLLLWGTCTWSVALSCDSCGRECTSACGTRSFRTCCFNYLRKRSGSPGM
RLELLVVPELARVWSRREHSPGGMQLVYSA
>Mantophasmatodea_Pachyphasma_brandbergense_Trissin
MVYSHITTLFIGLLLWGTCTWSVALSCDSCGRECTSACGTRSFRTCCFNYLRKRSGGPGM
RLELLVVPELARVWSRREHSPGGMQLVYSA
>Mantophasmatodea_Namaquaphasma_ookiepense_Trissin
MVYSHITTLFIGLLLWGTCTWSVALSCDSCGRECTSACGTRSFRTCCFNYLRKRSGGPGM
RLELLVVPELARVWSRREHSPGGMQLVYSA
>Orthoptera_Caelifera_Atractomorpha_sp._Trissin
M-ARYSAIALIIAGAALVSLCA-----ATCDFCGRECSKACGTNYFRTCCLNYLRKRSGP
T---GLHLELMVLPP-----AAHERTRSAA----GR------------------------
--------------
>Orthoptera_Caelifera_Aularches_miliaris_Trissin
------------------------------------------------------------
------------------------------------------------------------
--------------
>Orthoptera_Caelifera_Dictyophorus_griseus_Trissin
------------------------------------------------------------
------------------------------------------------------------
--------------
>Orthoptera_Caelifera_Dictyophorus_spumans_Trissin
------------------------------------------------------------
------------------------------------------------------------
--------------
>Orthoptera_Caelifera_Haplotropis_brunneriana_Trissin
------------------------------------------------------------
------------------------------------------------------------
--------------
>Orthoptera_Caelifera_Locusta_migratoria_Trissin
------------------------------------------------------------
------------------------------------------------------------
--------------
>Orthoptera_Caelifera_Monistria_consobrina_Trissin
------------------------------------------------------------
------------------------------------------------------------
--------------
>Orthoptera_Caelifera_Monistria_discrepans_Trissin
------------------------------------------------------------
------------------------------------------------------------
--------------
>Orthoptera_Caelifera_Omura_congrua_Trissin
M-ARYSAVVLIIAGAALLSLCA-----GTCDFCGRECSKACGTNYFRTCCLNYLRKRSGP
P---GLHLELMVLPP-----AAHERTRDTT----GRLRREHARETATST--------SEA
DGDTERLQY-VYST
>Orthoptera_Caelifera_Parapetasia_femorata_Trissin
M-ARYSTIAVILSGAALLVLCS-----ATCDFCGRECSKACGTNYFRTCCLNYLRKRSGA
P---GLRLEL--------------------------------------------------
--------------
>Orthoptera_Caelifera_Phymateus_viridipes_Trissin
M-ARYSAIALILAGAALVSLCA-----ATCDFCGRECSKACGTNYFRTCCLNYLRKRSGP
P---GLHLELMVLPP-----AVHERTRSAG----GRLRVEHARDTAVTAP----AVPPEV
DGDSERLQY-MYNA
>Orthoptera_Caelifera_Pielomastax_soochowensis_Trissin
------------------------------------------------------------
------------------------------------------------------------
--------------
>Orthoptera_Caelifera_Poekilocerus_pictus_Trissin
-----------------------------CDFCGRECSKACGTNYFRTCCLNYLRKRSGP
P---GLHLELMVLPP-----AAHERTRSAG----GRLRGDHARDAAATAP----AIPTDV
DGDSE---------
>Orthoptera_Caelifera_Propsednura_eyrei_Trissin
------------------------------------------------------------
------------------------------------------------------------
--------------
>Orthoptera_Caelifera_Prosarthria_teretrirostris_Trissin
------------------------------------------------------------
------------------------------------------------------------
--------------
>Orthoptera_Caelifera_Psedna_nana_Trissin
------------------------------------------------------------
------------------------------------------------------------
--------------
>Orthoptera_Caelifera_Stenobothrus_lineatus_Trissin
M-ARYSLVKLILAGALVVALCS-----ATCDFCGRECSKACGTNYFRTCCLNYLRKRSGP
P---GLHLELMLLPPDGTGVRSHSRGSTVA----GRLR-EHSRPQDTSDANSRGASIADT
SGD-----------
>Orthoptera_Caelifera_Stenocepa_sp._Trissin
M-ARYSALTLILAGAALVSLCA-----ATCDFCGRECSKACGTNYFRTCCLNYLRKRSGP
P---GLHLELMVLPP-----AARE------------------------------------
--------------
>Orthoptera_Caelifera_Systella_rafflesii_Trissin
M-ARVSVITILLAGAALVALCS-----ATCDFCGRECSKACGTNYFRTCCLNYLRKRSGP
P---GLHLELMLLPPE--GVASHPRSMDSD----SHSH-QTGHEQEVKSEAT--------
--------------
>Orthoptera_Caelifera_Tetrix_subulata_Trissin
M-GRHITFLLLLAGLSLTCLSCTV--MATCDFCGRECTSACGTTYFRTCCLNYLRKRSPS
PQGSGFHLELMVLPE-----LARYRTIKNPIETDDRMQ----------------------
---------IAYND
>Orthoptera_Caelifera_Tropidacris_collaris_Trissin
------------------------------------------------------------
------------------------------------------------------------
--------------
>Orthoptera_Caelifera_Xya_japonica_Trissin_1
MAARI----AVFAGVLIFLLSRRVLAQACSDVCGAECYEACGTRLFRTCCLNYLRKRSGN
S---AFHLEFKVVHN-----LHMLK-----------------------------------
--------------
>Orthoptera_Caelifera_Xya_japonica_Trissin_2
MAARI----AVFAGVFLCLLCCLSASQQLAAVCGTECKDAWETRHFLPCCLNYLRKRSAP
YDE-PLLLKYRAESD-----IPQ-------------------------------------
----------LYSD
>Orthoptera_Caelifera_Xya_variegata_Trissin_1
-------------GVLIYLLSRWALTQACSDVCGAECNEACGTRLFRTCCLNYLRKRSGN
S---GFHLEFKVVPE-----LLRYQAMKEA----SRMQ----------------------
---------FVYNA
>Orthoptera_Caelifera_Xya_variegata_Trissin_2
MAARI----AVFAGLFLSFLCCISASQQLSAVCGSECKDAWETRYFRSCCLNYLSKRGAP
YDE-PLVLKYPTEND-----LPQ-------------------------------------
----------LYND
>Orthoptera_Caelifera_Zonocerus_elegans_1_Trissin
------------------------------------------------------------
------------------------------------------------------------
--------------
>Orthoptera_Caelifera_Zonocerus_elegans_2_Trissin
------------------------------------------------------------
------------------------------------------------------------
--------------
>Orthoptera_Caelifera_Zonocerus_variegatus_Trissin
------------------------------------------------------------
------------------------------------------------------------
--------------
>Orthoptera_Caelifera_Zubovskia_(Zubovskya)_sp._Trissin
------------------------------------------------------------
------------------------------------------------------------
--------------
>Orthoptera_Ensifera_Acheta_domesticus_Trissin
MVHLTHFATLLSGLLLLAALGRQGGADACDICGRECMGSCGDTRTFVTCCYNYLRKRGVG
SAG-----T-------------------------AP----------
>Orthoptera_Ensifera_Anostostoma_australasiae_Trissin
------------------------------------------------------------
----------------------------------------------
>Orthoptera_Ensifera_Ceuthophilus_sp._Trissin
MKQTSTTAFFLSGLLLV-GVG----SLACDICGGECTSACG-TRSFVTCCYNYLSKRGGS
RRGDWQR-DPTTYGAL-----------KEYGPPFQPSERIQPLYDD
>Orthoptera_Ensifera_Comicus_calcaris_Trissin
------------------------------------------------------------
----------------------------------------------
>Orthoptera_Ensifera_Cyphoderris_sp._Trissin
------------------------------------------------------------
----------------------------------------------
>Orthoptera_Ensifera_Diestrammena_asynamora_Trissin
MVQAATFALLVSGLLVL-GTGPW-DAAACDICGGECTSACG-TRSFVTCCYNYLSKRSGG
WRGD----MSAVYRAL-----------QDYQPR-------------
>Orthoptera_Ensifera_Gryllotalpa_sp._Trissin
---ATTRGKLTRGMLLLVAVGPWGDAAACDICGRECMGSCGDTRSFVTCCYNYLRKRSGG
GAG-----VGGVGRSLDASELGERLAARLSAPPPQP------FYDD
>Orthoptera_Ensifera_Hemiandrus_sp._Trissin
------------------------------------------------------------
----------------------------------------------
>Orthoptera_Ensifera_Hemideina_thoracica_Trissin
------------------------------------------------------------
----------------------------------------------
>Orthoptera_Ensifera_Mecopoda_elongata_Trissin
------------------------------------------------------------
----------------------------------------------
>Orthoptera_Ensifera_Myrmecophilus_sp._Trissin
------------------------------------------------------------
----------------------------------------------
>Orthoptera_Ensifera_Neonetus_sp._Trissin
MVQATTLTLIVSGLLML-GVRN--SILACDICGGECTSACG-TRSFHSCCLNYIRKRGGS
-MDDWRRGMSAVYRSL-----------QDYVPPFQPVETAQAVYDD
>Orthoptera_Ensifera_Nippancistroger_testaceus_Trissin
------------------------------------------------------------
----------------------------------------------
>Orthoptera_Ensifera_Phaeophilacris_bredoides_Trissin
MVQPMHLATLLSGMLLLLALNPWGGALACDICGRECMGSCGDTRTFVTCCYNYLRKRGVG
AAD--------APLSPDYAE-HVRQPFQLRRPVPAP-----ALYDD
>Orthoptera_Ensifera_Phaneroptera_falcata_75_2_Trissin
------------------------------------------------------------
----------------------------------------------
>Orthoptera_Ensifera_Stenopelmatus_sp._Trissin
------------------------------------------------------------
----------------------------------------------
>Phasmatodea_Abrosoma_johorensis_Trissin
------------------------------------------------------------
---------------------------------------------
>Phasmatodea_Achrioptera_fallax_Trissin
--------------MLWCVSTWTLALSCDSCGRECTSACGTRSFRTCCFNYLRKR----S
SDSPGLRLELMVVPE-LTRFWPTKNMEGL----PPPSRM------
>Phasmatodea_Agamemnon_cornutus_Trissin
------------------------------------------------------------
---------------------------------------------
>Phasmatodea_Aretaon_asperrimus_Trissin
------------------------------------------------------------
---------------------------------------------
>Phasmatodea_Bacillus_rossius_Trissin
------------------------------------------------------------
---------------------------------------------
>Phasmatodea_Carausius_morosus_Trissin
MAKGFRGSLLLAGLMLWCISTWTLALSCDSCGRECTSACGTRSFRTCCFNYLRKR-----
SDSPGLRLELMVVPE-LTRFWSMKNTEEV----PPSSRMQLVYNA
>Phasmatodea_Clitarchus_hookeri_Trissin
MARGIRGSWLLAGLMLWCVSTWTLALSCDSCGRECTSACGTRSFRTCCFNYLRKR----G
SDSPGLRQEPMVVSE-LTRLWSMRNTEEL----PPSSRMQLVYDA
>Phasmatodea_Creoxylus_spinosus_Trissin
------------------------------------------------------------
---------------------------------------------
>Phasmatodea_Diapherodes_gigantea_Trissin
------------------------------------------------------------
---------------------------------------------
>Phasmatodea_Dimorphodes_sp._Trissin
------------------------------------------------------------
---------------------------------------------
>Phasmatodea_Epidares_nolimetangere_Trissin
------------------------------------------------------------
---------------------------------------------
>Phasmatodea_Eurycantha_calcarata_Trissin
---------------------------------ECTAACGTRSFRTCCFNYLRKR----S
SDSPGLRLELMVVPE-LTRFWSLKNTEED----PPSSRMQLVYNA
>Phasmatodea_Extatosoma_tiaratum_Trissin
------------------------------------------------------------
---------------------------------------------
>Phasmatodea_Gratidia_madagassa_Trissin
------------------------------------------------------------
---------------------------------------------
>Phasmatodea_Heteropteryx_dilatata_Trissin
------------------------------------------------------------
---------------------------------------------
>Phasmatodea_Libethra_strigiventris_Trissin
----------------WCVSTWTLALSCDSCGRECTSACGTRSFRTCCFNYLRKR----G
GDSPGLRLELMVVPE-LTRFWSTKSAEEL----PSSSRMQLVYNA
>Phasmatodea_Medauroidea_extradentata_Trissin
------------------------------------------------------------
---------------------------------------------
>Phasmatodea_Megacrania_phelaus_Trissin
------------------------------------------------------------
---------------------------------------------
>Phasmatodea_Metriophasma_diocles_Trissin
------------------------------------------------------------
---------------------------------------------
>Phasmatodea_Neohirasea_fruhstorferi_Trissin
------------------------------------------------------------
---------------------------------------------
>Phasmatodea_Oreophoetes_peruana_Trissin
------------------------------------------------------------
---------------------------------------------
>Phasmatodea_Orestes_mouhotii_Trissin
------------------------------------------------------------
---------------------------------------------
>Phasmatodea_Orthomeria_sp._Trissin
------------------------------------------------------------
---------------------------------------------
>Phasmatodea_Orxines_xiphias_Trissin
------------------------------------------------------------
---------------------------------------------
>Phasmatodea_Paranisacantha_sp._Trissin
------------------------------------------------------------
---------------------------------------------
>Phasmatodea_Peruphasma_schultei_Trissin
------------------------------------------------------------
---------------------------------------------
>Phasmatodea_Phyllium_philippinicum_Trissin
-AKGFRGSWLLVGLMLWCVSTWTLALSCDSCGRECTSACGTRSFRTCCFNYLRKRGAAAA
DDGPGLRLELMVAPEDLSRLWWARSGGQARAPPQPSSRMQIPYNA
>Phasmatodea_Pseudophasma_velutinum_Trissin
------------------------------------------------------------
---------------------------------------------
>Phasmatodea_Pseudosermyle_phalangiphora_Trissin
------------------------------------------------------------
---------------------------------------------
>Phasmatodea_Ramulus_artemis_Trissin
------------------------------------------------------------
---------------------------------------------
>Phasmatodea_Sipyloidea_biplagiata_Trissin
------------------------------------------------------------
---------------------------------------------
>Phasmatodea_Spathomorpha_lancettifer_Trissin
------------------------------------------------------------
---------------------------------------------
>Phasmatodea_Spinotectarchus_acornutus_Trissin
------------------------------------------------------------
---------------------------------------------
>Phasmatodea_Timema_cristinae_Trissin
MTQGFRTTILLAVLIL-CVSTWTLALSCDSCGRECTSACGTRSFRTCCFNYLRKR----S
GDSPGLRLELIVVPE-LA---------------------------
>Phasmatodea_Tirachoidea_westwoodii_Trissin
------------------------------------------------------------
---------------------------------------------
>Phasmatodea_Trachyaretaon_brueckneri_Trissin
------------------------------------------------------------
---------------------------------------------
>Phasmatodea_Xenophasmina_simile_Trissin
------------------------------------------------------------
---------------------------------------------
>Plecoptera_Acroneuria_stigmatica_Trissin
MARFTRTPSVLLSGLL-LWLLCTWSVALSCDSCGGECTSACGTRNFRACCFNYLRKRSGG
--GPGLRLELVVLPELAKF-GGPARS--QPSPADKEAN---------------
>Plecoptera_Apteroperla_tikumana_Trissin
------------------------------------------------------------
-----------------------------------------------------
>Plecoptera_Brachyptera_vera_Trissin
MAKVTQ-AKLLLTGLV-LWLVCTWSVALSCDSCGSECTSSCGTRNFRTCCFNYLRKRS-G
--GPGLRLELVVLPELAKY--RPSKI----PQQSGYNEPVENDSNQMQILYND
>Plecoptera_Cosmioperla_kuna_Trissin
------------------------------------------------------------
-----------------------------------------------------
>Plecoptera_Cryptoperla_japonica_Trissin
---SAKHPYILLTGLLALWLLCTWSFALSCDSCGRECASACGTRNFRTCCFNYLRKRS-G
--GPGLHLELVVLPELNKFIAKPVH----------------------------
>Plecoptera_Eusthenia_lacustris_Trissin
------------------------------------------------------------
-----------------------------------------------------
>Plecoptera_Isoperla_sp._Trissin
------------------------------------------------------------
-----------------------------------------------------
>Plecoptera_Leuctra_sp._Trissin
------------------------------------------------------------
-----------------------------------------------------
>Plecoptera_Nemoura_sp._Trissin
------------------------------------------------------------
-----------------------------------------------------
>Plecoptera_Perla_marginata_Trissin
MARFTRTSSILLSGLL-LWLLCTWSVALSCDSCGGECASACGTRNFRACCFNYLRKRS-G
--GPGLRLELVVLPELAKF-GGVARS--QTLPSYRDTEESSG-NDQTKFLY-D
>Plecoptera_Pteronarcys_sp._Trissin
------------------------------------------------------------
-----------------------------------------------------
>Plecoptera_Scopura_montana_Trissin
------------------------------------------------CCFNYLRKRS-G
--GPGLRLELVVLPELTKY--HPTKL----IPQSADTDAGENENNQMQILYND
>Plecoptera_Siphonoperla_torrentium_Trissin
------------------------------------------------------------
-----------------------------------------------------
>Plecoptera_Sweltsa_sp._Trissin
MARFTRAPSVLLSGLL-LWLLCTWSVALSCDSCGGECTSACGTRNFRACCFNYLRKRS-G
--GPGLRLELVVLPELAKY-GGAMKH--LP-----------------------
>Plecoptera_Trinotoperla_montana_Trissin
----------MLSGLV-LLLVCIWTCAANCDLCGGECAAACHSRNFRSCCFNYLRKRS-G
--GPGLRLELVVLPELAKF--RSSHYRSADVPTPRPASVVDNEQN-MQLLYNT
